# Supplementary material for: Proximity interactome of alphavirus replicase component nsP3 includes proviral host factors eIF4G and AHNAK
Source: PLoS Pathog. 2025 Apr 7;21(4):e1013050. doi: 10.1371/journal.ppat.1013050 (PMC12005498; doi:10.1371/journal.ppat.1013050)
Supplement: S1 Table — Excel files with fold change and p-values of biotin enriched proteins. (XLSX) [file ppat.1013050.s005.xlsx]

## Sheet: BHK21
Uniprot Protein acc. ID	Gene	Description	log2FC	p-value
nsP3 miniTurbo	nsP3 miniTurbo	nsP3 miniTurbo	13.0925	0.00292107
A0A3Q0DAV2	Bin1	myc box-dependent-interacting protein 1	12.0673	1.31623e-06
A0A1U7QHE8	Cd2ap	CD2-associated protein	11.8248	0.000922341
A0A1U7QK87	G3bp1	ras GTPase-activating protein-binding protein 1	11.496	1.34815e-06
A0A3Q0D7Y1	Ubap2l	ubiquitin-associated protein 2-like	11.0032	6.67379e-07
A0A1U7QVF4	Cct8	T-complex protein 1 subunit theta	10.6722	0.000521264
A0A1U7QTN3	Ubap2	ubiquitin-associated protein 2	10.5912	7.03888e-07
	nsP4	nsP4	10.5091	3.15021e-06
A0A3Q0CYD2	Sh3kbp1	SH3 domain-containing kinase-binding protein 1	10.1183	7.43582e-07
A0A3Q0CWR0	Usp10	Ubiquitin carboxyl-terminal hydrolase	10.018	2.63576e-07
A0A1U7QZ64	Tigar	fructose-2,6-bisphosphatase TIGAR	9.93143	1.6101e-06
A0A3Q0D2A7	Nufip2	nuclear fragile X mental retardation-interacting protein 2	9.85895	8.30369e-07
A0A3Q0CWG0	Myo6	unconventional myosin-VI isoform X2	9.41811	3.01202e-05
A0A1U7QID3	G3bp2	ras GTPase-activating protein-binding protein 2 isoform X1	8.93978	1.5936e-07
A0A1U7QPL5	Tagln2	Transgelin	8.90022	1.80338e-05
A0A3Q0CSM9	Ahnak	neuroblast differentiation-associated protein AHNAK	8.79564	7.26871e-05
A9QXE6	Eif4g1	Eukaryotic Translation initiation factor 4 gamma 1	8.75583	4.70777e-07
A0A1U7QIN3	Wdr20	WD repeat-containing protein 20 isoform X2	8.29339	8.48516e-05
A0A1U7QKF2	Eif4g2	eukaryotic translation initiation factor 4 gamma 2	8.24813	9.93177e-06
A0A1U8BMD4	Pik3ca	Phosphatidylinositol 4,5-bisphosphate 3-kinase catalytic subunit	8.18841	0.000328325
A0A3Q0CH36	ERF3A	eukaryotic peptide chain release factor GTP-binding subunit ERF3A	8.05927	6.87548e-05
A0A1U7QGV5	Ccdc102a	coiled-coil domain-containing protein 102A	7.98918	9.334e-08
A0A1U7Q305	Atxn2l	ataxin-2-like protein isoform X11	7.8083	1.94564e-05
A0A1U7R9U1	TAF15	TATA-binding protein-associated factor 2N	7.76873	2.16862e-05
A0A3Q0C9J7	Upf1	regulator of nonsense transcripts 1 isoform X4	7.66068	3.78328e-05
A0A3Q0CMQ0	Amph	amphiphysin isoform X2	7.6263	0.000173316
A0A1U7Q2W5	Cttn	src substrate cortactin isoform X1	7.6107	1.79669e-07
A0A1U7Q615	Tmem2	transmembrane protein 2	7.58082	0.000399465
A0A3Q0D153	Lasp1	LIM and SH3 domain protein 1	7.5404	0.000529816
A0A1U7QBP9	Fam193a	protein FAM193A isoform X2	7.44765	0.000115894
A0A1U7QD47	Prrc2c	protein PRRC2C isoform X11	7.37855	2.86137e-06
A0A1U7R0Z5	Hdlbp	vigilin	7.30364	2.43089e-05
A0A1U8CDX5	Sh3bp4	SH3 domain-binding protein 4	7.29881	3.28959e-07
A0A1U7QXU4	Sh3gl1	endophilin-A2	7.2856	6.33881e-05
A0A3Q0CFL5	Eif4b	eukaryotic translation initiation factor 4B	7.14212	4.59076e-06
A0A1U7QUC6	Capzb	F-actin-capping protein subunit beta	7.11026	0.0069336
A0A1U7QSJ3	Pdap1	28 kDa heat- and acid-stable phosphoprotein	7.10183	3.65575e-06
A0A1U8CKS0	Ddx3x	ATP-dependent RNA helicase DDX3X isoform X1	7.09569	0.00469255
A0A1U8CGI7	Gigyf2	GRB10-interacting GYF protein 2	7.08555	5.81637e-06
A0A1U7RE26	Xab2	pre-mRNA-splicing factor SYF1	7.02816	1.48272e-05
A0A1U7QKY4	Serbp1	plasminogen activator inhibitor 1 RNA-binding protein	7.01519	6.94895e-07
A0A1U7QFH5	Pcbp1	poly(RC)-binding protein 1	7.00806	0.00425554
A0A1U7QP67	Cavin1	polymerase I and transcript release factor	6.88898	4.22461e-07
A0A3Q0CTQ5	Tacc2	transforming acidic coiled-coil-containing protein 2 isoform X7	6.8863	1.63533e-06
A0A1U7R564	Pik3r2	phosphatidylinositol 3-kinase regulatory subunit beta isoform X2	6.8713	2.03908e-05
A0A1U7QMY1	Wdr48	WD repeat-containing protein 48 isoform X2	6.86662	3.60596e-07
A0A1U8CEI0	Agfg1	arf-GAP domain and FG repeat-containing protein 1 isoform X2	6.85992	0.00059842
A0A3Q0CGS7	Ankrd17	ankyrin repeat domain-containing protein 17	6.83095	6.93024e-07
A0A1U7QZU6	Csde1	cold shock domain-containing protein E1 isoform X3	6.82475	1.94501e-05
A0A3Q0CQL3	Dpysl3	dihydropyrimidinase-related protein 3	6.81828	8.4531e-06
A0A3Q0CWJ5	Sf3b3	splicing factor 3B subunit 3	6.81673	0.000222761
A0A1U8C2G3	Dcbld2	discoidin, CUB and LCCL domain-containing protein 2	6.78493	0.000790158
A0A1U7QF88	Caprin1	caprin-1 isoform X1	6.77166	9.59895e-06
A0A3Q0DB91	Golga4	golgin subfamily A member 4	6.75879	9.65696e-05
A0A1U8BLX2	Ncam1	neural cell adhesion molecule 1 isoform X2	6.63917	1.00216e-05
A0A1U7QA34	ANKHD1	ankyrin repeat and KH domain-containing protein 1 isoform X4	6.62878	8.65965e-06
A0A3Q0DE01	Gspt1	eukaryotic peptide chain release factor GTP-binding subunit ERF3A isoform X1	6.59774	0.000193511
A0A3Q0DG47	Golga3	golgin subfamily A member 3	6.53474	3.76383e-07
A0A3Q0D593	Tbc1d2	TBC1 domain family member 2A	6.48854	1.85622e-06
A0A1U8CBA6	Luzp1	leucine zipper protein 1	6.46329	2.14722e-06
A0A1U8BRT1	Ddx5	probable ATP-dependent RNA helicase DDX5	6.44767	0.0149129
A0A1U8BYY1	Map4	Microtubule-associated protein	6.44069	2.09329e-05
A0A3Q0CQ80	Eif4enif1	eukaryotic translation initiation factor 4E transporter	6.43533	6.04067e-05
A0A1U7R141	Tln1	talin-1	6.43254	6.25114e-07
A0A3Q0CUC8	Pak2	Non-specific serine/threonine protein kinase	6.41537	5.29135e-06
A0A3Q0CY40	Map6	microtubule-associated protein 6	6.40866	8.70517e-06
A0A3Q0CBS9	RHEB	GTP-binding protein Rheb	6.40698	0.00016485
A0A1U7Q778	Depdc7	DEP domain-containing protein 7	6.35561	0.000124677
A0A1U7QC35	Plk1	Serine/threonine-protein kinase PLK	6.32109	4.39656e-05
A0A3Q0CUG5	Myo1e	unconventional myosin-Ie	6.31482	3.92589e-06
A0A1U7QPS1	Dok1	docking protein 1	6.2804	1.11997e-05
A0A3Q0D3V0	Slain2	SLAIN motif-containing protein 2	6.26083	2.48511e-05
A0A1U7QD74	Capza1	F-actin-capping protein subunit alpha	6.19416	3.43031e-06
A0A1U7R6F0	Sh3pxd2b	SH3 and PX domain-containing protein 2B isoform X2	6.19408	1.68302e-05
A0A1U7Q7G4	Pcm1	pericentriolar material 1 protein isoform X10	6.18866	2.32184e-05
A0A1U7QG80	Snx3	sorting nexin-3	6.18177	0.000831218
A0A3Q0DAU5	Zc3hav1	zinc finger CCCH-type antiviral protein 1	6.17675	0.000104106
A0A1U7QFG6	Tdp2	tyrosyl-DNA phosphodiesterase 2	6.17655	0.00019192
A0A1U7QVE5	Prrc2a	protein PRRC2A isoform X4	6.14624	3.05829e-05
nsP1	nsP1	nsP1	6.13291	0.0150144
A0A1U8CZP3	Flna	filamin-A	6.0972	4.2246e-05
A0A1U7RHW1	Cc2d1a	coiled-coil and C2 domain-containing protein 1A	6.09122	0.000149478
A0A1U7R5N0	Arhgap35	rho GTPase-activating protein 35	6.07855	5.97557e-05
A0A1U7QKZ6	Crip2	cysteine-rich protein 2 isoform X3	6.07407	2.2144e-05
A0A3Q0D8B6	Xrn1	5'-3' exoribonuclease 1	6.06732	1.7609e-05
A0A1U7R5X7	LOC101842052	filamin-A	6.0569	7.33181e-06
A0A1U7Q7Q6	Pik3cb	phosphatidylinositol 4,5-bisphosphate 3-kinase catalytic subunit beta isoform	6.02399	9.00285e-06
A0A3Q0CTD3	Nck1	Cytoplasmic protein	6.01269	0.000129196
A0A3Q0CK30	Igf2r	cation-independent mannose-6-phosphate receptor	5.97251	0.00128322
A0A3Q0DCP7	Itgb1	Integrin beta	5.96524	0.000290562
A0A3Q0D8R0	Nmt2	Glycylpeptide N-tetradecanoyltransferase	5.91845	0.000393631
A0A3Q0D0P9	Synrg	synergin gamma	5.91346	5.08436e-06
A0A1U7QMY6	Snx1	sorting nexin-1 isoform X1	5.91221	0.000907896
A0A1U7R302	Ccz1	vacuolar fusion protein CCZ1 homolog	5.90358	1.12977e-05
A0A1U8C8V1	Kank2	KN motif and ankyrin repeat domain-containing protein 2	5.89096	6.73631e-07
A0A1U7Q6V2	Ruvbl1	RuvB-like helicase	5.84262	0.000132165
A0A1U7QCZ1	Fxr1	fragile X mental retardation syndrome-related protein 1 isoform X1	5.83841	2.68961e-05
A0A3Q0CMK8	Pcbp2	poly(RC)-binding protein 2	5.82384	0.00466025
A0A3Q0D4M6	Hnrnpa0	LOW QUALITY PROTEIN: heterogeneous nuclear ribonucleoprotein A0	5.78612	8.44794e-06
A0A3Q0CPZ4	Jpt1	hematological and neurological expressed 1 protein	5.77181	0.000534615
A0A1U7QTF8	Cavin4	muscle-related coiled-coil protein	5.76938	0.000130474
A0A1U7QF92	Otud4	OTU domain-containing protein 4	5.76328	1.36173e-06
A0A1U7QY23	Flot2	flotillin-2 isoform X1	5.75889	0.000710989
A0A1U7QEK0	Synj2	synaptojanin-2 isoform X1	5.75703	7.75644e-05
A0A1U8CQU4	Prrc2b	protein PRRC2B isoform X5	5.74943	2.44146e-06
A0A3Q0CMJ1	Bin2	bridging integrator 2	5.72838	7.24226e-05
A0A1U7QXY4	Map4k4	mitogen-activated protein kinase kinase kinase kinase 4 isoform X18	5.66364	1.98878e-06
A0A1U7QMR3	Cdk1	cyclin-dependent kinase 1 isoform X1	5.65561	7.40688e-07
A0A1U7QNE9	Mks1	Meckel syndrome type 1 protein isoform X1	5.65544	0.000656209
A0A1U8CBH0	NACA	nascent polypeptide-associated complex subunit alpha	5.65438	8.02451e-06
A0A1U7Q713	CUNH1orf198	uncharacterized protein C1orf198 homolog isoform X1	5.65323	3.09406e-05
A0A1U7QXU1	IGBP1	immunoglobulin-binding protein 1	5.65251	3.27919e-06
A0A3Q0CNC3	Cnot8	CCR4-NOT transcription complex subunit 8	5.64561	2.10927e-05
A0A1U7QCI1	Mcam	cell surface glycoprotein MUC18 isoform X1	5.63846	0.00144337
A0A1U8BGY6	Tnrc6b	trinucleotide repeat-containing gene 6B protein	5.63246	3.95092e-07
A0A3Q0CIS4	Edc3	enhancer of mRNA-decapping protein 3	5.60506	0.000121832
A0A1U7R208	Fermt2	fermitin family homolog 2 isoform X5	5.60437	4.05387e-05
A0A1U7Q878	Hnrnpa1	heterogeneous nuclear ribonucleoprotein A1 isoform X2	5.5669	0.0263703
A0A3Q0DFE5	Prune1	exopolyphosphatase PRUNE1	5.53978	1.93945e-05
A0A1U7QZJ5	Eif2a	Eukaryotic translation initiation factor 2A	5.53337	0.000257015
A0A1U7QV76	Jpt2	hematological and neurological expressed 1-like protein	5.53146	0.000468948
A0A1U8CQ43	Erbin	erbin isoform X3	5.5164	0.000113831
A0A3Q0CMZ7	Kif16b	kinesin-like protein KIF16B isoform X1	5.49519	0.000258199
A0A1U7QD30	Hells	lymphoid-specific helicase	5.48049	1.48819e-05
A0A1U7QSM1	Capg	macrophage-capping protein isoform X2	5.47407	0.000843666
A0A3Q0D4H0	Rpgrip1l	protein fantom isoform X1	5.45776	0.00016212
A0A1U8BND3	Flrt2	leucine-rich repeat transmembrane protein FLRT2	5.4479	0.000257609
A0A1U7QVD8	Dbnl	drebrin-like protein	5.44705	4.28928e-06
A0A1U7QPI7	Cep170	centrosomal protein of 170 kDa isoform X2	5.43684	1.54543e-06
A0A3Q0CQ71	Nmt1	Glycylpeptide N-tetradecanoyltransferase	5.40748	0.000322628
A0A1U8CSM3	Eps15l1	epidermal growth factor receptor substrate 15-like 1	5.40654	2.31992e-06
A0A1U7QQF5	RANBP2	E3 SUMO-protein ligase RanBP2	5.40538	3.17064e-07
A0A3Q0D9V4	Macf1	microtubule-actin cross-linking factor 1 isoform X1	5.39135	5.58575e-05
A0A3Q0CFQ5	Cast	calpastatin	5.38852	6.49758e-06
A0A1U7Q2R3	Kank1	KN motif and ankyrin repeat domain-containing protein 1	5.38142	1.52121e-05
A0A1U7R441	CUNH19orf44	uncharacterized protein C19orf44 homolog isoform X1	5.37138	1.29676e-06
A0A1U8BX17	Stim1	stromal interaction molecule 1 isoform X1	5.36163	9.77623e-05
A0A1U7Q6U2	Tnrc6a	trinucleotide repeat-containing gene 6A protein isoform X2	5.33826	8.31532e-06
A0A3Q0CK05	Pacsin2	protein kinase C and casein kinase substrate in neurons protein 2	5.31707	0.00167501
A0A3Q0CK84	Prune2	protein prune homolog 2 isoform X2	5.28912	5.91381e-05
A0A1U7QGL5	Jam3	junctional adhesion molecule C	5.26617	0.000352129
A0A1U8C161	Tdrd3	tudor domain-containing protein 3 isoform X1	5.26215	5.72463e-05
A0A1U7Q8M6	Larp1	la-related protein 1	5.2446	5.08762e-05
A0A1U8BEQ4	Hnrnpf	heterogeneous nuclear ribonucleoprotein F	5.23895	1.4909e-05
A0A1U8CB49	Ctnnd1	catenin delta-1 isoform X6	5.23482	0.000531868
A0A1U7Q9B9	Map1a	microtubule-associated protein 1A isoform X1	5.22614	5.51841e-06
A0A1U7RGX0	NECAP2	adaptin ear-binding coat-associated protein 2	5.21346	7.34699e-05
A0A1U7QJ99	Arf3	ADP-ribosylation factor 3	5.2133	0.00566267
A0A1U7QUN6	Clasp2	CLIP-associating protein 2 isoform X11	5.18191	0.00132668
A0A1U7R6A3	G6pd	Glucose-6-phosphate 1-dehydrogenase	5.164	0.0091204
A0A1U8C164	Stau1	double-stranded RNA-binding protein Staufen homolog 1 isoform X2	5.15335	5.91274e-05
A0A1U7RC15	Synm	synemin isoform X1	5.13078	0.000763371
A0A1U7QX23	Ckap2	cytoskeleton-associated protein 2	5.09471	3.27213e-06
A0A1U7QSH0	Cdv3	protein CDV3 homolog isoform X2	5.09147	4.80868e-05
A0A1U7R2T5	Fhl1	four and a half LIM domains protein 1 isoform X4	5.08423	3.81633e-05
A0A1U7Q9N1	Sytl2	synaptotagmin-like protein 2 isoform X7	5.07093	3.71659e-05
A0A1U7QS46	Togaram1	TOG array regulator of axonemal microtubules protein 1 isoform X2	5.04339	2.98861e-05
A0A3Q0CNC7	Rrbp1	ribosome-binding protein 1	5.03549	2.78881e-06
A0A3Q0D475	Lrp4	low-density lipoprotein receptor-related protein 4	5.02891	0.000439189
A0A1U7Q7U8	Eps15	epidermal growth factor receptor substrate 15 isoform X2	5.02787	7.92997e-06
A0A1U7R2G3	Wasl	neural Wiskott-Aldrich syndrome protein	5.01875	1.02864e-05
A0A1U7Q4F4	Eif5	eukaryotic translation initiation factor 5	5.017	0.000247799
A0A3Q0CUT3	Stk10	serine/threonine-protein kinase 10	5.01389	0.000287586
A0A1U8CIQ4	Tjp1	tight junction protein ZO-1 isoform X5	5.01193	2.91592e-06
A0A1U7QU97	Mxra8	matrix remodeling-associated protein 8 isoform X1	5.00205	0.00234499
A0A3Q0D2E0	Snx7	sorting nexin-7	4.99505	0.000105084
A0A1U7QK92	Parva	alpha-parvin	4.97521	0.000249984
A0A1U7QZ20	pabp4	Polyadenylate-binding protein	4.96941	0.000156574
A0A3Q0D513	Zcchc6	terminal uridylyltransferase 7	4.96832	4.39695e-05
A0A1U7R0R2	Yes1	Tyrosine-protein kinase	4.96276	0.00053133
A0A1U7QZP0	Dab2	disabled homolog 2 isoform X1	4.93295	0.000244202
A0A1U8BX91	Cep55	centrosomal protein of 55 kDa	4.9179	0.000472061
A0A3Q0CXR0	Csnk1a1	casein kinase I isoform X3	4.90174	0.000575873
P02544	VIM	Vimentin	4.90095	0.0136011
A0A1U7R6H2	Pdlim5	PDZ and LIM domain protein 5 isoform X1	4.88426	4.82668e-06
A0A1U7Q7X8	Map1b	microtubule-associated protein 1B	4.86743	1.12443e-05
A0A3Q0CBE7	VPS37A	vacuolar protein sorting-associated protein 37A-like	4.8612	1.46851e-06
A0A1U7Q425	Tns2	tensin-2 isoform X3	4.83423	0.0014865
A0A3Q0DCP2	Afdn	afadin	4.8303	3.58128e-05
A0A1U8BNC4	SEPTIN9	septin-9 isoform X5	4.82767	2.33437e-06
A0A1U7QVT5	Kirrel	kin of IRRE-like protein 1 isoform X3	4.82341	1.72539e-06
A0A1U7QYX5	Top3b	DNA topoisomerase	4.8139	1.46251e-06
A0A1U7QIN5	Rbm22	pre-mRNA-splicing factor RBM22	4.81366	6.54929e-05
A0A1U7Q5M9	Adam12	disintegrin and metalloproteinase domain-containing protein 12	4.81244	9.69231e-05
A0A1U8BID4	Plscr3	Phospholipid scramblase	4.81034	0.00225094
A0A1U7QGS7	Rpap3	RNA polymerase II-associated protein 3	4.78898	4.41288e-06
A0A1U7QME0	Dpysl2	dihydropyrimidinase-related protein 2 isoform X2	4.78134	1.71963e-05
A0A1U7QQM6	Cnn3	Calponin	4.76729	9.78335e-06
A0A1U7R2C6	Nudc	nuclear migration protein nudC	4.73812	0.000115832
A0A1U8CNG5	TRO	trophinin isoform X1	4.73083	2.29179e-05
A0A1U7R1X6	Tardbp	TAR DNA-binding protein 43 isoform X1	4.72478	6.62845e-05
A0A1U8BU27	Pabpc1	Polyadenylate-binding protein	4.7189	4.11161e-05
A0A3Q0C9A0	Eef1d	elongation factor 1-delta	4.71561	8.5569e-05
A0A1U7QHX2	Pdlim4	PDZ and LIM domain protein 4 isoform X1	4.71195	8.87464e-06
A0A1U7R2V5	Sympk	symplekin	4.71043	3.76473e-06
A0A3Q0CJ02	TRIP4	activating signal cointegrator 1	4.70096	0.000232936
A0A1U7Q8T0	FAM120A	constitutive coactivator of PPAR-gamma-like protein 1	4.6826	5.84215e-06
A0A1U7QXZ8	SPAG9	C-Jun-amino-terminal kinase-interacting protein 4-like	4.67692	8.33546e-06
A0A1U8CVR7	Ythdf2	YTH domain-containing family protein 2	4.67299	1.21356e-06
A0A3Q0CKU2	Secisbp2	selenocysteine insertion sequence-binding protein 2	4.66188	7.09031e-07
Q64682	GRK2	Beta-adrenergic receptor kinase 1	4.65265	0.000232966
A0A3Q0D680	Sh3d19	SH3 domain-containing protein 19	4.6524	8.10915e-05
A0A1U7QAV2	Cxadr	coxsackievirus and adenovirus receptor isoform X2	4.64353	0.00303492
A0A3Q0D4T8	Copa	Coatomer subunit alpha	4.64348	9.53622e-05
A0A1U7QFQ6	Rai14	ankycorbin isoform X2	4.64177	5.45359e-06
A0A3Q0CXL4	Ibtk	inhibitor of Bruton tyrosine kinase	4.63903	9.64146e-05
A0A1U7R2C3	Dnajc21	dnaJ homolog subfamily C member 21	4.63372	0.000228423
A0A1U7R3I9	Dync1li2	cytoplasmic dynein 1 light intermediate chain 2 isoform X1	4.60284	3.63054e-05
A0A1U7Q2N2	Sh3pxd2a	SH3 and PX domain-containing protein 2A isoform X3	4.58532	3.06474e-06
A0A1U7RKI4	Ythdf3	LOW QUALITY PROTEIN: YTH domain-containing family protein 3	4.56225	1.0124e-05
A0A1U7R7V3	Arl15	ADP-ribosylation factor-like protein 15	4.55711	0.000989557
A0A1U7RF50	Acly	ATP-citrate synthase	4.55124	9.65695e-05
A0A1U8CSH9	GEN1	flap endonuclease GEN homolog 1-like	4.53993	2.31711e-06
A0A1U8BS55	Gli3	transcriptional activator GLI3	4.53468	3.68261e-05
A0A1U7Q4W1	Ehd1	EH domain-containing protein 1	4.53153	0.000411658
A0A1U7Q814	Pik3r1	phosphatidylinositol 3-kinase regulatory subunit alpha isoform X1	4.53133	0.000140591
A0A3Q0CIA4	Washc2c	WASH complex subunit 2C	4.52339	7.10963e-07
A0A3Q0CIH4	Ezr	ezrin	4.52227	5.72961e-05
A0A1U7QGC9	Pdlim7	PDZ and LIM domain protein 7 isoform X2	4.50867	0.00110864
A0A1U7Q5W8	Pdlim1	PDZ and LIM domain protein 1	4.50777	0.000110474
A0A1U7QCV2	Psmc3	26S protease regulatory subunit 6A	4.50457	1.24854e-06
A0A3Q0CRS5	Srp68	signal recognition particle subunit SRP68	4.49685	0.000197418
A0A1U7QVZ6	Shc1	SHC-transforming protein 1 isoform X2	4.49561	3.94679e-06
A0A1U7R0K4	SEPTIN7	septin-7 isoform X2	4.49364	1.15941e-06
A0A3Q0D147	Hnrnpa3	heterogeneous nuclear ribonucleoprotein A3	4.49242	0.0202738
A0A3Q0D4M9	Ckap5	cytoskeleton-associated protein 5	4.48461	1.758e-05
A0A3Q0CQH8	Nav1	neuron navigator 1	4.46991	4.82481e-05
A0A1U7QFR6	Tnks1bp1	182 kDa tankyrase-1-binding protein	4.46642	5.38534e-06
A0A1U8BTQ6	Gtse1	G2 and S phase-expressed protein 1	4.44892	3.36789e-05
A0A1U8BI13	Mink1	misshapen-like kinase 1 isoform X1	4.43758	0.000753339
A0A3Q0DAY5	TRIP12	E3 ubiquitin-protein ligase TRIP12	4.42835	4.1684e-06
A0A1U7Q8R7	Bcar1	breast cancer anti-estrogen resistance protein 1 isoform X2	4.42684	0.000884241
A0A1U7Q473	Llgl1	lethal(2) giant larvae protein homolog 1	4.4234	0.00194263
A0A1U8BW73	Syncrip	heterogeneous nuclear ribonucleoprotein Q isoform X1	4.42297	4.97914e-05
A0A1U7Q368	Arfgap2	ADP-ribosylation factor GTPase-activating protein 2 isoform X2	4.42228	1.97707e-05
A0A1U8BXI7	Haus6	HAUS augmin-like complex subunit 6	4.40668	4.58575e-05
A0A1U8CXE8	Hnrnpa2b1	heterogeneous nuclear ribonucleoproteins A2/B1 isoform X1	4.39793	0.0480044
A0A3Q0CWS8	Itsn1	intersectin-1	4.39404	2.19443e-05
A0A3Q0D085	Kpna3	Importin subunit alpha	4.38309	4.89095e-05
A0A3Q0D3F0	Atxn2	ataxin-2 isoform X1	4.37553	0.000492963
A0A1U7QTT6	Srpra	signal recognition particle receptor subunit alpha	4.37479	0.000102802
A0A1U7QLU6	Znf598	E3 ubiquitin-protein ligase ZNF598	4.35707	6.98426e-05
A0A1U7QXE7	Efhd2	EF-hand domain-containing protein D2 isoform X1	4.33483	0.00111438
A0A1U7QEC9	Tgfb1i1	transforming growth factor beta-1-induced transcript 1 protein isoform X2	4.33085	8.41928e-05
A0A3Q0CQ96	Stat3	Signal transducer and activator of transcription	4.32196	8.5118e-06
A0A1U8C5S3	Anln	anillin isoform X2	4.31716	0.000473202
A0A1U7QDN9	Dvl3	segment polarity protein dishevelled homolog DVL-3 isoform X1	4.30555	3.90983e-06
A0A1U7QW38	Plaa	phospholipase A-2-activating protein	4.29339	0.000475211
A0A1U7Q5H5	Baiap2	brain-specific angiogenesis inhibitor 1-associated protein 2 isoform X1	4.28213	0.000226365
A0A1U7QLJ4	Pdgfrb	Platelet-derived growth factor receptor beta	4.27834	0.00300599
A0A1U8BQW6	Hspa8	heat shock cognate 71 kDa protein	4.27271	0.00151996
A0A3Q0CMK9	Klc1	kinesin light chain 1	4.26986	1.00241e-06
A0A1U8CFR7	Mbnl1	muscleblind-like protein 1 isoform X1	4.26746	0.000130145
A0A1U8BUY0	Atp2b1	Calcium-transporting ATPase	4.2623	5.26208e-05
nsP2	nsP2	nsP2	4.24722	3.13376e-05
A0A1U7R0R9	Ptbp3	polypyrimidine tract-binding protein 3	4.2183	0.000280185
A0A1U7QA32	Usp1	Ubiquitin carboxyl-terminal hydrolase	4.18558	0.00035372
A0A1U7QWF9	Srp54	Signal recognition particle 54 kDa protein	4.157	8.47555e-05
A0A1U8BTG9	Prickle1	prickle-like protein 1	4.14496	4.41672e-06
A0A1U7R304	Eif2s2	eukaryotic translation initiation factor 2 subunit 2	4.12824	5.35716e-05
A0A1U8C353	SEPTIN2	septin-2	4.12484	7.67328e-05
A0A1U7RG31	Ube2m	NEDD8-conjugating enzyme Ubc12	4.12446	0.000452048
A0A3Q0CWD6	Eps8	epidermal growth factor receptor kinase substrate 8	4.1193	0.00104551
A0A1U7RD22	Zc3h7a	zinc finger CCCH domain-containing protein 7A isoform X3	4.11834	1.71534e-05
A0A3Q0CLU3	Rc3h1	roquin-1	4.1036	3.18974e-05
A0A1U7QDH0	Filip1l	filamin A-interacting protein 1-like isoform X2	4.07861	0.000147723
A0A1U8BQU8	Aak1	AP2-associated protein kinase 1 isoform X5	4.0614	2.51327e-05
A0A1U7R549	Zcchc3	zinc finger CCHC domain-containing protein 3	4.05995	5.87651e-05
A0A1U7QW98	Abcf2	ATP-binding cassette sub-family F member 2	4.03502	7.27921e-05
A0A1U7Q423	KRT72	LOW QUALITY PROTEIN: keratin, type II cytoskeletal 72	4.02687	0.0443577
A0A1U8BUR8	RBM14	RNA-binding protein 14 isoform X1	4.02005	2.63577e-06
A0A3Q0D9S4	Cald1	caldesmon	4.01518	9.30315e-06
A0A1U7QIU3	Eif3d	Eukaryotic translation initiation factor 3 subunit D	3.96291	0.040022
P62496	ETF1	Eukaryotic peptide chain release factor subunit 1	3.96201	0.000145271
A0A3Q0CXC5	Gga2	ADP-ribosylation factor-binding protein GGA2	3.95589	7.08708e-05
A0A1U7R011	Chmp4b	charged multivesicular body protein 4b	3.95312	0.000111872
A0A1U8C7F9	Picalm	phosphatidylinositol-binding clathrin assembly protein	3.92477	3.29051e-05
A0A3Q0D8U4	Eif4g3	eukaryotic translation initiation factor 4 gamma 3	3.92477	3.41031e-06
A0A1U8CDR4	Lrrfip1	leucine-rich repeat flightless-interacting protein 1 isoform X14	3.92361	0.000150744
A0A1U8C9Q6	Trim56	E3 ubiquitin-protein ligase TRIM56	3.8606	3.75537e-05
A0A3Q0D9Y8	Pkn2	serine/threonine-protein kinase N2	3.85263	2.73813e-05
A0A1U7R0V9	Cnn2	Calponin	3.84267	3.93546e-05
A0A1U7QII0	Vcpip1	deubiquitinating protein VCIP135	3.81391	0.00056157
A0A1U8C109	Stard3	stAR-related lipid transfer protein 3	3.79403	0.000371971
A0A1U8BYD7	Fndc3b	fibronectin type III domain-containing protein 3B isoform X1	3.79152	2.27236e-06
A0A3Q0CKS1	Myo1c	unconventional myosin-Ic	3.75683	0.000143913
A0A3Q0D5H5	Asap1	arf-GAP with SH3 domain, ANK repeat and PH domain-containing protein 1	3.71851	5.20823e-06
A0A1U8CQR5	Zfyve16	Zinc finger FYVE domain-containing protein	3.71309	9.03714e-05
A0A1U7R7F5	Pkn1	serine/threonine-protein kinase N1	3.7053	1.88819e-05
A0A1U7QME2	Ap3s1	AP-3 complex subunit sigma-1 isoform X1	3.69197	0.000194469
A0A3Q0CYQ9	Nck2	Cytoplasmic protein	3.67214	0.000717579
A0A1U7QB37	Wipi1	WD repeat domain phosphoinositide-interacting protein 1	3.67131	0.00291968
A0A3Q0CZK8	Dst	dystonin	3.65927	0.00464837
A0A1U7Q5E9	Ehd4	EH domain-containing protein 4	3.637	0.000407042
A0A1U7QE42	Clint1	clathrin interactor 1 isoform X2	3.63345	0.000634394
A0A3Q0D971	Sf3b1	splicing factor 3B subunit 1	3.63007	0.000282735
A0A3Q0CXM5	Elp4	elongator complex protein 4	3.58851	0.000194966
A0A1U8BKU3	Arfgap3	ADP-ribosylation factor GTPase-activating protein 3 isoform X1	3.57377	0.0327126
A0A1U8CPH6	Zdhhc5	Palmitoyltransferase	3.54274	0.0476112
A0A3Q0CTL9	Plxna1	plexin-A1	3.51449	0.0128107
A0A3Q0DCT1	Camsap1	calmodulin-regulated spectrin-associated protein 1	3.50914	7.48024e-05
A0A1U7QGB3	Slc12a7	solute carrier family 12 member 7 isoform X3	3.49307	0.0415603
A0A1U7Q3J1	Hbs1l	HBS1-like protein isoform X2	3.49166	3.67669e-05
A0A3Q0D9D3	Gapvd1	GTPase-activating protein and VPS9 domain-containing protein 1 isoform X2	3.45715	0.0365913
A0A1U7QXZ3	Dyrk2	dual specificity tyrosine-phosphorylation-regulated kinase 2	3.45442	1.95855e-05
A0A1U7QDS7	Gdi2	Rab GDP dissociation inhibitor	3.43835	0.0354427
A0A1U8BWN9	Tnfaip2	tumor necrosis factor alpha-induced protein 2	3.4331	5.51869e-06
A0A3Q0D4Q7	Celf2	CUGBP Elav-like family member 2 isoform X2	3.36326	0.000256638
A0A3Q0CSV1	Pcnt	pericentrin	3.3249	0.035977
A0A1U8BRK0	EIF3C	Eukaryotic translation initiation factor 3 subunit C	3.25174	0.0450565
A0A1U7R710	Junb	transcription factor jun-B	3.17913	0.042414
A0A1U7QAA5	Slk	STE20-like serine/threonine-protein kinase isoform X1	3.16529	0.000132365
A0A1U8BXZ9	Peak1	pseudopodium-enriched atypical kinase 1	3.14582	2.16666e-05
A0A1U7R979	Rps11	40S ribosomal protein S11	3.1011	0.0255875
A0A3Q0CBY7	TTN	titin-like	3.08814	0.0411069
A0A3Q0CLC2	Mprip	myosin phosphatase Rho-interacting protein	2.93477	0.0250343
A0A1U7R454	Sptan1	spectrin alpha chain, non-erythrocytic 1 isoform X3	2.9299	0.0262849
A0A3Q0CDG2	Mical3	F-actin-methionine sulfoxide oxidase MICAL3	2.90667	0.0425395
A0A1U7Q8V1	Riok1	Serine/threonine-protein kinase RIO1	2.90643	0.0379184
A0A1U7QV43	Birc6	baculoviral IAP repeat-containing protein 6	2.88797	0.0406262
A0A1U7R0P2	Cdc37	hsp90 co-chaperone Cdc37	2.87504	0.0209632
A0A1U7R4D2	Srp72	Signal recognition particle subunit SRP72	2.86525	0.0325674
A0A1U7Q5W0	Med19	Mediator of RNA polymerase II transcription subunit 19	2.83407	0.0287238
A0A1U8CN38	Usp6nl	USP6 N-terminal-like protein	2.83365	0.0275976
A0A1U8D4U1	GPATCH1	G patch domain-containing protein 1	2.8253	0.00983405
A0A1U7R403	Arhgef40	rho guanine nucleotide exchange factor 40 isoform X4	2.81169	0.0310302
A0A1U8BTG3	Ehbp1l1	EH domain-binding protein 1-like protein 1 isoform X1	2.79778	0.0299053
A0A1U7QBI8	Slitrk6	SLIT and NTRK-like protein 6	2.78951	0.0385024
A0A1U7Q706	Rasal2	ras GTPase-activating protein nGAP isoform X2	2.75804	0.0246528
A0A3Q0CZY9	Ipo7	importin-7	2.75428	0.0257657
A0A3Q0CGM9	RAB11FIP1	rab11 family-interacting protein 1	2.74807	0.0233679
A0A3Q0D3K2	Akap13	A-kinase anchor protein 13	2.72872	0.0417391
A0A1U7QF52	Sugt1	protein SGT1 homolog	2.72722	0.0214094
A0A1U7Q6E2	Tnpo1	transportin-1	2.72355	0.0466765
A0A1U7Q9S4	Inppl1	phosphatidylinositol 3,4,5-trisphosphate 5-phosphatase 2 isoform X1	2.72078	8.63687e-05
A0A1U7QBK2	Sptbn1	Spectrin beta chain	2.69965	0.0205024
A0A3Q0D0N3	Bcas3	breast carcinoma-amplified sequence 3 isoform X2	2.68833	0.022381
A0A1U7QJZ2	Anxa2	Annexin	2.63367	0.00193017
A0A1U8D0E8	MAP1B	microtubule-associated protein 1B-like	2.61374	0.0284399
A0A1U7QED1	Kif1a	kinesin-like protein KIF1A isoform X4	2.57331	0.0241425
A0A1U7R7F9	Kif17	kinesin-like protein KIF17 isoform X2	2.55989	0.0340237
A0A1U7Q3J7	Utrn	utrophin isoform X2	2.46159	0.0161815
A0A1U7QGD2	Abcf3	ATP-binding cassette sub-family F member 3 isoform X1	2.44874	0.02564
A0A1U7QNU6	Cog1	conserved oligomeric Golgi complex subunit 1 isoform X1	2.42093	0.0138318
A0A1U7QLB1	Edc4	enhancer of mRNA-decapping protein 4 isoform X7	2.34575	0.0107299
A0A1U7QR36	Prpf3	U4/U6 small nuclear ribonucleoprotein Prp3 isoform X1	2.17315	0.013174
A0A1U7QU27	PLEC	plectin isoform X5	1.67111	0.00221737
A0A1U7RB44	Eef2	elongation factor 2	1.6636	0.0112679
A0A1U7Q9F2	Eef1a1	Elongation factor 1-alpha	1.60523	0.0139289
A0A1U7Q3X8	Myh9	myosin-9	1.48146	0.00756187
A0A1U7QXV7	Ap3d1	AP-3 complex subunit delta	1.37441	0.0037872
A0A3Q0CPN1	Pkm	Pyruvate kinase	1.29668	0.0209706
A0A1U7QW57	Gpatch4	G patch domain-containing protein 4	1.28419	0.00860306
A0A1U7QAS8	Fasn	fatty acid synthase	1.15047	0.00909098

## Sheet: GFP-G3BP1
Uniprot Protein acc. ID	Gene	Description	log2FC	p-value
nsP4	nsP4	nsP4	10.7744	2.43832e-09
Q96B97	SH3KBP1	SH3 domain-containing kinase-binding protein 1	10.0172	1.74518e-07
Q96T21	SECISBP2	Selenocysteine insertion sequence-binding protein 2	9.80688	3.39492e-06
Q9Y5K6	CD2AP	CD2-associated protein	9.75414	0.00874907
nsP3 miniTurbo	nsP3 miniTurbo	nsP3 miniTurbo	9.74826	0.0130316
O00499	BIN1	Myc box-dependent-interacting protein 1	9.38992	3.06608e-07
Q14157	UBAP2L	Ubiquitin-associated protein 2-like	9.36316	5.98722e-08
Q09666	AHNAK	Neuroblast differentiation-associated protein AHNAK	9.08687	8.79083e-08
GFP-G3BP1	GFP-G3BP1	GFP-G3BP1	8.93017	0.0290863
P15311	EZR	Ezrin	8.09478	9.75365e-07
nsP1	nsP1	nsP1	7.76546	3.1521e-06
Q9P2E9	RRBP1	Ribosome-binding protein 1	7.73262	0.00650115
P47756	CAPZB	F-actin-capping protein subunit beta	7.71091	9.88961e-10
Q5T6F2	UBAP2	Ubiquitin-associated protein 2	7.6884	2.38141e-07
P42336	PIK3CA	Phosphatidylinositol 4,5-bisphosphate 3-kinase catalytic subunit alpha isoform	7.53111	8.92415e-06
Q14694	USP10	Ubiquitin carboxyl-terminal hydrolase 10	7.34176	3.12423e-06
P50990	CCT8	T-complex protein 1 subunit theta	7.27032	0.00927962
P78344	EIF4G2	Eukaryotic translation initiation factor 4 gamma 2	7.25112	9.54462e-06
Q14247	CTTN	Src substrate cortactin	7.15999	2.27838e-06
Q96C24	SYTL4	Synaptotagmin-like protein 4	7.06749	6.67142e-08
O15056	SYNJ2	Synaptojanin-2	6.95594	8.53773e-07
Q7Z2W4	ZC3HAV1	Zinc finger CCCH-type antiviral protein 1	6.9092	4.74409e-06
Q16666	IFI16	Gamma-interferon-inducible protein 16	6.78007	0.00196181
P27986	PIK3R1	Phosphatidylinositol 3-kinase regulatory subunit alpha	6.76633	1.03214e-07
Q14444	CAPRIN1	Caprin-1	6.75342	9.34066e-07
P37802	TAGLN2	Transgelin-2	6.71933	7.66369e-07
Q6IAA8	LAMTOR1	Ragulator complex protein LAMTOR1	6.71504	2.78201e-06
Q9UM82	SPATA2	Spermatogenesis-associated protein 2	6.61991	6.88301e-06
P27816	MAP4	Microtubule-associated protein 4	6.56035	1.24224e-07
Q7Z417	NUFIP2	Nuclear fragile X mental retardation-interacting protein 2	6.54638	1.22606e-06
P53350	PLK1	Serine/threonine-protein kinase PLK1	6.52125	9.84174e-06
Q9Y5X1	SNX9	Sorting nexin-9	6.50635	3.28977e-07
Q8TBZ3	WDR20	WD repeat-containing protein 20	6.50075	2.58585e-06
Q14258	TRIM25	E3 ubiquitin/ISG15 ligase TRIM25	6.50022	9.55446e-06
P49418	AMPH	Amphiphysin	6.49186	7.04829e-07
Q04637	EIF4G1	Eukaryotic translation initiation factor 4 gamma 1	6.48164	5.70785e-07
P48634	PRRC2A	Protein PRRC2A	6.42497	9.58839e-07
P14635	CCNB1	G2/mitotic-specific cyclin-B1	6.42404	3.88018e-06
P15170	GSPT1	Eukaryotic peptide chain release factor GTP-binding subunit ERF3A	6.39125	3.36511e-06
P43121	MCAM	Cell surface glycoprotein MUC18	6.384	4.80514e-06
P21333	FLNA	Filamin-A	6.34971	6.55196e-06
Q9H910	JPT2	Jupiter microtubule associated homolog 2	6.34925	2.04391e-05
P23588	EIF4B	Eukaryotic translation initiation factor 4B	6.2492	1.61255e-06
Q6P5Z2	PKN3	Serine/threonine-protein kinase N3	6.2158	4.92754e-06
A6NC78	GOLGA8IP	Putative golgin subfamily A member 8I	6.18871	4.39807e-06
Q86V48	LUZP1	Leucine zipper protein 1	6.18382	2.41176e-06
Q8IVF2	AHNAK2	Protein AHNAK2	6.06311	4.14907e-08
Q96RT1	ERBIN	Erbin	5.95629	2.74742e-07
P16591	FER	Tyrosine-protein kinase Fer	5.90416	1.18327e-05
Q8TAF3	WDR48	WD repeat-containing protein 48	5.88672	5.92723e-06
Q8WWM7	ATXN2L	Ataxin-2-like protein	5.86191	2.27905e-06
P52597	HNRNPF	Heterogeneous nuclear ribonucleoprotein F	5.83302	4.81146e-07
Q9Y520	PRRC2C	Protein PRRC2C	5.82582	5.54317e-08
P07947	YES1	Tyrosine-protein kinase Yes	5.81695	5.89227e-05
P05556	ITGB1	Integrin beta-1	5.815	1.44901e-06
Q92900	UPF1	Regulator of nonsense transcripts 1	5.77968	6.93713e-06
P52272	HNRNPM	Heterogeneous nuclear ribonucleoprotein M	5.77936	3.71262e-07
P22626	HNRNPA2B1	Heterogeneous nuclear ribonucleoproteins A2/B1	5.76992	6.16906e-06
Q13596	SNX1	Sorting nexin-1	5.74059	9.12657e-06
Q96CW5	TUBGCP3	Gamma-tubulin complex component 3	5.72204	4.54979e-06
P49959	MRE11	Double-strand break repair protein MRE11	5.71829	5.83287e-05
Q9GZY6	LAT2	Linker for activation of T-cells family member 2	5.71327	1.11494e-05
Q9UHN6	CEMIP2	Cell surface hyaluronidase	5.65037	1.89475e-05
P15880	RPS2	40S ribosomal protein S2	5.63289	4.73026e-08
Q8NDV7	TNRC6A	Trinucleotide repeat-containing gene 6A protein	5.61743	9.23892e-07
Q9P270	SLAIN2	SLAIN motif-containing protein 2	5.60869	1.04272e-05
Q9P0V3	SH3BP4	SH3 domain-binding protein 4	5.56052	1.1831e-05
O00329	PIK3CD	Phosphatidylinositol 4,5-bisphosphate 3-kinase catalytic subunit delta isoform	5.5213	1.11167e-05
Q8IYD1	GSPT2	Eukaryotic peptide chain release factor GTP-binding subunit ERF3B	5.49903	9.86618e-06
Q15366	PCBP2	Poly(rC)-binding protein 2	5.4769	2.30579e-06
Q8TAA9	VANGL1	Vang-like protein 1	5.45737	4.16309e-06
Q6P1N0	CC2D1A	Coiled-coil and C2 domain-containing protein 1A	5.45118	6.66436e-06
P35240	NF2	Merlin	5.43691	2.16856e-06
Q7Z739	YTHDF3	YTH domain-containing family protein 3	5.3623	2.03575e-05
Q9HCS7	XAB2	Pre-mRNA-splicing factor SYF1	5.3314	7.11777e-06
Q16625	OCLN	Occludin	5.30969	1.30433e-05
Q99961	SH3GL1	Endophilin-A2	5.30789	1.55206e-05
A1X283	SH3PXD2B	SH3 and PX domain-containing protein 2B	5.29085	3.37862e-06
P52594	AGFG1	Arf-GAP domain and FG repeat-containing protein 1	5.28109	2.35763e-07
Q00341	HDLBP	Vigilin	5.25885	3.03581e-06
Q8NFJ5	GPRC5A	Retinoic acid-induced protein 3	5.25813	5.88022e-05
P32121	ARRB2	Beta-arrestin-2	5.23199	9.93917e-07
Q9GZT9	EGLN1	Egl nine homolog 1	5.18951	4.07897e-06
Q6Y7W6	GIGYF2	GRB10-interacting GYF protein 2	5.13892	1.87557e-07
Q8N3C0	ASCC3	Activating signal cointegrator 1 complex subunit 3	5.12456	3.36821e-05
Q9ULK5	VANGL2	Vang-like protein 2	5.05945	3.16853e-05
O60493	SNX3	Sorting nexin-3	5.05282	5.16635e-06
Q02952	AKAP12	A-kinase anchor protein 12	5.0356	4.2032e-05
Q14847	LASP1	LIM and SH3 domain protein 1	5.02113	4.24824e-07
P50479	PDLIM4	PDZ and LIM domain protein 4	4.9985	7.53937e-05
Q5SW79	CEP170	Centrosomal protein of 170 kDa	4.99808	6.49931e-05
Q96C19	EFHD2	EF-hand domain-containing protein D2	4.9571	3.29017e-06
Q9NUL3	STAU2	Double-stranded RNA-binding protein Staufen homolog 2	4.95682	0.000290151
Q8N884	CGAS	Cyclic GMP-AMP synthase	4.95261	9.30936e-05
Q14160	SCRIB	Protein scribble homolog	4.91741	5.80818e-08
Q8WUF5	PPP1R13L	RelA-associated inhibitor	4.91155	6.00535e-05
Q92804	TAF15	TATA-binding protein-associated factor 2N	4.90748	3.42849e-05
Q15365	PCBP1	Poly(rC)-binding protein 1	4.85626	0.00963119
Q5VT06	CEP350	Centrosome-associated protein 350	4.8536	1.68249e-06
Q9BR77	CCDC77	Coiled-coil domain-containing protein 77	4.84936	1.90425e-05
P61978	HNRNPK	Heterogeneous nuclear ribonucleoprotein K	4.84336	2.32788e-06
Q9UM54	MYO6	Unconventional myosin-VI	4.84004	1.23048e-05
Q9UMZ2	SYNRG	Synergin gamma	4.83669	9.35799e-06
P00533	EGFR	Epidermal growth factor receptor	4.82449	2.95108e-06
Q14126	DSG2	Desmoglein-2	4.8169	3.29303e-06
O75534	CSDE1	Cold shock domain-containing protein E1	4.81203	2.10043e-06
Q9BY44	EIF2A	Eukaryotic translation initiation factor 2A	4.8079	8.93804e-06
P51114	FXR1	Fragile X mental retardation syndrome-related protein 1	4.79136	2.35653e-05
Q8IYA6	CKAP2L	Cytoskeleton-associated protein 2-like	4.78542	7.64165e-06
Q9UNF0	PACSIN2	Protein kinase C and casein kinase substrate in neurons protein 2	4.76115	7.91253e-06
Q9UNY4	TTF2	Transcription termination factor 2	4.75993	2.89998e-06
O75955	FLOT1	Flotillin-1	4.74236	1.15744e-05
O00161	SNAP23	Synaptosomal-associated protein 23	4.74061	3.68758e-05
P04083	ANXA1	Annexin A1	4.72684	1.15071e-05
O95793	STAU1	Double-stranded RNA-binding protein Staufen homolog 1	4.72181	3.25079e-05
Q8WUY9	DEPDC1B	DEP domain-containing protein 1B	4.71258	2.9727e-05
Q9Y490	TLN1	Talin-1	4.68365	5.03245e-06
Q9NW64	RBM22	Pre-mRNA-splicing factor RBM22	4.65665	4.98772e-05
P53621	COPA	Coatomer subunit alpha	4.65362	3.45349e-07
Q86XZ4	SPATS2	Spermatogenesis-associated serine-rich protein 2	4.64915	4.06401e-05
P46821	MAP1B	Microtubule-associated protein 1B	4.64726	1.07793e-05
P52907	CAPZA1	F-actin-capping protein subunit alpha-1	4.63324	6.47072e-07
O75179	ANKRD17	Ankyrin repeat domain-containing protein 17	4.62554	8.81765e-06
Q9C0D5	TANC1	Protein TANC1	4.61969	3.80863e-06
P0C7U0	ELFN1	Protein ELFN1	4.60699	1.69494e-06
Q9ULH1	ASAP1	Arf-GAP with SH3 domain, ANK repeat and PH domain-containing protein 1	4.60684	1.25837e-05
P48681	NES	Nestin	4.60273	3.59506e-06
Q9BYJ9	YTHDF1	YTH domain-containing family protein 1	4.60211	1.83514e-05
P48729	CSNK1A1	Casein kinase I isoform alpha	4.58533	2.10451e-06
Q01995	TAGLN	Transgelin	4.54228	4.90525e-07
Q9NUD5	ZCCHC3	Zinc finger CCHC domain-containing protein 3	4.53528	2.55273e-06
Q9Y5A9	YTHDF2	YTH domain-containing family protein 2	4.53072	1.75591e-05
Q9BX40	LSM14B	Protein LSM14 homolog B	4.52334	5.85203e-06
Q9UPQ9	TNRC6B	Trinucleotide repeat-containing gene 6B protein	4.50223	1.19202e-05
Q9Y4P8	WIPI2	WD repeat domain phosphoinositide-interacting protein 2	4.49883	6.56407e-07
O00203	AP3B1	AP-3 complex subunit beta-1	4.47118	7.0373e-05
Q9Y263	PLAA	Phospholipase A-2-activating protein	4.44838	3.09624e-05
Q9Y446	PKP3	Plakophilin-3	4.44344	3.70196e-07
nsP2	nsP2	nsP2	4.43488	8.81561e-06
P49792	RANBP2	E3 SUMO-protein ligase RanBP2	4.42958	1.46078e-05
Q9UHX1	PUF60	Poly(U)-binding-splicing factor PUF60	4.4044	1.85253e-06
Q9C0B5	ZDHHC5	Palmitoyltransferase ZDHHC5	4.40147	1.60836e-06
O00571	DDX3X	ATP-dependent RNA helicase DDX3X	4.39974	0.0118786
P05161	ISG15	Ubiquitin-like protein ISG15	4.38896	7.41123e-05
Q9Y314	NOSIP	Nitric oxide synthase-interacting protein	4.38765	0.000113554
Q8N6T3	ARFGAP1	ADP-ribosylation factor GTPase-activating protein 1	4.37407	2.73219e-07
P62068	USP46	Ubiquitin carboxyl-terminal hydrolase 46	4.36378	1.14776e-05
Q9UJU6	DBNL	Drebrin-like protein	4.35341	1.57892e-06
O95721	SNAP29	Synaptosomal-associated protein 29	4.3492	3.14444e-06
P12956	XRCC6	X-ray repair cross-complementing protein 6	4.331	5.3295e-08
Q14439	GPR176	G-protein coupled receptor 176	4.32622	1.22088e-05
P11940	PABPC1	Polyadenylate-binding protein 1	4.31069	4.63739e-05
Q13151	HNRNPA0	Heterogeneous nuclear ribonucleoprotein A0	4.30465	0.000120057
P23229	ITGA6	Integrin alpha-6	4.30086	1.45077e-06
O00459	PIK3R2	Phosphatidylinositol 3-kinase regulatory subunit beta	4.30077	1.92607e-05
Q92692	NECTIN2	Nectin-2	4.29721	3.3739e-06
P29692	EEF1D	Elongation factor 1-delta	4.29716	7.59828e-05
Q96DN5	TBC1D31	TBC1 domain family member 31	4.27836	5.1992e-06
P78318	IGBP1	Immunoglobulin-binding protein 1	4.26052	5.08991e-06
Q8N4C8	MINK1	Misshapen-like kinase 1	4.26049	3.5487e-05
O14979	HNRNPDL	Heterogeneous nuclear ribonucleoprotein D-like	4.26028	1.68404e-05
Q07157	TJP1	Tight junction protein ZO-1	4.25324	3.79548e-07
O43491	EPB41L2	Band 4.1-like protein 2	4.2223	2.69585e-06
P29317	EPHA2	Ephrin type-A receptor 2	4.20266	1.82354e-05
Q17RS7	GEN1	Flap endonuclease GEN homolog 1	4.18534	1.02517e-05
Q01804	OTUD4	OTU domain-containing protein 4	4.16106	0.000209824
Q9H4M9	EHD1	EH domain-containing protein 1	4.15959	3.84283e-06
Q9NUQ6	SPATS2L	SPATS2-like protein	4.15171	1.29196e-05
Q01968	OCRL	Inositol polyphosphate 5-phosphatase OCRL	4.15141	9.91069e-05
Q9C0C2	TNKS1BP1	182 kDa tankyrase-1-binding protein	4.13057	6.03388e-06
Q96QD5	DEPDC7	DEP domain-containing protein 7	4.11611	1.19106e-05
Q9Y266	NUDC	Nuclear migration protein nudC	4.1105	1.32707e-05
Q5T0N5	FNBP1L	Formin-binding protein 1-like	4.09749	5.81361e-05
Q8IUW5	RELL1	RELT-like protein 1	4.08484	1.59146e-05
P55196	AFDN	Afadin	4.08314	4.42062e-05
Q9UBC2	EPS15L1	Epidermal growth factor receptor substrate 15-like 1	4.08081	4.75447e-05
P0DMV8	HSPA1A	Heat shock 70 kDa protein 1A	4.06287	3.68034e-06
Q86UK7	ZNF598	E3 ubiquitin-protein ligase ZNF598	4.06235	1.49955e-05
P17301	ITGA2	Integrin alpha-2	4.06196	0.000124353
Q8N6H7	ARFGAP2	ADP-ribosylation factor GTPase-activating protein 2	4.04172	3.28444e-05
Q9ULC8	ZDHHC8	Palmitoyltransferase ZDHHC8	4.03102	1.45863e-05
O43639	NCK2	Cytoplasmic protein NCK2	4.02967	4.21139e-05
P62195	PSMC5	26S proteasome regulatory subunit 8	4.02737	6.20102e-08
P33981	TTK	Dual specificity protein kinase TTK	4.02595	0.000336665
Q70CQ4	USP31	Ubiquitin carboxyl-terminal hydrolase 31	4.01926	1.80823e-05
P78524	DENND2B	DENN domain-containing protein 2B	4.01807	2.79438e-05
Q92997	DVL3	Segment polarity protein dishevelled homolog DVL-3	4.01516	7.53553e-06
Q8IZH2	XRN1	5'-3' exoribonuclease 1	4.01133	0.000228365
Q9Y6N7	ROBO1	Roundabout homolog 1	4.00913	1.91896e-06
P33993	MCM7	DNA replication licensing factor MCM7	4.00867	0.000225124
Q9HAU0	PLEKHA5	Pleckstrin homology domain-containing family A member 5	3.99501	8.22827e-06
P42338	PIK3CB	Phosphatidylinositol 4,5-bisphosphate 3-kinase catalytic subunit beta isoform	3.97992	1.66061e-06
Q8TDB6	DTX3L	E3 ubiquitin-protein ligase DTX3L	3.97779	8.04762e-05
P43358	MAGEA4	Melanoma-associated antigen 4	3.97688	1.11459e-05
Q9Y6M5	SLC30A1	Zinc transporter 1	3.96973	0.000102981
Q96AC1	FERMT2	Fermitin family homolog 2	3.96424	4.22112e-06
P08195	SLC3A2	4F2 cell-surface antigen heavy chain	3.96062	8.54272e-06
O00213	APBB1	Amyloid beta precursor protein binding family B member 1	3.94694	1.67524e-05
P11413	G6PD	Glucose-6-phosphate 1-dehydrogenase	3.93675	4.77174e-06
Q8WWK9	CKAP2	Cytoskeleton-associated protein 2	3.92336	1.80649e-07
Q9NZB2	FAM120A	Constitutive coactivator of PPAR-gamma-like protein 1	3.91604	0.000371902
Q9UPS8	ANKRD26	Ankyrin repeat domain-containing protein 26	3.9092	6.47755e-06
Q96J84	KIRREL1	Kin of IRRE-like protein 1	3.86174	5.46189e-06
Q8IWZ3	ANKHD1	Ankyrin repeat and KH domain-containing protein 1	3.86016	2.10775e-05
Q2NKX8	ERCC6L	DNA excision repair protein ERCC-6-like	3.8551	1.9754e-05
Q96I24	FUBP3	Far upstream element-binding protein 3	3.85417	0.00014409
Q9BQE3	TUBA1C	Tubulin alpha-1C chain	3.84336	8.21826e-05
Q13813	SPTAN1	Spectrin alpha chain, non-erythrocytic 1	3.83061	6.7327e-05
P78312	FAM193A	Protein FAM193A	3.82205	2.84372e-05
Q9Y666	SLC12A7	Solute carrier family 12 member 7	3.81878	2.31462e-05
Q96A19	CCDC102A	Coiled-coil domain-containing protein 102A	3.80689	1.15448e-06
P55265	ADAR	Double-stranded RNA-specific adenosine deaminase	3.80097	6.10795e-05
Q7Z3T8	ZFYVE16	Zinc finger FYVE domain-containing protein 16	3.79639	1.45091e-06
P48730	CSNK1D	Casein kinase I isoform delta	3.79429	5.93938e-05
P62701	RPS4X	40S ribosomal protein S4, X isoform	3.78768	2.93409e-05
P53396	ACLY	ATP-citrate synthase	3.73987	7.282e-07
O43390	HNRNPR	Heterogeneous nuclear ribonucleoprotein R	3.72344	4.87758e-05
P09651	HNRNPA1	Heterogeneous nuclear ribonucleoprotein A1	3.72279	0.000766611
Q13177	PAK2	Serine/threonine-protein kinase PAK 2	3.72225	0.000227263
P16333	NCK1	Cytoplasmic protein NCK1	3.7183	7.28694e-06
Q14156	EFR3A	Protein EFR3 homolog A	3.69047	7.10031e-05
Q96F86	EDC3	Enhancer of mRNA-decapping protein 3	3.68179	9.17047e-07
Q15637	SF1	Splicing factor 1	3.66311	0.00369332
Q13148	TARDBP	TAR DNA-binding protein 43	3.65894	6.85733e-07
Q12931	TRAP1	Heat shock protein 75 kDa, mitochondrial	3.65676	0.000109827
P0DPH7	TUBA3C	Tubulin alpha-3C chain	3.65209	0.0395498
Q9Y6M4	CSNK1G3	Casein kinase I isoform gamma-3	3.64518	1.64196e-06
Q8TEW0	PARD3	Partitioning defective 3 homolog	3.63363	4.99272e-07
P10599	TXN	Thioredoxin	3.5856	0.0435572
Q9UIW2	PLXNA1	Plexin-A1	3.58509	2.90214e-05
Q14195	DPYSL3	Dihydropyrimidinase-related protein 3	3.56756	0.000401512
Q15393	SF3B3	Splicing factor 3B subunit 3	3.56618	0.000112237
Q14315	FLNC	Filamin-C	3.5542	9.79079e-06
O15371	EIF3D	Eukaryotic translation initiation factor 3 subunit D	3.53733	0.0499639
Q03113	GNA12	Guanine nucleotide-binding protein subunit alpha-12	3.51728	7.88553e-06
Q9Y2J2	EPB41L3	Band 4.1-like protein 3	3.51606	2.6885e-06
Q96PK6	RBM14	RNA-binding protein 14	3.50373	2.8533e-06
P11717	IGF2R	Cation-independent mannose-6-phosphate receptor	3.48109	0.000155434
Q5TC82	RC3H1	Roquin-1	3.47056	8.52212e-05
Q13492	PICALM	Phosphatidylinositol-binding clathrin assembly protein	3.45952	2.6759e-05
Q14008	CKAP5	Cytoskeleton-associated protein 5	3.459	2.82824e-05
Q14644	RASA3	Ras GTPase-activating protein 3	3.45544	7.79308e-06
Q05682	CALD1	Caldesmon	3.45343	5.40463e-06
Q7L2E3	DHX30	ATP-dependent RNA helicase DHX30	3.44722	7.56292e-05
Q6YHU6	THADA	Thyroid adenoma-associated protein	3.41989	9.22885e-05
Q9Y2X9	ZNF281	Zinc finger protein 281	3.39749	2.78679e-05
Q01813	PFKP	ATP-dependent 6-phosphofructokinase, platelet type	3.38892	5.51769e-06
P42892	ECE1	Endothelin-converting enzyme 1	3.38053	4.50957e-05
Q12834	CDC20	Cell division cycle protein 20 homolog	3.33317	0.000353133
Q99575	POP1	Ribonucleases P/MRP protein subunit POP1	3.32943	8.65983e-06
Q96M89	CCDC138	Coiled-coil domain-containing protein 138	3.31824	0.000310361
P22102	GART	Trifunctional purine biosynthetic protein adenosine-3	3.18063	0.0496366
Q96HC4	PDLIM5	PDZ and LIM domain protein 5	3.12799	5.38347e-06
P50991	CCT4	T-complex protein 1 subunit delta	3.05784	0.0105891
P07355	ANXA2	Annexin A2	3.04506	6.22304e-05
P60842	EIF4A1	Eukaryotic initiation factor 4A-I	3.04444	0.0482792
O75122	CLASP2	CLIP-associating protein 2	3.03375	0.0442322
P40227	CCT6A	T-complex protein 1 subunit zeta	3.02287	0.0267422
Q15233	NONO	Non-POU domain-containing octamer-binding protein	3.00314	0.0401388
Q9Y283	INVS	Inversin	2.94696	0.043962
Q92572	AP3S1	AP-3 complex subunit sigma-1	2.86197	0.046485
Q00325	SLC25A3	Phosphate carrier protein, mitochondrial	2.85211	0.0272014
Q68CZ1	RPGRIP1L	Protein fantom	2.84704	0.0489338
Q16181	SEPTIN7	Septin-7	2.8411	0.0462434
P33992	MCM5	DNA replication licensing factor MCM5	2.82843	0.0458567
Q8TDM6	DLG5	Disks large homolog 5	2.79884	0.0450826
O96013	PAK4	Serine/threonine-protein kinase PAK 4	2.78187	0.049556
B5ME19	EIF3CL	Eukaryotic translation initiation factor 3 subunit C-like protein	2.76927	0.0428111
P17812	CTPS1	CTP synthase 1	2.7592	0.0473257
Q7Z6Z7	HUWE1	E3 ubiquitin-protein ligase HUWE1	2.75912	0.049474
O00443	PIK3C2A	Phosphatidylinositol 4-phosphate 3-kinase C2 domain-containing subunit alpha	2.75766	0.0494914
Q15942	ZYX	Zyxin	2.75171	0.0476731
P68371	TUBB4B	Tubulin beta-4B chain	2.73696	0.0429017
Q02241	KIF23	Kinesin-like protein KIF23	2.72466	0.0366507
P61204	ARF3	ADP-ribosylation factor 3	2.68422	0.0409451
Q7KZI7	MARK2	Serine/threonine-protein kinase MARK2	2.64708	0.0476807
P05198	EIF2S1	Eukaryotic translation initiation factor 2 subunit 1	2.63613	0.0431831
P78559	MAP1A	Microtubule-associated protein 1A	2.62405	0.0396485
P25205	MCM3	DNA replication licensing factor MCM3	2.62037	0.0273105
Q2M2I8	AAK1	AP2-associated protein kinase 1	2.61723	0.0417164
P61221	ABCE1	ATP-binding cassette sub-family E member 1	2.60232	0.0407115
Q92870	APBB2	Amyloid beta precursor protein binding family B member 2	2.59061	0.0430802
Q9Y5T5	USP16	Ubiquitin carboxyl-terminal hydrolase 16	2.57984	0.0464636
Q99439	CNN2	Calponin-2	2.54475	0.0381591
O43148	RNMT	mRNA cap guanine-N7 methyltransferase	2.54371	0.0352499
P11166	SLC2A1	Solute carrier family 2, facilitated glucose transporter member 1	2.52546	0.0396984
O14595	CTDSP2	Carboxy-terminal domain RNA polymerase II polypeptide A small phosphatase 2	2.51787	0.0478795
P55209	NAP1L1	Nucleosome assembly protein 1-like 1	2.50046	0.0493577
Q8NI36	WDR36	WD repeat-containing protein 36	2.49213	0.0497421
Q9UHD8	SEPTIN9	Septin-9	2.48298	0.0369347
Q9NSE4	IARS2	Isoleucine--tRNA ligase, mitochondrial	2.47244	0.0402501
P11142	HSPA8	Heat shock cognate 71 kDa protein	2.45482	0.00229544
Q8IX90	SKA3	Spindle and kinetochore-associated protein 3	2.43931	0.0295987
Q8IWC1	MAP7D3	MAP7 domain-containing protein 3	2.43476	0.0361783
Q05639	EEF1A2	Elongation factor 1-alpha 2	2.43459	0.0374901
Q9UKY7	CDV3	Protein CDV3 homolog	2.42295	0.0418858
Q9BY89	KIAA1671	Uncharacterized protein KIAA1671	2.41562	0.0377587
Q92540	SMG7	Nonsense-mediated mRNA decay factor SMG7	2.4015	0.0426538
P51149	RAB7A	Ras-related protein Rab-7a	2.39529	0.0426108
O14965	AURKA	Aurora kinase A	2.39198	0.027748
O95782	AP2A1	AP-2 complex subunit alpha-1	2.38641	0.0372507
Q92630	DYRK2	Dual specificity tyrosine-phosphorylation-regulated kinase 2	2.38368	0.0451912
P48643	CCT5	T-complex protein 1 subunit epsilon	2.37864	0.0335737
Q6IBS0	TWF2	Twinfilin-2	2.2993	0.0299349
Q13325	IFIT5	Interferon-induced protein with tetratricopeptide repeats 5	2.27331	0.0418089
P55884	EIF3B	Eukaryotic translation initiation factor 3 subunit B	2.19409	0.0295454
P35221	CTNNA1	Catenin alpha-1	2.11136	0.0445325
Q02543	RPL18A	60S ribosomal protein L18a	1.56853	0.00119677
P68363	TUBA1B	Tubulin alpha-1B chain	1.56647	0.000176817
P08238	HSP90AB1	Heat shock protein HSP 90-beta	1.45565	0.00443758
P05141	SLC25A5	ADP/ATP translocase 2	1.44414	0.00294574
P17844	DDX5	Probable ATP-dependent RNA helicase DDX5	1.4221	0.00537098
P62826	RAN	GTP-binding nuclear protein Ran	1.34217	0.00171337
P68104	EEF1A1	Elongation factor 1-alpha 1	1.34133	0.00075928
Q13268	DHRS2	Dehydrogenase/reductase SDR family member 2, mitochondrial	1.26139	0.000865626
P07437	TUBB	Tubulin beta chain	1.23254	0.00208256
Q9BVA1	TUBB2B	Tubulin beta-2B chain	1.22615	0.00343442
O14617	AP3D1	AP-3 complex subunit delta-1	1.22399	0.00153156
P13639	EEF2	Elongation factor 2	1.20948	0.00419107
Q08211	DHX9	ATP-dependent RNA helicase A	1.12175	0.000607277
P14618	PKM	Pyruvate kinase PKM	1.08969	0.00065797
Q00610	CLTC	Clathrin heavy chain 1	1.08427	0.0044601
P49327	FASN	Fatty acid synthase	1.05423	2.69784e-05

## Sheet: GFP-G3BP1(1-135)
Uniprot Protein acc. ID	Gene	Description	log2FC	p-value
nsP3 miniTurbo	nsP3 miniTurbo	nsP3 miniTurbo	10.6275	0.0106015
Q9Y5K6	CD2AP	CD2-associated protein	10.487	0.00211825
P50990	CCT8	T-complex protein 1 subunit theta	9.76805	1.12912e-06
Q96B97	SH3KBP1	SH3 domain-containing kinase-binding protein 1	9.66295	3.31323e-07
O15056	SYNJ2	Synaptojanin-2	9.61946	1.77561e-07
O00499	BIN1	Myc box-dependent-interacting protein 1	9.50875	3.70022e-07
nsP4	nsP4	nsP4	9.49789	1.54156e-08
Q09666	AHNAK	Neuroblast differentiation-associated protein AHNAK	9.31587	3.84294e-06
Q14126	DSG2	Desmoglein-2	9.14068	2.11955e-06
GFP-G3BP1 (1-135)	GFP-G3BP1 (1-135)	GFP-G3BP1 (1-135)	8.97104	2.4514e-06
Q16666	IFI16	Gamma-interferon-inducible protein 16	8.72151	0.00428697
Q9Y490	TLN1	Talin-1	8.576	1.8335e-07
nsP1	nsP1	nsP1	8.57234	4.89133e-08
P62854	RPS26	40S ribosomal protein S26	8.28353	5.929e-05
P19447	ERCC3	General transcription and DNA repair factor IIH helicase subunit XPB	7.77004	6.67237e-06
nsP2	nsP2	nsP2	7.75102	0.003469
Q8IWI9	MGA	MAX gene-associated protein	7.47729	3.58373e-06
Q15776	ZKSCAN8	Zinc finger protein with KRAB and SCAN domains 8	7.28265	2.143e-06
P42336	PIK3CA	Phosphatidylinositol 4,5-bisphosphate 3-kinase catalytic subunit alpha isoform	7.22444	1.07712e-08
P15170	GSPT1	Eukaryotic peptide chain release factor GTP-binding subunit ERF3A	7.18212	4.76603e-07
P21333	FLNA	Filamin-A	7.13696	2.49683e-07
Q9HCS7	XAB2	Pre-mRNA-splicing factor SYF1	7.08989	1.65809e-07
Q5SW79	CEP170	Centrosomal protein of 170 kDa	7.07105	2.91754e-07
Q8N163	CCAR2	Cell cycle and apoptosis regulator protein 2	7.04453	0.000761774
P27816	MAP4	Microtubule-associated protein 4	6.97998	8.54049e-07
Q14694	USP10	Ubiquitin carboxyl-terminal hydrolase 10	6.93456	7.88531e-08
Q14247	CTTN	Src substrate cortactin	6.76923	3.47392e-07
Q6IAA8	LAMTOR1	Ragulator complex protein LAMTOR1	6.59673	1.60321e-07
P49418	AMPH	Amphiphysin	6.53668	0.000390574
Q96C24	SYTL4	Synaptotagmin-like protein 4	6.42419	2.52353e-07
P37802	TAGLN2	Transgelin-2	6.34062	2.11194e-09
Q96CW5	TUBGCP3	Gamma-tubulin complex component 3	6.24306	2.16411e-07
O43639	NCK2	Cytoplasmic protein NCK2	6.1522	1.55511e-06
Q9UM82	SPATA2	Spermatogenesis-associated protein 2	6.09675	4.09902e-06
Q8TBZ3	WDR20	WD repeat-containing protein 20	6.09328	3.50326e-06
P78344	EIF4G2	Eukaryotic translation initiation factor 4 gamma 2	6.05264	1.61914e-06
P54886	ALDH18A1	Delta-1-pyrroline-5-carboxylate synthase	6.04962	1.81884e-05
Q8IVF2	AHNAK2	Protein AHNAK2	5.9034	5.03412e-06
Q8TAF3	WDR48	WD repeat-containing protein 48	5.8881	4.71215e-06
P05556	ITGB1	Integrin beta-1	5.86345	1.39802e-06
Q6P1X5	TAF2	Transcription initiation factor TFIID subunit 2	5.85402	0.000590531
Q9UMZ2	SYNRG	Synergin gamma	5.75068	2.15775e-06
P35240	NF2	Merlin	5.73991	2.04746e-06
Q9UM54	MYO6	Unconventional myosin-VI	5.71257	6.1039e-07
P27986	PIK3R1	Phosphatidylinositol 3-kinase regulatory subunit alpha	5.69095	9.62689e-06
P52272	HNRNPM	Heterogeneous nuclear ribonucleoprotein M	5.63769	1.13483e-06
Q5VT06	CEP350	Centrosome-associated protein 350	5.59267	3.77568e-07
P47756	CAPZB	F-actin-capping protein subunit beta	5.55761	0.0489455
P19367	HK1	Hexokinase-1	5.55243	1.4244e-05
Q7Z2W4	ZC3HAV1	Zinc finger CCCH-type antiviral protein 1	5.54876	2.91798e-06
P15880	RPS2	40S ribosomal protein S2	5.52698	4.32438e-07
P62829	RPL23	60S ribosomal protein L23	5.48264	1.62225e-07
P49959	MRE11	Double-strand break repair protein MRE11	5.45189	1.18792e-05
Q04637	EIF4G1	Eukaryotic translation initiation factor 4 gamma 1	5.43667	1.6845e-06
P48681	NES	Nestin	5.41017	7.49489e-08
Q13813	SPTAN1	Spectrin alpha chain, non-erythrocytic 1	5.405	1.64543e-08
Q14157	UBAP2L	Ubiquitin-associated protein 2-like	5.37606	3.35064e-06
O15371	EIF3D	Eukaryotic translation initiation factor 3 subunit D	5.35228	5.13121e-07
Q9Y5X1	SNX9	Sorting nexin-9	5.34877	4.95867e-06
Q14258	TRIM25	E3 ubiquitin/ISG15 ligase TRIM25	5.34825	1.52026e-05
Q9H910	JPT2	Jupiter microtubule associated homolog 2	5.34518	3.75985e-05
Q99961	SH3GL1	Endophilin-A2	5.25841	1.62425e-06
Q9NRZ9	HELLS	Lymphoid-specific helicase	5.21841	3.41383e-05
P08240	SRPRA	Signal recognition particle receptor subunit alpha	5.19186	5.31175e-05
P46821	MAP1B	Microtubule-associated protein 1B	5.14876	1.09669e-06
P23588	EIF4B	Eukaryotic translation initiation factor 4B	5.1247	1.68337e-06
Q8TAA9	VANGL1	Vang-like protein 1	5.09819	5.56079e-05
Q9UHN6	CEMIP2	Cell surface hyaluronidase	5.07321	7.81227e-06
O00571	DDX3X	ATP-dependent RNA helicase DDX3X	5.02812	1.21135e-06
Q15393	SF3B3	Splicing factor 3B subunit 3	5.01225	1.62362e-07
Q14315	FLNC	Filamin-C	5.00808	1.48414e-06
P53350	PLK1	Serine/threonine-protein kinase PLK1	5.00229	3.89918e-06
P61978	HNRNPK	Heterogeneous nuclear ribonucleoprotein K	5.00205	1.89448e-06
Q14739	LBR	Delta(14)-sterol reductase LBR	5.00035	1.15801e-05
Q96QD5	DEPDC7	DEP domain-containing protein 7	4.98872	3.5285e-05
Q8N884	CGAS	Cyclic GMP-AMP synthase	4.9704	8.76787e-07
P16591	FER	Tyrosine-protein kinase Fer	4.96246	4.11146e-07
Q96C19	EFHD2	EF-hand domain-containing protein D2	4.93916	7.20046e-06
P41252	IARS1	Isoleucine--tRNA ligase, cytoplasmic	4.91776	6.25841e-06
P53621	COPA	Coatomer subunit alpha	4.90267	2.5853e-06
Q14160	SCRIB	Protein scribble homolog	4.89329	5.03317e-07
O94782	USP1	Ubiquitin carboxyl-terminal hydrolase 1	4.85425	3.5045e-05
A0MZ66	SHTN1	Shootin-1	4.84777	7.8575e-06
Q9P0V3	SH3BP4	SH3 domain-binding protein 4	4.84111	1.54579e-06
Q14847	LASP1	LIM and SH3 domain protein 1	4.82866	5.92283e-06
P35579	MYH9	Myosin-9	4.80145	0.0323502
P49792	RANBP2	E3 SUMO-protein ligase RanBP2	4.78735	3.01146e-08
Q9ULK4	MED23	Mediator of RNA polymerase II transcription subunit 23	4.78524	5.99181e-06
P62244	RPS15A	40S ribosomal protein S15a	4.75781	0.000313059
Q8IYD1	GSPT2	Eukaryotic peptide chain release factor GTP-binding subunit ERF3B	4.74246	0.000134766
Q92900	UPF1	Regulator of nonsense transcripts 1	4.73949	3.54664e-07
Q5T0N5	FNBP1L	Formin-binding protein 1-like	4.7389	1.41828e-05
P53396	ACLY	ATP-citrate synthase	4.70311	4.66618e-06
Q9C0C2	TNKS1BP1	182 kDa tankyrase-1-binding protein	4.69305	3.44842e-06
P22087	FBL	rRNA 2'-O-methyltransferase fibrillarin	4.66669	5.11642e-05
O00148	DDX39A	ATP-dependent RNA helicase DDX39A	4.66537	8.23038e-06
P26038	MSN	Moesin	4.59348	0.00672715
P52907	CAPZA1	F-actin-capping protein subunit alpha-1	4.58169	2.63796e-06
Q96RT1	ERBIN	Erbin	4.56226	3.82708e-07
P46977	STT3A	Dolichyl-diphosphooligosaccharide--protein glycosyltransferase subunit STT3A	4.53476	8.32715e-08
P52594	AGFG1	Arf-GAP domain and FG repeat-containing protein 1	4.52424	7.2597e-06
P11021	HSPA5	Endoplasmic reticulum chaperone BiP	4.51971	2.67461e-07
Q15366	PCBP2	Poly(rC)-binding protein 2	4.51474	2.03076e-05
P31943	HNRNPH1	Heterogeneous nuclear ribonucleoprotein H	4.50981	3.26442e-06
Q16625	OCLN	Occludin	4.45803	0.000207706
Q9P035	HACD3	Very-long-chain (3R)-3-hydroxyacyl-CoA dehydratase 3	4.45796	4.63836e-06
P62913	RPL11	60S ribosomal protein L11	4.4572	0.0427355
P43121	MCAM	Cell surface glycoprotein MUC18	4.45642	2.02179e-05
Q8IWA0	WDR75	WD repeat-containing protein 75	4.44829	7.10331e-06
P52701	MSH6	DNA mismatch repair protein Msh6	4.43192	6.15536e-06
Q6YHU6	THADA	Thyroid adenoma-associated protein	4.43181	7.42049e-08
P14635	CCNB1	G2/mitotic-specific cyclin-B1	4.42855	3.48331e-06
Q13310	PABPC4	Polyadenylate-binding protein 4	4.41656	2.81308e-06
O43390	HNRNPR	Heterogeneous nuclear ribonucleoprotein R	4.41372	1.89967e-06
Q12789	GTF3C1	General transcription factor 3C polypeptide 1	4.40903	5.1329e-07
Q15233	NONO	Non-POU domain-containing octamer-binding protein	4.40072	0.000163391
Q9UGY1	NOL12	Nucleolar protein 12	4.39187	1.24533e-06
Q9P270	SLAIN2	SLAIN motif-containing protein 2	4.38233	4.44644e-05
O00329	PIK3CD	Phosphatidylinositol 4,5-bisphosphate 3-kinase catalytic subunit delta isoform	4.37232	9.95902e-08
O43395	PRPF3	U4/U6 small nuclear ribonucleoprotein Prp3	4.36187	1.46979e-05
Q9BXF6	RAB11FIP5	Rab11 family-interacting protein 5	4.34533	1.86127e-06
Q9UBC2	EPS15L1	Epidermal growth factor receptor substrate 15-like 1	4.33883	5.08481e-06
Q86V48	LUZP1	Leucine zipper protein 1	4.31775	4.72866e-07
Q9BR77	CCDC77	Coiled-coil domain-containing protein 77	4.3126	9.22525e-06
P12956	XRCC6	X-ray repair cross-complementing protein 6	4.30752	1.89227e-07
P46736	BRCC3	Lys-63-specific deubiquitinase BRCC36	4.29767	2.729e-06
P29317	EPHA2	Ephrin type-A receptor 2	4.29049	2.40111e-05
P48729	CSNK1A1	Casein kinase I isoform alpha	4.2783	2.90238e-06
Q8NDV7	TNRC6A	Trinucleotide repeat-containing gene 6A protein	4.23756	0.000171961
P0DMV8	HSPA1A	Heat shock 70 kDa protein 1A	4.21449	2.23986e-06
P04083	ANXA1	Annexin A1	4.21048	2.44702e-05
Q07157	TJP1	Tight junction protein ZO-1	4.20286	3.04572e-06
O43148	RNMT	mRNA cap guanine-N7 methyltransferase	4.18624	6.21471e-07
Q99873	PRMT1	Protein arginine N-methyltransferase 1	4.18022	1.13836e-07
P42338	PIK3CB	Phosphatidylinositol 4,5-bisphosphate 3-kinase catalytic subunit beta isoform	4.1717	7.78301e-06
Q99081	TCF12	Transcription factor 12	4.1605	5.51097e-06
P22626	HNRNPA2B1	Heterogeneous nuclear ribonucleoproteins A2/B1	4.15293	0.0455909
Q9BQE3	TUBA1C	Tubulin alpha-1C chain	4.15181	0.0122601
Q92797	SYMPK	Symplekin	4.15047	4.61917e-07
Q00341	HDLBP	Vigilin	4.14409	3.09555e-06
P61254	RPL26	60S ribosomal protein L26	4.13489	0.00415242
O95721	SNAP29	Synaptosomal-associated protein 29	4.11514	1.09412e-05
P11940	PABPC1	Polyadenylate-binding protein 1	4.10029	3.86473e-07
P09874	PARP1	Poly [ADP-ribose] polymerase 1	4.09622	5.65511e-05
P32121	ARRB2	Beta-arrestin-2	4.0853	0.000541266
Q9Y5B9	SUPT16H	FACT complex subunit SPT16	4.07878	1.81897e-06
Q8N4C8	MINK1	Misshapen-like kinase 1	4.0439	1.12243e-06
Q99575	POP1	Ribonucleases P/MRP protein subunit POP1	4.03351	2.14365e-05
Q14690	PDCD11	Protein RRP5 homolog	4.0245	7.51602e-06
P61204	ARF3	ADP-ribosylation factor 3	4.02261	0.00031164
P34932	HSPA4	Heat shock 70 kDa protein 4	4.01846	4.10666e-05
Q15149	PLEC	Plectin	4.0071	1.39997e-06
P15311	EZR	Ezrin	4.00138	1.4183e-06
P16333	NCK1	Cytoplasmic protein NCK1	3.99652	3.24559e-06
P48634	PRRC2A	Protein PRRC2A	3.99247	3.93591e-05
O43491	EPB41L2	Band 4.1-like protein 2	3.96814	8.2875e-06
Q9UJU6	DBNL	Drebrin-like protein	3.96624	6.54032e-06
Q14677	CLINT1	Clathrin interactor 1	3.9661	1.081e-05
O75534	CSDE1	Cold shock domain-containing protein E1	3.95772	2.85155e-07
Q9Y266	NUDC	Nuclear migration protein nudC	3.95304	4.00199e-05
Q15365	PCBP1	Poly(rC)-binding protein 1	3.94153	0.00964563
Q9BSC4	NOL10	Nucleolar protein 10	3.93357	2.95496e-07
Q6Y7W6	GIGYF2	GRB10-interacting GYF protein 2	3.92359	2.22349e-05
Q7Z3T8	ZFYVE16	Zinc finger FYVE domain-containing protein 16	3.91671	5.00242e-05
Q6P1N0	CC2D1A	Coiled-coil and C2 domain-containing protein 1A	3.91323	2.76483e-05
Q8TCJ2	STT3B	Dolichyl-diphosphooligosaccharide--protein glycosyltransferase subunit STT3B	3.90621	6.01483e-07
P35658	NUP214	Nuclear pore complex protein Nup214	3.88109	4.65558e-06
Q68CZ1	RPGRIP1L	Protein fantom	3.87199	1.90333e-05
Q9H6T3	RPAP3	RNA polymerase II-associated protein 3	3.85858	0.000193761
Q8IX01	SUGP2	SURP and G-patch domain-containing protein 2	3.85708	4.81276e-07
Q92692	NECTIN2	Nectin-2	3.85053	2.27373e-05
Q9Y2X9	ZNF281	Zinc finger protein 281	3.84015	2.05658e-06
Q9Y263	PLAA	Phospholipase A-2-activating protein	3.8371	4.06837e-05
Q13151	HNRNPA0	Heterogeneous nuclear ribonucleoprotein A0	3.8355	3.27064e-05
P13010	XRCC5	X-ray repair cross-complementing protein 5	3.8198	4.39882e-06
P41091	EIF2S3	Eukaryotic translation initiation factor 2 subunit 3	3.81731	1.37578e-06
P54277	PMS1	PMS1 protein homolog 1	3.81282	3.13615e-07
Q8WUF5	PPP1R13L	RelA-associated inhibitor	3.80612	1.04617e-05
P51114	FXR1	Fragile X mental retardation syndrome-related protein 1	3.77234	6.58212e-07
Q9NUQ6	SPATS2L	SPATS2-like protein	3.77171	0.000182629
Q96ME7	ZNF512	Zinc finger protein 512	3.75314	2.76314e-07
O94986	CEP152	Centrosomal protein of 152 kDa	3.75167	1.47551e-05
P62068	USP46	Ubiquitin carboxyl-terminal hydrolase 46	3.75089	3.69393e-05
P42167	TMPO	Lamina-associated polypeptide 2, isoforms beta/gamma	3.72289	4.63645e-05
Q96PK6	RBM14	RNA-binding protein 14	3.71879	4.59788e-06
Q8IZH2	XRN1	5'-3' exoribonuclease 1	3.71506	0.000364318
P78318	IGBP1	Immunoglobulin-binding protein 1	3.70882	0.000124136
P05198	EIF2S1	Eukaryotic translation initiation factor 2 subunit 1	3.70437	7.96976e-05
Q5T6F2	UBAP2	Ubiquitin-associated protein 2	3.70333	7.58901e-06
Q9Y2J2	EPB41L3	Band 4.1-like protein 3	3.69824	1.51472e-05
P53985	SLC16A1	Monocarboxylate transporter 1	3.6926	9.74337e-05
Q13442	PDAP1	28 kDa heat- and acid-stable phosphoprotein	3.6834	0.000123563
Q14966	ZNF638	Zinc finger protein 638	3.68164	9.25248e-06
Q06265	EXOSC9	Exosome complex component RRP45	3.67479	3.20721e-05
Q9UHX1	PUF60	Poly(U)-binding-splicing factor PUF60	3.67078	4.94606e-06
O75955	FLOT1	Flotillin-1	3.65964	7.51541e-06
Q7L2E3	DHX30	ATP-dependent RNA helicase DHX30	3.65943	3.98905e-06
Q7L7X3	TAOK1	Serine/threonine-protein kinase TAO1	3.65751	0.0341888
Q8WUY9	DEPDC1B	DEP domain-containing protein 1B	3.65257	4.5247e-05
P08670	VIM	Vimentin	3.64422	0.000155054
Q9H583	HEATR1	HEAT repeat-containing protein 1	3.62702	0.000242154
P55196	AFDN	Afadin	3.62654	0.000128735
Q2NKX8	ERCC6L	DNA excision repair protein ERCC-6-like	3.62499	1.77163e-06
O43795	MYO1B	Unconventional myosin-Ib	3.6045	2.51684e-05
P43358	MAGEA4	Melanoma-associated antigen 4	3.60249	4.88272e-05
Q9ULC8	ZDHHC8	Palmitoyltransferase ZDHHC8	3.59987	5.2715e-05
O00159	MYO1C	Unconventional myosin-Ic	3.595	0.0125942
P40227	CCT6A	T-complex protein 1 subunit zeta	3.58753	7.7786e-07
Q8N6T3	ARFGAP1	ADP-ribosylation factor GTPase-activating protein 1	3.58673	2.89634e-05
P30041	PRDX6	Peroxiredoxin-6	3.57634	3.81251e-06
Q02880	TOP2B	DNA topoisomerase 2-beta	3.57268	1.31948e-09
A6NHR9	SMCHD1	Structural maintenance of chromosomes flexible hinge domain-containing protein 1	3.5564	1.27946e-05
Q8N3C0	ASCC3	Activating signal cointegrator 1 complex subunit 3	3.5531	7.75403e-05
Q00325	SLC25A3	Phosphate carrier protein, mitochondrial	3.5464	3.04798e-05
O43290	SART1	U4/U6.U5 tri-snRNP-associated protein 1	3.54442	0.000160251
P05787	KRT8	Keratin, type II cytoskeletal 8	3.53512	3.44002e-05
Q8IY37	DHX37	Probable ATP-dependent RNA helicase DHX37	3.51992	5.66195e-05
B5ME19	EIF3CL	Eukaryotic translation initiation factor 3 subunit C-like protein	3.51569	2.76242e-05
P22234	PAICS	Multifunctional protein ADE2	3.51228	3.14538e-05
Q8IW35	CEP97	Centrosomal protein of 97 kDa	3.50178	2.96152e-05
Q01780	EXOSC10	Exosome component 10	3.49612	5.56423e-06
Q13596	SNX1	Sorting nexin-1	3.43235	3.48829e-05
P62280	RPS11	40S ribosomal protein S11	3.42742	0.0444527
Q13177	PAK2	Serine/threonine-protein kinase PAK 2	3.41026	7.11832e-07
P26640	VARS1	Valine--tRNA ligase	3.40325	1.70894e-05
Q9Y520	PRRC2C	Protein PRRC2C	3.39282	9.61834e-05
P43487	RANBP1	Ran-specific GTPase-activating protein	3.38213	1.76033e-05
Q9BX40	LSM14B	Protein LSM14 homolog B	3.33399	4.25128e-06
P17301	ITGA2	Integrin alpha-2	3.31962	0.00100853
P49756	RBM25	RNA-binding protein 25	3.30438	7.07231e-06
P55072	VCP	Transitional endoplasmic reticulum ATPase	3.30249	2.5753e-06
O75533	SF3B1	Splicing factor 3B subunit 1	3.29728	9.73155e-06
Q12769	NUP160	Nuclear pore complex protein Nup160	3.28906	7.23339e-05
O75396	SEC22B	Vesicle-trafficking protein SEC22b	3.28854	7.3545e-06
Q68DQ2	CRYBG3	Very large A-kinase anchor protein	3.28696	8.54468e-05
Q6P5Z2	PKN3	Serine/threonine-protein kinase N3	3.27417	1.15687e-05
Q9UNX4	WDR3	WD repeat-containing protein 3	3.26539	0.0384882
O60271	SPAG9	C-Jun-amino-terminal kinase-interacting protein 4	3.24513	0.000230803
P11166	SLC2A1	Solute carrier family 2, facilitated glucose transporter member 1	3.2436	3.40322e-06
P11717	IGF2R	Cation-independent mannose-6-phosphate receptor	3.23678	5.65979e-05
P57737	CORO7	Coronin-7	3.23235	0.000525813
P55265	ADAR	Double-stranded RNA-specific adenosine deaminase	3.21648	0.0485173
P60842	EIF4A1	Eukaryotic initiation factor 4A-I	3.19527	0.0363004
Q9UQ80	PA2G4	Proliferation-associated protein 2G4	3.17046	2.70054e-06
Q9Y6N7	ROBO1	Roundabout homolog 1	3.15739	1.64161e-05
P22102	GART	Trifunctional purine biosynthetic protein adenosine-3	3.15166	0.00568567
P51149	RAB7A	Ras-related protein Rab-7a	3.14446	4.95807e-06
Q14204	DYNC1H1	Cytoplasmic dynein 1 heavy chain 1	3.1137	0.0406719
P33993	MCM7	DNA replication licensing factor MCM7	3.11191	0.000533974
Q5T4S7	UBR4	E3 ubiquitin-protein ligase UBR4	3.10729	3.65412e-06
Q14195	DPYSL3	Dihydropyrimidinase-related protein 3	3.10519	3.22875e-05
P11413	G6PD	Glucose-6-phosphate 1-dehydrogenase	3.05468	0.0367955
P30050	RPL12	60S ribosomal protein L12	3.01844	0.0484537
Q14008	CKAP5	Cytoskeleton-associated protein 5	2.98576	1.68168e-05
O75179	ANKRD17	Ankyrin repeat domain-containing protein 17	2.95485	0.00128637
P25205	MCM3	DNA replication licensing factor MCM3	2.92806	0.0387386
Q5T5P2	KIAA1217	Sickle tail protein homolog	2.90291	4.23735e-05
P08195	SLC3A2	4F2 cell-surface antigen heavy chain	2.89216	3.07683e-05
P38432	COIL	Coilin	2.88886	0.000172473
P62736	ACTA2	Actin, aortic smooth muscle	2.85119	0.0491792
P17858	PFKL	ATP-dependent 6-phosphofructokinase, liver type	2.79786	2.64632e-05
P11142	HSPA8	Heat shock cognate 71 kDa protein	2.76768	6.60403e-05
Q9HAU0	PLEKHA5	Pleckstrin homology domain-containing family A member 5	2.59001	0.00111747
Q9BUJ2	HNRNPUL1	Heterogeneous nuclear ribonucleoprotein U-like protein 1	2.5174	0.0491061
P09651	HNRNPA1	Heterogeneous nuclear ribonucleoprotein A1	2.47412	0.000859699
P07355	ANXA2	Annexin A2	2.37144	0.00126752
P62979	RPS27A	Ubiquitin-40S ribosomal protein S27a	2.24515	0.00868
P68104	EEF1A1	Elongation factor 1-alpha 1	2.02674	0.0139087
P49327	FASN	Fatty acid synthase	1.97166	0.00359715
P62241	RPS8	40S ribosomal protein S8	1.96626	0.01785
Q9UH17	APOBEC3B	DNA dC->dU-editing enzyme APOBEC-3B	1.95512	0.0430088
P68363	TUBA1B	Tubulin alpha-1B chain	1.94165	0.00176969
Q02543	RPL18A	60S ribosomal protein L18a	1.86612	0.00677616
Q08211	DHX9	ATP-dependent RNA helicase A	1.80153	0.00944689
P16615	ATP2A2	Sarcoplasmic/endoplasmic reticulum calcium ATPase 2	1.7961	0.00381504
P08238	HSP90AB1	Heat shock protein HSP 90-beta	1.77166	0.00151697
P05141	SLC25A5	ADP/ATP translocase 2	1.76543	0.0103883
P62826	RAN	GTP-binding nuclear protein Ran	1.76013	0.00115931
O14617	AP3D1	AP-3 complex subunit delta-1	1.73921	4.61198e-05
P83731	RPL24	60S ribosomal protein L24	1.7213	0.00847881
P14618	PKM	Pyruvate kinase PKM	1.72	0.00015849
P62753	RPS6	40S ribosomal protein S6	1.71084	0.00546537
P13639	EEF2	Elongation factor 2	1.70487	0.00170355
P05023	ATP1A1	Sodium/potassium-transporting ATPase subunit alpha-1	1.69832	0.00434607
Q9BRT6	LLPH	Protein LLP homolog	1.65031	0.0158547
Q7KZF4	SND1	Staphylococcal nuclease domain-containing protein 1	1.63968	0.00444498
P62266	RPS23	40S ribosomal protein S23	1.62139	0.00733
P62750	RPL23A	60S ribosomal protein L23a	1.61	0.0241718
Q00610	CLTC	Clathrin heavy chain 1	1.57301	0.0033932
Q13268	DHRS2	Dehydrogenase/reductase SDR family member 2, mitochondrial	1.55538	0.000193296
P07437	TUBB	Tubulin beta chain	1.55083	0.00623338
Q8NE71	ABCF1	ATP-binding cassette sub-family F member 1	1.48282	0.00116072
P39023	RPL3	60S ribosomal protein L3	1.47513	0.00298022
P17844	DDX5	Probable ATP-dependent RNA helicase DDX5	1.4636	0.000531945
O75643	SNRNP200	U5 small nuclear ribonucleoprotein 200 kDa helicase	1.45514	0.000388236
Q96GQ7	DDX27	Probable ATP-dependent RNA helicase DDX27	1.43025	0.00241778
Q02878	RPL6	60S ribosomal protein L6	1.42638	0.0236035
Q5JTH9	RRP12	RRP12-like protein	1.42604	0.0226728
P62424	RPL7A	60S ribosomal protein L7a	1.42598	0.0068371
P16403	H1-2	Histone H1.2	1.39962	0.0136145
O75367	MACROH2A1	Core histone macro-H2A.1	1.38849	0.00328628
Q14692	BMS1	Ribosome biogenesis protein BMS1 homolog	1.38234	0.00988724
Q9NVP1	DDX18	ATP-dependent RNA helicase DDX18	1.38129	0.0143546
Q9NX58	LYAR	Cell growth-regulating nucleolar protein	1.36153	0.0152206
P00338	LDHA	L-lactate dehydrogenase A chain	1.35648	0.00268348
P49411	TUFM	Elongation factor Tu, mitochondrial	1.32797	0.000333009
P07305	H1-0	Histone H1.0	1.32437	0.0269022
Q9NR30	DDX21	Nucleolar RNA helicase 2	1.31861	0.0236841
P30414	NKTR	NK-tumor recognition protein	1.31208	0.0077672
P78527	PRKDC	DNA-dependent protein kinase catalytic subunit	1.31056	0.00592711
P23528	CFL1	Cofilin-1	1.30261	0.0101043
Q9BVP2	GNL3	Guanine nucleotide-binding protein-like 3	1.3004	0.0139544
Q8WTT2	NOC3L	Nucleolar complex protein 3 homolog	1.29429	0.0365526
Q9H9J4	USP42	Ubiquitin carboxyl-terminal hydrolase 42	1.29081	0.00613491
Q00839	HNRNPU	Heterogeneous nuclear ribonucleoprotein U	1.28667	0.0033042
Q96RQ3	MCCC1	Methylcrotonoyl-CoA carboxylase subunit alpha, mitochondrial	1.27353	0.0024202
P18621	RPL17	60S ribosomal protein L17	1.25697	0.0445054
Q6PCB5	RSBN1L	Lysine-specific demethylase RSBN1L	1.23846	0.00262512
P11498	PC	Pyruvate carboxylase, mitochondrial	1.22985	0.012649
Q9BU76	MMTAG2	Multiple myeloma tumor-associated protein 2	1.22328	0.00562736
O95478	NSA2	Ribosome biogenesis protein NSA2 homolog	1.22266	0.0448919
Q1ED39	KNOP1	Lysine-rich nucleolar protein 1	1.21581	0.0152444
P40939	HADHA	Trifunctional enzyme subunit alpha, mitochondrial	1.2144	0.000618672
P11388	TOP2A	DNA topoisomerase 2-alpha	1.20443	0.03759
P23396	RPS3	40S ribosomal protein S3	1.19694	0.00168074
P63261	ACTG1	Actin, cytoplasmic 2	1.19268	0.00275209
Q03164	KMT2A	Histone-lysine N-methyltransferase 2A	1.18803	0.00200458
P10412	H1-4	Histone H1.4	1.17634	0.000488054
Q9BQG0	MYBBP1A	Myb-binding protein 1A	1.17509	0.00301059
P46087	NOP2	Probable 28S rRNA (cytosine(4447)-C(5))-methyltransferase	1.17168	0.0132854
Q9H0A0	NAT10	RNA cytidine acetyltransferase	1.15907	0.00423086
Q9BZE4	GTPBP4	GTP-binding protein 4	1.15305	0.00280935
P17987	TCP1	T-complex protein 1 subunit alpha	1.14072	0.00266869
O60841	EIF5B	Eukaryotic translation initiation factor 5B	1.13655	0.00185916
Q06830	PRDX1	Peroxiredoxin-1	1.13109	0.032022
P62847	RPS24	40S ribosomal protein S24	1.12355	0.0282274
Q02040	AKAP17A	A-kinase anchor protein 17A	1.1218	0.0128122
Q13427	PPIG	Peptidyl-prolyl cis-trans isomerase G	1.11005	0.00213609
Q9Y2X3	NOP58	Nucleolar protein 58	1.09947	0.000275303
Q9H7N4	SCAF1	Splicing factor, arginine/serine-rich 19	1.06823	0.0348419
Q5VWG9	TAF3	Transcription initiation factor TFIID subunit 3	1.05821	0.00315954
Q14839	CHD4	Chromodomain-helicase-DNA-binding protein 4	1.05441	0.00216727
Q13085	ACACA	Acetyl-CoA carboxylase 1	1.05143	0.0410753
Q8N9Q2	SREK1IP1	Protein SREK1IP1	1.04768	0.0372767
P36578	RPL4	60S ribosomal protein L4	1.04726	0.0320565
Q14684	RRP1B	Ribosomal RNA processing protein 1 homolog B	1.04662	0.00295854
Q13823	GNL2	Nucleolar GTP-binding protein 2	1.03747	0.000538721
Q66PJ3	ARL6IP4	ADP-ribosylation factor-like protein 6-interacting protein 4	1.03202	0.0441573
Q9NWT1	PAK1IP1	p21-activated protein kinase-interacting protein 1	1.01959	0.0387247
