# Supplementary material for: Proximity interactome of alphavirus replicase component nsP3 includes proviral host factors eIF4G and AHNAK
Source: PLoS Pathog. 2025 Apr 7;21(4):e1013050. doi: 10.1371/journal.ppat.1013050 (PMC12005498; doi:10.1371/journal.ppat.1013050)
Supplement: S2 Table — Excel file listing the proteins, their functions, and known interactions with alphavirus replication. (XLSX) [file ppat.1013050.s006.xlsx]

## Sheet: BHK-21
Enrichment FDR	logP	nGenes	Pathway Genes	Fold Enrichment	GO ID	Pathway	Process	Genes
8.25e-26	25.08	88	1594	3.88674	GO:0007010	cytoskeleton organization	Cytoskeletal remodeling	ANLN VIM CAPG MAP4 CAPZB PCM1 PACSIN2 KANK1 PDLIM1 SLAIN2 DPYSL3 SPTBN1 CAPZA1 CALD1 MACF1 CAMSAP1 PDLIM4 MAP1B MPRIP NAV1 DYNC1LI2 CKAP2 DBNL TACC2 MINK1 SH3KBP1 HAUS6 DST UTRN MYO1E PDLIM5 CLASP2 MAP1A KRT72 MAP6 EHBP1L1 CKAP5 BAIAP2 PLEC MYO6 PDLIM7 SPTAN1 PARVA MYO1C CD2AP TOGARAM1 WASHC2C EZR MYH9 WASL CXADR PLK1 FLNA MICAL3 CNN2 NCK2 DPYSL2 CHMP4B PIK3R2 CNN3 PIK3CA BIN1 TLN1 PIK3R1 ITGB1 E…
4.86e-21	20.31	56	769	5.12688	GO:0030036	actin cytoskeleton organization	Cytoskeletal remodeling	ANLN CAPG CAPZB KANK1 PDLIM1 DPYSL3 SPTBN1 CAPZA1 CALD1 PDLIM4 MPRIP DBNL MINK1 SH3KBP1 UTRN MYO1E PDLIM5 EHBP1L1 BAIAP2 MYO6 PDLIM7 SPTAN1 PARVA MYO1C CD2AP WASHC2C EZR MYH9 WASL CXADR CLASP2 FLNA MICAL3 CNN2 NCK2 PACSIN2 PIK3R2 CNN3 PIK3CA BIN1 TLN1 PIK3R1 ITGB1 EPS8 NCK1 ARHGAP35 SHC1 JAM3 PLEC FERMT2 TTN INPPL1 PAK2 PDGFRB BCAS3 AKAP13
4.52e-19	18.34	56	857	4.60043	GO:0030029	actin filament-based proc.	Cytoskeletal remodeling	ANLN CAPG CAPZB WASL KANK1 PDLIM1 DPYSL3 SPTBN1 CAPZA1 CALD1 PDLIM4 MPRIP DBNL MINK1 SH3KBP1 UTRN MYO1E PDLIM5 EHBP1L1 BAIAP2 MYO6 PDLIM7 SPTAN1 PARVA MYO1C CD2AP WASHC2C FLNA CNN2 EZR MYH9 CXADR CLASP2 MICAL3 NCK2 PACSIN2 PIK3R2 CNN3 PIK3CA BIN1 TLN1 PIK3R1 ITGB1 EPS8 NCK1 ARHGAP35 SHC1 JAM3 PLEC FERMT2 TTN INPPL1 PAK2 PDGFRB BCAS3 AKAP13
4.09e-17	16.39	54	883	4.30551	GO:0097435	supramolecular fiber organization	Cellular component organization	VIM CAPG CAPZB KANK1 SLAIN2 DPYSL3 CAPZA1 CALD1 CAMSAP1 MAP1B MPRIP CKAP2 DBNL SH3KBP1 DST MYO1E MAP1A KRT72 CKAP5 BAIAP2 MYO6 MYO1C CD2AP WASHC2C EZR WASL HSPA8 CLASP2 FLNA MICAL3 NCK2 PIK3R2 PDLIM1 SPTBN1 PIK3CA BIN1 PIK3R1 ITGB1 EPS8 NCK1 ARHGAP35 PLEC ANXA2 SPTAN1 SLK FERMT2 PCM1 PRUNE1 TTN INPPL1 PAK2 PDGFRB AKAP13 TOGARAM1
1.52e-16	15.82	44	601	5.1543	GO:0010608	post-transcriptional reg. of gene expression	Cellular component organization	NCK2 TNRC6B FXR1 ZC3H7A SYNCRIP RC3H1 LARP1 CNOT8 NCK1 EIF4ENIF1 YTHDF3 SECISBP2 YTHDF2 ELP4 TNKS1BP1 UPF1 CSDE1 PABPC1 EIF5 EIF4G2 EIF4G1 TARDBP HNRNPA2B1 STAT3 GIGYF2 DDX3X PKM EIF4G3 CDC37 HBS1L XRN1 CAPRIN1 EIF2A HNRNPA0 VIM GSPT1 DDX5 ETF1 EEF2 EIF3D EIF3C SERBP1 ATXN2 EIF4B
2.1e-16	15.68	57	1025	3.9151	GO:0044087	reg. of cellular component biogenesis	Cellular component organization	CAPG CAPZB EZR KANK1 SLAIN2 FXR1 CAPZA1 MACF1 DBNL EPS8 ASAP1 BAIAP2 SLITRK6 TLN1 SLK WIPI1 CAMSAP1 CLASP2 PLK1 WASHC2C PEAK1 CKAP5 DDX3X NCK2 CHMP4B PIK3R2 DPYSL3 SPTBN1 PIK3CA MAP1B BIN1 PIK3R1 NCK1 ARHGAP35 FLRT2 FLNA SPTAN1 FERMT2 EIF4G1 ANLN MAP4 GDI2 SEPTIN7 G3BP2 PRUNE1 G3BP1 SNX7 JAM3 PAK2 MYO1C RBM14 MAP4K4 WASL BCAS3 PDLIM5 TOGARAM1 HSPA8
6.72e-16	15.17	40	514	5.47884	GO:0034248	reg. of cellular amide metabolic proc.	Metabolic Process	NCK2 TIGAR TNRC6B FXR1 RC3H1 LARP1 CNOT8 NCK1 EIF4ENIF1 YTHDF3 SECISBP2 YTHDF2 ELP4 TNKS1BP1 UPF1 CSDE1 PABPC1 EIF5 EIF4G2 EIF4G1 TARDBP SYNCRIP GIGYF2 DDX3X PKM PICALM EIF4G3 HBS1L XRN1 CAPRIN1 BIN1 EIF2A VIM GSPT1 ETF1 EEF2 EIF3D EIF3C ATXN2 EIF4B
1.97e-15	14.71	37	449	5.80159	GO:0006417	reg. of translation	Translation	NCK2 TNRC6B FXR1 RC3H1 LARP1 CNOT8 NCK1 EIF4ENIF1 YTHDF3 SECISBP2 YTHDF2 ELP4 TNKS1BP1 UPF1 CSDE1 PABPC1 EIF5 EIF4G2 EIF4G1 TARDBP SYNCRIP GIGYF2 DDX3X PKM EIF4G3 HBS1L XRN1 CAPRIN1 EIF2A VIM GSPT1 ETF1 EEF2 EIF3D EIF3C ATXN2 EIF4B
6.88e-14	13.16	38	533	5.01936	GO:2000112	reg. of cellular macromolecule biosynthetic proc.	Metabolic Process	NCK2 TNRC6B FXR1 RC3H1 LARP1 CNOT8 NCK1 EIF4ENIF1 YTHDF3 SECISBP2 YTHDF2 ELP4 TNKS1BP1 UPF1 CSDE1 PABPC1 EIF5 EIF4G2 EIF4G1 TARDBP DYRK2 SYNCRIP GIGYF2 DDX3X PKM EIF4G3 HBS1L XRN1 CAPRIN1 EIF2A VIM GSPT1 ETF1 EEF2 EIF3D EIF3C ATXN2 EIF4B
8.63e-14	13.06	36	481	5.26925	GO:0007015	actin filament organization	Cytoskeletal remodeling	CAPG CAPZB KANK1 DPYSL3 CAPZA1 CALD1 MPRIP DBNL SH3KBP1 MYO1E BAIAP2 MYO6 MYO1C CD2AP WASHC2C EZR WASL FLNA MICAL3 NCK2 PIK3R2 PDLIM1 SPTBN1 PIK3CA BIN1 PIK3R1 EPS8 NCK1 ARHGAP35 PLEC SPTAN1 FERMT2 TTN CLASP2 INPPL1 PAK2
1.06e-13	12.98	41	634	4.55288	GO:0006897	endocytosis	Localization	PICALM AMPH SYNJ2 EPS15 PACSIN2 EHD4 EHD1 BIN2 CLINT1 AAK1 EPS15L1 SH3GL1 DAB2 MYO6 ITSN1 AP3D1 AP3S1 GRK2 ANXA2 JPT2 PIK3CB EZR MYH9 SH3BP4 LRP4 DBNL BIN1 SH3KBP1 ITGB1 NECAP2 GAPVD1 CD2AP SNX1 DPYSL2 MYO1E INPPL1 ATXN2 WASL ZFYVE16 PDLIM7 IGF2R
1.08e-13	12.97	39	574	4.78348	GO:0051493	reg. of cytoskeleton organization	Cytoskeletal remodeling	CAPG CAPZB KANK1 SLAIN2 CAPZA1 CAMSAP1 MAP1B CKAP2 DBNL MAP1A MAP6 BAIAP2 WASHC2C CLASP2 PLK1 CKAP5 NCK2 CHMP4B PIK3R2 WASL SPTBN1 PIK3CA BIN1 PIK3R1 EPS8 NCK1 ARHGAP35 JAM3 FLNA SPTAN1 CD2AP FERMT2 PRUNE1 PAK2 RBM14 PDGFRB BCAS3 AKAP13 TOGARAM1
3.04e-13	12.52	46	823	3.93504	GO:0016071	mRNA metabolic proc.	Nucleic acid metabolism	UPF1 EDC4 CELF2 XAB2 TNRC6B XRN1 FXR1 SF3B1 PRPF3 SYMPK SYNCRIP RC3H1 MBNL1 CNOT8 EDC3 YTHDF3 SF3B3 YTHDF2 RBM14 PABPC1 GPATCH1 RBM22 DDX5 HSPA8 HNRNPA2B1 HNRNPA1 TNKS1BP1 HNRNPF HNRNPA3 CSDE1 ZC3HAV1 TARDBP EIF4ENIF1 GIGYF2 GSPT1 PTBP3 ETF1 STAT3 HNRNPA0 ANXA2 SECISBP2 VIM LARP1 ATXN2L SERBP1 PCBP2
8.17e-13	12.09	32	410	5.49487	GO:1902903	reg. of supramolecular fiber organization	Cellular component organization	CAPG CAPZB KANK1 SLAIN2 CAPZA1 CAMSAP1 MAP1B CKAP2 DBNL MAP1A BAIAP2 WASHC2C HSPA8 CLASP2 CKAP5 NCK2 PIK3R2 WASL SPTBN1 PIK3CA BIN1 PIK3R1 EPS8 NCK1 ARHGAP35 FLNA SPTAN1 FERMT2 PRUNE1 PAK2 AKAP13 TOGARAM1
9.12e-13	12.04	44	784	3.95119	GO:0006412	translation	Translation	EIF4B NCK2 EIF3D TNRC6B EIF5 GSPT1 HBS1L FXR1 ETF1 EIF2S2 RC3H1 LARP1 CNOT8 EEF1A1 NCK1 EEF2 EIF3C EIF4ENIF1 YTHDF3 SECISBP2 YTHDF2 EIF4G3 ELP4 EIF4G1 RPS11 TNKS1BP1 UPF1 CSDE1 PABPC1 EIF4G2 TARDBP SYNCRIP GIGYF2 DDX3X PKM XRN1 CAPRIN1 EIF2A ZNF598 VIM TRIP4 ATXN2 RRBP1 NACA
1.23e-12	11.91	32	417	5.40263	GO:0140694	non-membrane-bounded organelle assembly	non-membrane bound organelle assembly	BIN2 ASAP1 CLASP2 ATXN2L EDC3 TOGARAM1 ATXN2 PLK1 EIF4ENIF1 YTHDF3 FLNA YTHDF2 DDX3X EZR CHMP4B RC3H1 DBNL G3BP2 HAUS6 ITGB1 SH3PXD2B PLEC RBM14 CSDE1 PRRC2C UBAP2L EIF2A G3BP1 TTN PDGFRB AKAP13 ANLN
1.95e-12	11.71	19	125	10.7013	GO:0051261	protein depolymerization	Cellular component organization	CAPG CAPZB CAPZA1 CAMSAP1 MAP1B CKAP2 SH3GL1 MAP1A WASHC2C MICAL3 NCK2 HSPA8 SPTBN1 PIK3CA EPS8 NCK1 SPTAN1 CLASP2 CKAP5
5.01e-12	11.3	26	281	6.51416	GO:0006402	mRNA catabolic proc.	Nucleic acid metabolism	UPF1 EDC4 TNRC6B XRN1 FXR1 SYNCRIP RC3H1 CNOT8 EDC3 YTHDF3 YTHDF2 TNKS1BP1 CSDE1 PABPC1 ZC3HAV1 DDX5 TARDBP EIF4ENIF1 GIGYF2 GSPT1 ETF1 HNRNPA0 SECISBP2 VIM LARP1 SERBP1
5.81e-11	10.24	24	264	6.40028	GO:0032984	protein-containing complex disassembly	Cellular component organization	CAPG CAPZB HSPA8 CAPZA1 ETF1 CAMSAP1 MAP1B CKAP2 SH3GL1 MAP1A GSPT1 WASHC2C MICAL3 NCK2 CHMP4B SPTBN1 PIK3CA EPS8 NCK1 SPTAN1 UPF1 KLC1 CLASP2 CKAP5
9.72e-11	10.01	26	323	5.66712	GO:1903311	reg. of mRNA metabolic proc.	Nucleic acid metabolism	CELF2 TNRC6B FXR1 SYNCRIP RC3H1 MBNL1 CNOT8 YTHDF3 YTHDF2 TNKS1BP1 UPF1 CSDE1 PABPC1 ZC3HAV1 DDX5 TARDBP EIF4ENIF1 GIGYF2 HSPA8 HNRNPA2B1 HNRNPA0 SECISBP2 VIM HNRNPA1 LARP1 SERBP1
1.26e-10	9.9	18	140	9.05182	GO:0043244	reg. of protein-containing complex disassembly	Cellular component organization	CAPG CAPZB CAPZA1 CAMSAP1 MAP1B CKAP2 MAP1A WASHC2C NCK2 SPTBN1 PIK3CA EPS8 NCK1 SPTAN1 UPF1 GSPT1 ETF1 CLASP2
1.46e-10	9.84	26	330	5.54691	GO:0006401	RNA catabolic proc.	Nucleic acid metabolism	UPF1 EDC4 TNRC6B XRN1 FXR1 SYNCRIP RC3H1 CNOT8 EDC3 YTHDF3 YTHDF2 TNKS1BP1 CSDE1 PABPC1 ZC3HAV1 DDX5 TARDBP EIF4ENIF1 GIGYF2 GSPT1 ETF1 HNRNPA0 SECISBP2 VIM LARP1 SERBP1
3.81e-10	9.42	14	79	12.4765	GO:1901880	negative reg. of protein depolymerization	Cellular component organization	CAPG CAPZB CAPZA1 CAMSAP1 CKAP2 WASHC2C NCK2 SPTBN1 PIK3CA MAP1B EPS8 NCK1 SPTAN1 CLASP2
3.81e-10	9.42	15	95	11.1163	GO:1901879	reg. of protein depolymerization	Cellular component organization	CAPG CAPZB CAPZA1 CAMSAP1 MAP1B CKAP2 MAP1A WASHC2C NCK2 SPTBN1 PIK3CA EPS8 NCK1 SPTAN1 CLASP2
4.38e-10	9.36	10	30	23.4677	GO:0034063	stress granule assembly	non-membrane bound organelle assembly	ATXN2L ATXN2 YTHDF3 YTHDF2 DDX3X G3BP2 CSDE1 PRRC2C UBAP2L G3BP1
4.38e-10	9.36	20	196	7.18399	GO:0061013	reg. of mRNA catabolic proc.	Nucleic acid metabolism	TNRC6B FXR1 SYNCRIP RC3H1 CNOT8 YTHDF3 YTHDF2 TNKS1BP1 UPF1 CSDE1 PABPC1 ZC3HAV1 TARDBP EIF4ENIF1 GIGYF2 HNRNPA0 SECISBP2 VIM LARP1 SERBP1
5.02e-10	9.3	21	221	6.68989	GO:0032271	reg. of protein polymerization	Cellular component organization	CAPG CAPZB KANK1 SLAIN2 CAPZA1 DBNL BAIAP2 CAMSAP1 CLASP2 WASHC2C CKAP5 NCK2 PIK3R2 SPTBN1 MAP1B BIN1 EPS8 NCK1 SPTAN1 PRUNE1 TOGARAM1
1e-09	9	17	140	8.54895	GO:0006413	translational initiation	Translation	EIF4B NCK2 EIF3D EIF5 EIF2S2 NCK1 EIF3C EIF4G3 EIF4G1 EIF4G2 YTHDF3 YTHDF2 EIF2A EIF4ENIF1 LARP1 DDX3X CSDE1
2.13e-09	8.67	18	169	7.49855	GO:0051494	negative reg. of cytoskeleton organization	Cytoskeletal remodeling	CAPG CAPZB KANK1 CAPZA1 CAMSAP1 CKAP2 WASHC2C NCK2 SPTBN1 PIK3CA MAP1B PIK3R1 EPS8 NCK1 SPTAN1 CLASP2 PAK2 RBM14
3.64e-09	8.44	14	95	10.3752	GO:0043242	negative reg. of protein-containing complex disassembly	Cellular component organization	CAPG CAPZB CAPZA1 CAMSAP1 CKAP2 WASHC2C NCK2 SPTBN1 PIK3CA MAP1B EPS8 NCK1 SPTAN1 CLASP2

## Sheet: GFP-G3BP1
Enrichment FDR	LogP	nGenes	Pathway Genes	Fold Enrichment	GO ID	Pathway	Process	Genes
1.32e-17	16.88	71	1594	3.4548	GO:0007010	cytoskeleton organization	Cytoskeletal remodelling	MAP4 MARK2 CAPZB EPB41L2 EPB41L3 AURKA PACSIN2 SLAIN2 DPYSL3 CAPZA1 CALD1 TUBA1B MAP7D3 NECTIN2 PDLIM4 MAP1B NES ANXA1 CKAP2 DBNL TUBB2B KIF23 MINK1 CSNK1D SH3KBP1 PARD3 PDLIM5 CLASP2 MAP1A TUBA1C CKAP5 TUBB4B MYO6 SPTAN1 TUBA3C CD2AP TWF2 EZR SKA3 PLK1 FLNA STAU2 CTNNA1 CNN2 NCK2 PIK3R2 CDC20 PIK3CA FLNC SNX9 RAN CEP350 BIN1 TLN1 PIK3R1 ITGB1 FER NCK1 KIRREL1 RBM14 FERMT2 NUDC CSNK1A1 CCNB1 CLTC…
3.71e-16	15.43	42	601	5.42036	GO:0010608	post-transcriptional reg. of gene expression	Gene Expression	NCK2 HNRNPM TNRC6B FXR1 RC3H1 YTHDF1 NCK1 YTHDF3 SECISBP2 YTHDF2 RAN TNKS1BP1 UPF1 CSDE1 PABPC1 EIF3B EIF4G2 EIF4G1 TARDBP HNRNPA2B1 DHX9 ADAR GIGYF2 DDX3X PKM XRN1 EIF2S1 CAPRIN1 EIF2A LSM14B ABCE1 ITGA2 HNRNPA0 GSPT1 DDX5 TRAP1 EGFR USP16 EEF2 RPS4X EIF3D EIF4B
3.63e-15	14.44	46	784	4.55087	GO:0006412	translation	Translation	EIF4B IARS2 NCK2 EIF3D TNRC6B EEF1A2 GSPT1 EIF3B FXR1 RC3H1 RPS2 YTHDF1 EEF1A1 NCK1 EIF4A1 ABCE1 EEF2 YTHDF3 SECISBP2 GSPT2 RPS4X YTHDF2 EIF3CL RPL18A EIF4G1 TNKS1BP1 UPF1 CSDE1 PABPC1 EIF4G2 TARDBP DHX9 GIGYF2 DDX3X PKM XRN1 EIF2S1 CAPRIN1 EIF2A LSM14B ITGA2 ZNF598 ASCC3 TRAP1 USP16 RRBP1
7.24e-15	14.14	35	449	6.04609	GO:0006417	reg. of translation	Translation	NCK2 TNRC6B FXR1 RC3H1 YTHDF1 NCK1 YTHDF3 SECISBP2 YTHDF2 TNKS1BP1 UPF1 CSDE1 PABPC1 EIF3B EIF4G2 EIF4G1 TARDBP DHX9 GIGYF2 DDX3X PKM XRN1 EIF2S1 CAPRIN1 EIF2A LSM14B ABCE1 ITGA2 GSPT1 TRAP1 USP16 EEF2 RPS4X EIF3D EIF4B
8.81e-15	14.06	37	514	5.58331	GO:0034248	reg. of cellular amide metabolic proc.	Metabolic process	NCK2 TNRC6B FXR1 RC3H1 YTHDF1 NCK1 YTHDF3 SECISBP2 YTHDF2 TNKS1BP1 UPF1 CSDE1 PABPC1 EIF3B EIF4G2 EIF4G1 TARDBP DHX9 GIGYF2 DDX3X PKM PICALM XRN1 EIF2S1 CAPRIN1 BIN1 EIF2A LSM14B ABCE1 ITGA2 GSPT1 TRAP1 USP16 EEF2 RPS4X EIF3D EIF4B
9.82e-15	14.01	46	814	4.38315	GO:0043043	peptide biosynthetic proc.	Metabolic process	EIF4B IARS2 NCK2 EIF3D TNRC6B EEF1A2 GSPT1 EIF3B FXR1 RC3H1 RPS2 YTHDF1 EEF1A1 NCK1 EIF4A1 ABCE1 EEF2 YTHDF3 SECISBP2 GSPT2 RPS4X YTHDF2 EIF3CL RPL18A EIF4G1 TNKS1BP1 UPF1 CSDE1 PABPC1 EIF4G2 TARDBP DHX9 GIGYF2 DDX3X PKM XRN1 EIF2S1 CAPRIN1 EIF2A LSM14B ITGA2 ZNF598 ASCC3 TRAP1 USP16 RRBP1
3.14e-14	13.5	57	1269	3.4839	GO:0033043	reg. of organelle organization	Cellular component organization	SLC25A5 CAPZB EZR SLAIN2 TTK CAPZA1 MAP1B NES ANXA1 CKAP2 DBNL ASAP1 MAP1A TWF2 XRN1 CDC20 MARK2 HNRNPA1 CLASP2 SKA3 PLK1 CKAP5 ANXA2 STAU2 NCK2 PIK3R2 PIK3CA SNX9 BIN1 ARRB2 PIK3R1 NCK1 KIRREL1 FLNA SPTAN1 CD2AP UPF1 MRE11 MAP4 FERMT2 HUWE1 AURKA CCT4 SEPTIN7 CCNB1 CLTC G3BP1 CCT6A CCT5 FER CCT8 GEN1 PAK2 NF2 RBM14 HNRNPA2B1 RAB7A
3.82e-14	13.42	50	999	3.88202	GO:0006518	peptide metabolic proc.	Metabolic process	EIF4B IARS2 NCK2 EIF3D TNRC6B EEF1A2 GSPT1 EIF3B FXR1 ECE1 RC3H1 RPS2 YTHDF1 EEF1A1 NCK1 EIF4A1 ABCE1 EEF2 YTHDF3 SECISBP2 GSPT2 RPS4X YTHDF2 EIF3CL RPL18A EIF4G1 TNKS1BP1 UPF1 CSDE1 PABPC1 EIF4G2 TARDBP DHX9 GIGYF2 DDX3X PKM PICALM XRN1 EIF2S1 CAPRIN1 BIN1 EIF2A LSM14B ITGA2 ZNF598 ASCC3 TRAP1 USP16 G6PD RRBP1
3.82e-14	13.42	53	1118	3.67694	GO:0051130	positive reg. of cellular component organization	Cellular component organization	SLAIN2 PLXNA1 NES ANXA1 DBNL ASAP1 TWF2 AHNAK ANXA2 MARK2 HNRNPA1 FNBP1L ROBO1 CKAP5 ISG15 STAU2 PSMC5 EHD1 DPYSL3 CDC20 SNX9 MAP1B CAPRIN1 BIN1 ARRB2 PIK3R1 NCK1 ITGA2 KIRREL1 FLNA DDX3X FERMT2 MRE11 NCK2 AURKA EIF4G1 CCT4 SEPTIN7 EPHA2 G3BP1 CCT6A CCT5 FER CCT8 CLASP2 HNRNPK NF2 SLC25A5 ITGA6 SNX3 PIK3CA HNRNPA2B1 DVL3
5.18e-14	13.29	52	1088	3.70704	GO:0009894	reg. of catabolic proc.	Metabolic process	HUWE1 HNRNPM TNRC6B USP10 FXR1 CDC20 RC3H1 CSNK1D YTHDF1 YTHDF3 YTHDF2 PSMC5 TNKS1BP1 UPF1 CSDE1 PABPC1 HSP90AB1 ZC3HAV1 SNX3 CSNK1A1 TARDBP SNX9 DHX9 EGFR ITGB1 ANXA2 SF3B3 GIGYF2 SNX1 AURKA EGLN1 GNA12 HNRNPA0 SECISBP2 IFI16 EZR PIK3C2A RAB7A PIK3R2 EIF4G2 EIF4G1 SH3BP4 DTX3L PLK1 PKP3 FLNA SLC25A5 MAP1A EEF1A2 PIK3CA EEF1A1 PIK3CB
1.07e-13	12.97	36	533	5.23876	GO:2000112	reg. of cellular macromolecule biosynthetic proc.	Metabolic process	NCK2 TNRC6B FXR1 RC3H1 YTHDF1 NCK1 YTHDF3 SECISBP2 YTHDF2 TNKS1BP1 UPF1 CSDE1 PABPC1 EIF3B EIF4G2 EIF4G1 TARDBP DYRK2 DHX9 GIGYF2 DDX3X PKM XRN1 EIF2S1 CAPRIN1 EIF2A LSM14B ABCE1 ITGA2 GSPT1 TRAP1 USP16 EEF2 RPS4X EIF3D EIF4B
5.81e-13	12.24	47	959	3.8013	GO:0043604	amide biosynthetic proc.	Metabolic process	EIF4B IARS2 NCK2 EIF3D TNRC6B EEF1A2 GSPT1 EIF3B FXR1 ACLY RC3H1 RPS2 YTHDF1 EEF1A1 NCK1 EIF4A1 ABCE1 EEF2 YTHDF3 SECISBP2 GSPT2 RPS4X YTHDF2 EIF3CL RPL18A EIF4G1 TNKS1BP1 UPF1 CSDE1 PABPC1 EIF4G2 TARDBP DHX9 GIGYF2 DDX3X PKM XRN1 EIF2S1 CAPRIN1 EIF2A LSM14B ITGA2 ZNF598 ASCC3 TRAP1 USP16 RRBP1
5.07e-12	11.3	42	823	3.95824	GO:0016071	mRNA metabolic proc.	Nucleic acid metabolism	UPF1 XAB2 HNRNPM TNRC6B RNMT XRN1 FXR1 SMG7 DHX9 RC3H1 YTHDF1 HNRNPK SF1 EDC3 YTHDF3 SF3B3 YTHDF2 RBM14 PABPC1 RBM22 DDX5 HSPA8 HNRNPA2B1 HNRNPA1 TNKS1BP1 HNRNPF CSDE1 ZC3HAV1 TARDBP GIGYF2 GSPT1 TTF2 AP3B1 NONO ADAR HNRNPA0 ANXA2 SECISBP2 GSPT2 ATXN2L PKP3 PCBP2
1.27e-11	10.9	36	634	4.40419	GO:0006897	endocytosis	Localization	PICALM AMPH SYNJ2 PACSIN2 ARFGAP1 EHD1 AAK1 EPS15L1 SNX9 CLTC ARRB2 SH3GL1 CSNK1G3 MYO6 AP2A1 AP3D1 AP3S1 FNBP1L EGFR ANXA2 JPT2 PIK3C2A PIK3CB EZR SH3BP4 DBNL BIN1 SH3KBP1 ITGB1 ITGA2 CD2AP SNX1 HNRNPK ZFYVE16 RAB7A IGF2R
3.79e-11	10.42	39	769	3.93361	GO:0030036	actin cytoskeleton organization	Cytoskeletal remodelling	CAPZB EPB41L2 EPB41L3 DPYSL3 CAPZA1 CALD1 PDLIM4 ANXA1 DBNL MINK1 SH3KBP1 PDLIM5 MYO6 SPTAN1 CD2AP TWF2 EZR CLASP2 FLNA STAU2 CTNNA1 CNN2 NCK2 PACSIN2 PIK3R2 PIK3CA FLNC SNX9 RAN BIN1 TLN1 PIK3R1 ITGB1 FER NCK1 KIRREL1 FERMT2 PAK2 NF2
3.92e-11	10.41	24	281	6.62457	GO:0006402	mRNA catabolic proc.	Nucleic acid metabolism	UPF1 HNRNPM TNRC6B XRN1 FXR1 SMG7 RC3H1 YTHDF1 EDC3 YTHDF3 YTHDF2 TNKS1BP1 CSDE1 PABPC1 ZC3HAV1 DDX5 TARDBP DHX9 GIGYF2 GSPT1 HNRNPA0 SECISBP2 GSPT2 PKP3
8.31e-11	10.08	15	91	12.7851	GO:1900182	positive reg. of protein localization to nucleus	Localization	CCT4 CCT6A CCT5 CCT8 FERMT2 RBM22 PIK3R1 HSP90AB1 PIK3R2 TARDBP CD2AP DTX3L RAN FLNA PLK1
1.06e-10	9.97	30	478	4.86795	GO:0016032	viral proc.	Other	NECTIN2 CSDE1 EIF3D ZC3HAV1 EIF3B SNX3 TARDBP TRIM25 DHX9 IFIT5 ADAR IFI16 PCBP1 ISG15 PCBP2 JPT2 HSPA8 EPHA2 EGFR ITGB1 ITGA2 PABPC1 RAB7A HSP90AB1 STAU1 SLC3A2 IGF2R DDX3X CSNK1A1 RAN
1.16e-10	9.94	28	417	5.20805	GO:0140694	non-membrane-bounded organelle assembly	Non-membrane bound organelle assembly	KIF23 CSNK1D ASAP1 CLASP2 ATXN2L EDC3 YTHDF1 PLK1 YTHDF3 FLNA YTHDF2 DDX3X AURKA EZR CDC20 EIF2S1 RC3H1 DBNL ITGB1 SH3PXD2B RBM14 CSDE1 PRRC2C FLNC DHX30 UBAP2L EIF2A G3BP1
1.37e-10	9.86	25	330	5.87596	GO:0006401	RNA catabolic proc.	Nucleic acid metabolism	UPF1 HNRNPM TNRC6B XRN1 FXR1 SMG7 RC3H1 YTHDF1 EDC3 YTHDF3 YTHDF2 TNKS1BP1 CSDE1 PABPC1 POP1 ZC3HAV1 DDX5 TARDBP DHX9 GIGYF2 GSPT1 HNRNPA0 SECISBP2 GSPT2 PKP3
2.43e-10	9.61	10	30	25.8542	GO:0034063	stress granule assembly	Non-membrane bound organelle assembly	ATXN2L YTHDF1 YTHDF3 YTHDF2 DDX3X EIF2S1 CSDE1 PRRC2C UBAP2L G3BP1
3.16e-10	9.5	17	140	9.41833	GO:0006413	translational initiation	Translation	EIF4B NCK2 EIF3D EIF3B NCK1 EIF4A1 ABCE1 EIF3CL EIF4G1 EIF4G2 YTHDF1 YTHDF3 YTHDF2 EIF2S1 EIF2A DDX3X CSDE1
4.75e-10	9.32	24	323	5.76317	GO:1903311	reg. of mRNA metabolic proc.	Nucleic acid metabolism	HNRNPM TNRC6B FXR1 DHX9 RC3H1 YTHDF1 HNRNPK SF1 YTHDF3 YTHDF2 TNKS1BP1 UPF1 CSDE1 PABPC1 ZC3HAV1 DDX5 TARDBP GIGYF2 HSPA8 HNRNPA2B1 HNRNPA0 SECISBP2 HNRNPA1 PKP3
5.89e-10	9.23	17	147	8.96984	GO:1900180	reg. of protein localization to nucleus	Localization	CCT4 CCT6A CCT5 CCT8 FERMT2 RBM22 PIK3R1 CTNNA1 HSP90AB1 PIK3R2 TARDBP NF2 CD2AP DTX3L RAN FLNA PLK1
2.32e-09	8.63	17	161	8.18985	GO:0045727	positive reg. of translation	Translation	NCK2 FXR1 NCK1 CSDE1 PABPC1 DHX9 YTHDF1 YTHDF3 YTHDF2 DDX3X PKM ITGA2 EIF4G1 USP16 EEF2 RPS4X EIF3D
3.72e-09	8.43	19	216	6.82265	GO:0034249	negative reg. of cellular amide metabolic proc.	Metabolic process	TNRC6B FXR1 RC3H1 YTHDF1 YTHDF3 YTHDF2 TNKS1BP1 UPF1 CSDE1 PABPC1 EIF4G1 TARDBP DHX9 GIGYF2 XRN1 EIF2S1 CAPRIN1 BIN1 DDX3X
4.43e-09	8.35	18	193	7.23383	GO:0034250	positive reg. of cellular amide metabolic proc.	Metabolic process	NCK2 FXR1 NCK1 CSDE1 PABPC1 DHX9 YTHDF1 YTHDF3 YTHDF2 DDX3X PKM PICALM ITGA2 EIF4G1 USP16 EEF2 RPS4X EIF3D
4.63e-09	8.33	15	125	9.30753	GO:0051261	protein depolymerization	Cellular component organization	CAPZB CAPZA1 MAP1B NES CKAP2 SH3GL1 MAP1A TWF2 NCK2 HSPA8 PIK3CA NCK1 SPTAN1 CLASP2 CKAP5
4.63e-09	8.33	18	194	7.19654	GO:0017148	negative reg. of translation	Translation	TNRC6B FXR1 RC3H1 YTHDF1 YTHDF3 YTHDF2 TNKS1BP1 UPF1 CSDE1 PABPC1 EIF4G1 TARDBP DHX9 GIGYF2 XRN1 EIF2S1 CAPRIN1 DDX3X
5.23e-09	8.28	18	196	7.12311	GO:0061013	reg. of mRNA catabolic proc.	Nucleic acid metabolism	HNRNPM TNRC6B FXR1 RC3H1 YTHDF1 YTHDF3 YTHDF2 TNKS1BP1 UPF1 CSDE1 PABPC1 ZC3HAV1 TARDBP DHX9 GIGYF2 HNRNPA0 SECISBP2 PKP3

## Sheet: GFP-G3BP1(1-135)
Enrichment FDR	logP	nGenes	Pathway Genes	Fold Enrichment	GO ID	Pathway	Process	Genes
6.59471e-24	23.1808	33	178	12.7387	GO:0002181	cytoplasmic translation	Translation	EIF4B RPL6 RPL24 EIF2S3 EIF4A1 RPL26 RPL17 RPL3 EIF3D RPL18A RPL23 RPS15A RPS6 RPS24 RPS2 RPS11 RPL11 RPS8 RPS27A RPS3 RPL4 RPS23 RPS26 RPL12 RPL23A CSDE1 PABPC1 DHX9 HNRNPU NCK1 PKM EIF3CL EIF4G1
1.85534e-21	20.7316	39	327	8.19497	GO:0042254	ribosome biogenesis	Cellular component organization	RRP12 WDR3 DDX18 RPL6 RPL3 GTPBP4 NOP2 WDR75 NOL10 EBNA1BP2 HEATR1 EXOSC9 RAN NAT10 RPS8 LYAR DHX37 RRP1B RPL26 NSA2 BMS1 EXOSC10 SART1 RPL23A XRCC5 PRKDC NOP58 NOP56 RPL24 DHX30 MYBBP1A GNL2 RPS6 PDCD11 DDX21 PA2G4 DDX3X RPS24 RPL11
1.91494e-27	26.7178	54	509	7.28965	GO:0022613	ribonucleoprotein complex biogenesis	Cellular component organization	RRP12 EIF4B WDR3 XAB2 DDX18 RPL6 RPL3 GTPBP4 NOP2 WDR75 SF3B1 NOL10 EBNA1BP2 HEATR1 COIL EXOSC9 EIF2S3 RAN NAT10 RPS8 SNRNP200 LYAR DHX37 RRP1B RPL26 NSA2 BMS1 EXOSC10 SART1 RPL23A EIF3D RBMX2 DDX46 SF3B3 XRCC5 HSP90AB1 PRPF3 ADAR PRKDC NOP58 NOP56 RPL24 DHX30 MYBBP1A GNL2 RPS6 PDCD11 DDX21 PA2G4 EIF3CL DDX3X DHX9 RPS24 RPL11
1.60768e-17	16.7938	33	288	7.87322	GO:0016072	rRNA metabolic proc.	Nucleic acid Metabolism	RRP12 WDR3 TCOF1 GTF3C1 DDX18 NOP2 XRN1 WDR75 NOL10 EBNA1BP2 HEATR1 EXOSC9 NAT10 RPS8 LYAR DHX37 RRP1B NSA2 BMS1 EXOSC10 SART1 PRKDC GTPBP4 MACROH2A1 RPS6 PDCD11 DDX21 PA2G4 RPS24 RPL11 RPL26 NOP58 NOP56
1.36424e-15	14.8651	29	248	8.03484	GO:0006364	rRNA processing	Nucleic acid Metabolism	RRP12 WDR3 DDX18 NOP2 WDR75 NOL10 EBNA1BP2 HEATR1 EXOSC9 NAT10 RPS8 LYAR DHX37 RRP1B NSA2 BMS1 EXOSC10 SART1 PRKDC GTPBP4 RPS6 PDCD11 DDX21 PA2G4 RPS24 RPL11 RPL26 NOP58 NOP56
3.09484e-34	33.5094	84	1082	5.33437	GO:0006396	RNA processing	Nucleic acid Metabolism	RRP12 WDR3 XAB2 DDX18 HNRNPM RNMT POP1 NOP2 FXR1 WDR75 SF3B1 NOL10 THADA PRPF3 EBNA1BP2 HEATR1 RBM25 COIL DDX39A EXOSC9 AHNAK SYMPK RBMX2 NAT10 DHX9 RPS8 SNRNP200 LYAR DDX46 DHX37 HNRNPU CCAR2 SON RRP1B ADAR NSA2 HNRNPK BMS1 EXOSC10 SART1 AHNAK2 SF3B3 AKAP17A RBM14 PABPC1 DDX5 HSPA8 HNRNPA2B1 HNRNPA1 SRRM2 RBM39 RPS26 PRKDC SUGP2 ZNF638 NOP56 HNRNPUL1 GTPBP4 TCP1 RPL23 PRMT1 SCAF1 RPS6 NONO PDCD1…
1.08276e-22	21.9655	59	784	5.17091	GO:0006412	translation	Translation	EIF4B NCK2 RPL6 EIF3D GSPT1 RPL24 FXR1 EXOSC9 EIF2S3 RPS2 EEF1A1 NCK1 EIF4A1 RPL26 EEF2 TUFM RPS23 GSPT2 IARS1 RPL12 EIF3CL RPL17 RPL3 RPL18A EIF4G1 RPL23 RPS15A RPS6 RPS24 RPS11 RPL11 RPS8 RPS27A TNKS1BP1 RPS3 RPL4 RPS26 RPL23A UPF1 CSDE1 PABPC1 EIF4G2 NAT10 DHX9 HNRNPU EIF5B GIGYF2 DDX3X PKM XRN1 EIF2S1 LSM14B ITGA2 PA2G4 PRKDC VIM TCOF1 ASCC3 PABPC4
6.68921e-17	16.1746	41	495	5.69127	GO:0008380	RNA splicing	Nucleic acid Metabolism	XAB2 HNRNPM FXR1 SF3B1 PRPF3 RBM25 COIL DDX39A AHNAK RBMX2 SNRNP200 DDX46 HNRNPU CCAR2 SON HNRNPK SART1 AHNAK2 SF3B3 AKAP17A RBM14 PABPC1 DDX5 HSPA8 HNRNPA2B1 HNRNPA1 SRRM2 RBM39 RPS26 SUGP2 ZNF638 PRMT1 SCAF1 DHX9 NONO SREK1IP1 RRP1B ARL6IP4 PRDX6 PIK3R1 PPIG
6.23614e-22	21.2051	59	814	4.98033	GO:0043043	peptide biosynthetic proc.	Metabolic process	EIF4B NCK2 RPL6 EIF3D GSPT1 RPL24 FXR1 EXOSC9 EIF2S3 RPS2 EEF1A1 NCK1 EIF4A1 RPL26 EEF2 TUFM RPS23 GSPT2 IARS1 RPL12 EIF3CL RPL17 RPL3 RPL18A EIF4G1 RPL23 RPS15A RPS6 RPS24 RPS11 RPL11 RPS8 RPS27A TNKS1BP1 RPS3 RPL4 RPS26 RPL23A UPF1 CSDE1 PABPC1 EIF4G2 NAT10 DHX9 HNRNPU EIF5B GIGYF2 DDX3X PKM XRN1 EIF2S1 LSM14B ITGA2 PA2G4 PRKDC VIM TCOF1 ASCC3 PABPC4
7.12773e-13	12.147	26	248	7.20365	GO:0071826	ribonucleoprotein complex subunit organization	Cellular component organization	EIF4B XAB2 RPL6 RPL3 SF3B1 COIL EIF2S3 SNRNP200 RPL23A EIF3D RBMX2 DDX46 SF3B3 XRCC5 HSP90AB1 PRPF3 ADAR PRKDC RPL24 EIF3CL NOP2 DHX30 DHX9 RPL11 VCP SART1
8.81696e-11	10.0547	17	113	10.3372	GO:0071103	DNA conformation change	Nucleic acid Metabolism	ANXA1 MCM7 ASCC3 UPF1 TOP2B MCM3 TOP2A DHX9 XRCC5 CHD4 G3BP1 ERCC3 ERCC6L XRCC6 DDX3X MRE11 HNRNPA2B1
2.63626e-10	9.57901	16	104	10.571	GO:0032392	DNA geometric change	Nucleic acid Metabolism	ANXA1 MCM7 ASCC3 UPF1 MCM3 DHX9 XRCC5 CHD4 G3BP1 ERCC3 ERCC6L XRCC6 DDX3X MRE11 TOP2A HNRNPA2B1
2.41831e-12	11.6165	25	240	7.15747	GO:0022618	ribonucleoprotein complex assembly	Cellular component organization	EIF4B XAB2 RPL6 RPL3 SF3B1 COIL EIF2S3 SNRNP200 RPL23A EIF3D RBMX2 DDX46 SF3B3 XRCC5 HSP90AB1 PRPF3 ADAR PRKDC RPL24 EIF3CL NOP2 DHX30 DHX9 RPL11 SART1
5.85646e-13	12.2324	33	417	5.43762	GO:0140694	non-membrane-bounded organelle assembly	non-membrane bound organelle assembly	RPL6 RPL3 CEP152 HNRNPU RPL23A XRCC5 DHX37 PLK1 KRT8 FLNA DDX3X PRKDC EZR RPL24 EIF2S1 DBNL MSN ITGB1 PLEC ACTG1 DYNC1H1 RBM14 CSDE1 NOP2 PRRC2C FLNC DHX30 RPL11 UBAP2L G3BP1 RPS3 CEP97 RPS23
2.16731e-09	8.66408	14	86	11.1856	GO:0010833	telomere maintenance via telomere lengthening	Nucleic acid Metabolism	HNRNPU XRN1 HSP90AB1 HNRNPA1 XRCC5 TCP1 NAT10 CCT6A CCT8 EXOSC10 HNRNPA2B1 PARP1 TNKS1BP1 MRE11
1.14158e-09	8.9425	15	98	10.5171	GO:0032508	DNA duplex unwinding	Nucleic acid Metabolism	ANXA1 MCM7 ASCC3 UPF1 MCM3 DHX9 XRCC5 CHD4 G3BP1 ERCC3 ERCC6L XRCC6 DDX3X MRE11 TOP2A
8.14866e-19	18.0889	55	823	4.59191	GO:0016071	mRNA metabolic proc.	Nucleic acid Metabolism	UPF1 XAB2 HNRNPM RNMT XRN1 FXR1 SF3B1 PRPF3 RBM25 COIL DDX39A EXOSC9 SYMPK RBMX2 DHX9 SNRNP200 DDX46 HNRNPU SON HNRNPK EXOSC10 SART1 SF3B3 SND1 RBM14 PABPC1 DDX5 HSPA8 HNRNPA2B1 HNRNPA1 TNKS1BP1 SRRM2 CSDE1 TAF2 ZC3HAV1 RBM39 TAF3 GIGYF2 SUGP2 PABPC4 GSPT1 SCAF1 NONO SREK1IP1 CCAR2 RRP1B ADAR HNRNPA0 ARL6IP4 ANXA2 GSPT2 AKAP17A PRDX6 VIM PCBP2
3.29801e-19	18.4817	60	959	4.29896	GO:0043604	amide biosynthetic proc.	Metabolic process	EIF4B NCK2 RPL6 EIF3D GSPT1 RPL24 FXR1 EXOSC9 EIF2S3 ACLY RPS2 EEF1A1 NCK1 EIF4A1 RPL26 EEF2 TUFM RPS23 GSPT2 IARS1 RPL12 EIF3CL RPL17 RPL3 RPL18A EIF4G1 RPL23 RPS15A RPS6 RPS24 RPS11 RPL11 RPS8 RPS27A TNKS1BP1 RPS3 RPL4 RPS26 RPL23A UPF1 CSDE1 PABPC1 EIF4G2 NAT10 DHX9 HNRNPU EIF5B GIGYF2 DDX3X PKM XRN1 EIF2S1 LSM14B ITGA2 PA2G4 PRKDC VIM TCOF1 ASCC3 PABPC4
1.87485e-13	12.727	38	537	4.86228	GO:0006397	mRNA processing	Nucleic acid Metabolism	XAB2 HNRNPM RNMT FXR1 SF3B1 PRPF3 RBM25 COIL DDX39A SYMPK RBMX2 DHX9 SNRNP200 DDX46 HNRNPU SON HNRNPK SART1 SF3B3 RBM14 PABPC1 DDX5 HSPA8 HNRNPA2B1 HNRNPA1 SRRM2 RBM39 SUGP2 SCAF1 NONO SREK1IP1 CCAR2 RRP1B ADAR ARL6IP4 AKAP17A PRDX6 HNRNPA0
4.35264e-19	18.3612	61	999	4.19561	GO:0006518	peptide metabolic proc.	Metabolic process	EIF4B NCK2 RPL6 EIF3D GSPT1 RPL24 FXR1 EXOSC9 EIF2S3 RPS2 EEF1A1 NCK1 EIF4A1 RPL26 EEF2 TUFM RPS23 GSPT2 IARS1 RPL12 EIF3CL RPL17 RPL3 RPL18A EIF4G1 RPL23 RPS15A RPS6 RPS24 RPS11 RPL11 RPS8 RPS27A TNKS1BP1 RPS3 RPL4 RPS26 RPL23A UPF1 CSDE1 PABPC1 EIF4G2 NAT10 DHX9 HNRNPU EIF5B GIGYF2 DDX3X PKM XRN1 EIF2S1 BIN1 LSM14B ITGA2 PA2G4 PRKDC VIM TCOF1 ASCC3 G6PD PABPC4
9.44672e-13	12.0247	35	483	4.97911	GO:0034470	ncRNA processing	Nucleic acid Metabolism	RRP12 WDR3 DDX18 POP1 NOP2 WDR75 NOL10 THADA EBNA1BP2 HEATR1 EXOSC9 NAT10 RPS8 LYAR DHX37 RRP1B NSA2 BMS1 EXOSC10 SART1 HNRNPA2B1 ADAR PRKDC GTPBP4 RPS6 PDCD11 DDX21 PA2G4 DDX3X DDX5 RPS24 RPL11 RPL26 NOP58 NOP56
2.16731e-09	8.66408	18	161	7.68205	GO:0045727	positive reg. of translation	Translation	NCK2 FXR1 EIF2S3 NCK1 CSDE1 PABPC1 NAT10 DHX9 HNRNPU DDX3X PKM ITGA2 PRKDC VIM EIF4G1 RPL26 EEF2 EIF3D
2.06972e-11	10.6841	32	449	4.89705	GO:0006417	reg. of translation	Translation	NCK2 FXR1 EXOSC9 EIF2S3 NCK1 TNKS1BP1 UPF1 CSDE1 PABPC1 EIF4G2 EIF4G1 NAT10 DHX9 RPS3 HNRNPU EIF5B GIGYF2 DDX3X PKM XRN1 EIF2S1 LSM14B ITGA2 PA2G4 PRKDC VIM TCOF1 GSPT1 RPL26 EEF2 EIF3D EIF4B
4.80339e-13	12.3185	41	645	4.36772	GO:0034660	ncRNA metabolic proc.	Nucleic acid Metabolism	RRP12 WDR3 TCOF1 GTF3C1 DDX18 POP1 NOP2 XRN1 WDR75 NOL10 THADA EBNA1BP2 HEATR1 EXOSC9 NAT10 RPS8 LYAR DHX37 RRP1B NSA2 BMS1 EXOSC10 SART1 IARS1 HNRNPA2B1 ADAR SND1 PRKDC GTPBP4 MACROH2A1 RPS6 PDCD11 DDX21 PA2G4 DDX3X DDX5 RPS24 RPL11 RPL26 NOP58 NOP56
3.80832e-08	7.41927	12	73	11.2951	GO:0007004 t	telomere maintenance via telomerase	Nucleic acid Metabolism	HNRNPU XRN1 HSP90AB1 HNRNPA1 XRCC5 TCP1 NAT10 CCT6A CCT8 EXOSC10 TNKS1BP1 MRE11
1.32767e-15	14.8769	63	1259	3.43831	GO:0034645	cellular macromolecule biosynthetic proc.	Metabolic process	EIF4B NCK2 RPL6 ZDHHC8 EIF3D GSPT1 RPL24 FXR1 EXOSC9 EIF2S3 STT3A RPS2 EEF1A1 NCK1 EIF4A1 RPL26 STT3B EEF2 TUFM RPS23 GSPT2 IARS1 RPL12 EIF3CL RPL17 RPL3 RPL18A EIF4G1 RPL23 RPS15A RPS6 RPS24 RPS11 RPL11 RPS8 RPS27A TNKS1BP1 RPS3 RPL4 RPS26 RPL23A UPF1 CSDE1 PABPC1 EIF4G2 NAT10 DHX9 HNRNPU EIF5B GIGYF2 DDX3X PKM XRN1 EIF2S1 LSM14B ITGA2 PA2G4 PRKDC VIM TCOF1 ASCC3 PRMT1 PABPC4
6.90956e-09	8.16055	17	152	7.68486	GO:0051053	negative reg. of DNA metabolic proc.	Nucleic acid Metabolism	HNRNPU CGAS H1-4 H1-2 H1-0 XRN1 MSH6 TTF1 XRCC5 SMCHD1 GTPBP4 KMT2A NAT10 HNRNPA1 RPS3 EXOSC10 PARP1
9.44672e-13	12.0247	39	601	4.45883	GO:0010608	post-transcriptional reg. of gene expression	Gene Expression	NCK2 HNRNPM FXR1 EXOSC9 EIF2S3 HNRNPU NCK1 RAN TNKS1BP1 UPF1 CSDE1 PABPC1 EIF4G2 EIF4G1 HNRNPA2B1 NAT10 DHX9 RPS3 EIF5B ADAR GIGYF2 DDX3X PKM PABPC4 XRN1 EIF2S1 LSM14B ITGA2 PA2G4 HNRNPA0 PRKDC VIM TCOF1 GSPT1 DDX5 RPL26 EEF2 EIF3D EIF4B
3.64184e-09	8.43868	18	167	7.40605	GO:0000723	telomere maintenance	Nucleic acid Metabolism	MRE11 XRCC5 HNRNPU XRCC6 PRKDC XRN1 UPF1 HSP90AB1 HNRNPA1 TCP1 NAT10 CCT6A CCT8 GNL3 EXOSC10 HNRNPA2B1 PARP1 TNKS1BP1
4.4187e-08	7.35471	12	74	11.1424	GO:0006278	RNA-templated DNA biosynthetic proc.	Nucleic acid Metabolism	HNRNPU XRN1 HSP90AB1 HNRNPA1 XRCC5 TCP1 NAT10 CCT6A CCT8 EXOSC10 TNKS1BP1 MRE11
