# Supplementary material for: Proximity interactome of alphavirus replicase component nsP3 includes proviral host factors eIF4G and AHNAK
Source: PLoS Pathog. 2025 Apr 7;21(4):e1013050. doi: 10.1371/journal.ppat.1013050 (PMC12005498; doi:10.1371/journal.ppat.1013050)
Supplement: S4 Table — (XLSX) [file ppat.1013050.s008.xlsx]

## Sheet: Sheet1
	Manufacturer	Catalog No.	Dilutions
Rabbit polyclonal anti-nsP1 (SFV)	Produced in-house [1]		1:3000
Rabbit polyclonal anti-nsP2 (SFV)			1:3000
Rabbit polyclonal anti-nsP3 (SFV)			1:3000
Rabbit polyclonal anti-nsP4 (SFV)			1:3000
Rabbit polyclonal anti-capsid (CHIKV)	Produced in-house#		1:300
Mouse monoclonal anti-Puromycin, clone 12D10	Merck Millipore	MABE343	1:5000
Mouse monoclonal anti-β-actin, clone AC-15	Sigma	A1978	1:10000-1:20000
Rabbit polyclonal anti-β-actin	Proteintech	20536-1-AP	1:5000
Rabbit polyclonal anti-eRF3A	Proteintech	10763-1-AP	1:2500
Donkey anti-Mouse IgG (H+L) Alexa Fluor 680	Invitrogen	A10038	1:5000
Donkey anti-Rabbit IgG (H+L) Alexa Fluor 680	Invitrogen	A10043	1:5000
Streptavidin Alexa Fluor 680 conjugate	Invitrogen	S32358	1:2500
Donkey anti-Mouse IRDye800CW	Li-Cor	926-32212	1:5000
Goat anti-Rabbit IRDye800CW	Li-Cor	926-32211	1:5000
Goat anti-Rabbit IgG (H+L) DyLight 800	Novus Biologicals	NBP1-72954	1:5000
#in-house at the laboratory of Andres Merits
References
1. Peränen, J., Takkinen, K., Kalkkinen, N., & Kääriäinen, L. (1988). Semliki Forest virus-specific non-structural protein nsP3 is a phosphoprotein. The Journal of general virology, 69 ( Pt 9), 2165–2178. https://doi.org/10.1099/0022-1317-69-9-2165. PMID: 2970523
