# Supplementary material for: Proximity interactome of alphavirus replicase component nsP3 includes proviral host factors eIF4G and AHNAK
Source: PLoS Pathog. 2025 Apr 7;21(4):e1013050. doi: 10.1371/journal.ppat.1013050 (PMC12005498; doi:10.1371/journal.ppat.1013050)
Supplement: S1 Data — (XLSX) [file ppat.1013050.s009.xlsx]

## Sheet: miniTurbo sequence
MiniTurbo sequence
GGCGGATCGGGTGGTTCTatcccgctgctgaacgctaaacagattctgggacagctggacggcgggagcgtggcagtcctgcctgtggtcgactccaccaatcagtacctgctggatcgaatcggcgagctgaagagtggggatgcttgcattgcagaatatcagcaggcagggagaggaagcagagggaggaaatggttctctccttttggagctaacctgtacctgagtatgttttggcgcctgaagcggggaccagcagcaatcggcctgggcccggtcatcggaattgtcatggcagaagcgctgcgaaagctgggagcagacaaggtgcgagtcaaatggcccaatgacctgtatctgcaggatagaaagctggcaggcatcctggtggagctg…
miniTurbo sequence marked in RED
Linkers marked in BLUE

## Sheet: Figure 1C
h.p.i	SFV4-nsP3-mTB					SFV4					p-value
	Replicate 1	Replicate 2	Replicate 3	Average	Stdev	Replicate 1	Replicate 2	Replicate 3	Average	Stdev
1	4.62839	4.30103	3.64098	4.19013	0.410665	4	3.69897	3.48608	3.72835	0.210834	0.230067
2	4.24304	4.35218	4.61542	4.40355	0.156304	4.51188	4.17609	4.33995	4.34264	0.1371	0.699914
4	6.60206	6.57403	5.28631	6.15413	0.613752	6.47712	6.43933	5.8293	6.24859	0.296878	0.854221
6	8.21748	8.01599	6.85658	7.69668	0.599713	8.72016	8.86034	8.01336	8.53129	0.370671	0.169414
8	8.49485	8.35218	7.92298	8.25667	0.243035	9.2075	9.04139	8.76436	9.00442	0.182789	0.0254129
10	9.39794	9.36173	8.8002	9.18662	0.273641	9.68797	9.49485	9.45864	9.54715	0.100667	0.155252

## Sheet: Figure 5A & S3 Figure
Host factor	siRNA Dharmacon SMARTPool				Renilla Luciferase assay						Cytotoxicity assessment
	SMARTPool #1	SMARTPool #2	SMARTPool #3	SMARTPool #4	Rep 1	Rep 2	Rep 3	Average	Stdev	p-value	Rep 1	Rep 2	Rep 3	Average	Stdev	p-value
BIN1	GACAUCAAGUCACGCAUUG	GAACAGCCGCGUAGGUUUC	ACAACGACCUGCUGUGGAU	CCAGCAACGUGCAGAAGAA	26.422	24.2106	23.1799	24.6042	1.65647	0.000160859	99.6798	83.1305	81.4135	88.0746	10.087	0.177162
USP10	UGAGUUUGGUGUCGAUGAA	GAUAAAAUCGUGAGGGAUA	GGAAAAUGAUGGUGUCUCA	AAGCUUCUCUCACCAAGUA	13.0205	16.9184	46.3858	25.4416	18.2427	0.0193773	110.836	91.6953	96.9705	99.834	9.88655	0.979441
DDX3X	CAGAUUUAGUGGAGGGUUU	GCAACACUGGGAUUAAUUU	GAUGCUGGCUCGUGAUUUC	GGUAUUAGCACCAACGAGA	35.4854	24.338	19.2935	26.3723	8.28544	0.00419458	95.4437	116.739	103.994	105.392	10.7163	0.475368
AHNAK	GCCUGAAGCUGCACCGCAA	CCAUCUACUUUGACAACCU	GGGACCAGAUUGUGGGUGC	CUGCAGCUCUGAAGUGGUU	21.9521	33.5708	30.9909	28.8379	6.10126	0.00244134	91.1361	103.774	110.388	101.766	9.7817	0.784094
ANKRD17	AUGUGAAGGUGGUGCGCUA	CAAGCAAUGGAGCGAGAUA	ACCACAAGGCCAAGCGUAA	AGAUAGAAACCAAUCGGAA	33.3547	40.447	37.6105	37.1374	3.56972	0.00107316	94.2407	89.552	99.6371	94.4766	5.04668	0.198474
XAB2	ACGCAGCACUCUCGAAUUU	CCAAAUUCAUUGCCCGCUA	CCUUGCGGCUGCUGCGAAA	AGGAGAGCUUCAAGGCGUA	32.5521	21.3813	61.487	38.4734	20.6982	0.0357152	54.9786	51.6984	62.479	56.3853	5.52627	0.00530896
PIK3R2	GCGCCCAGCUUAAGGUCUA	GGAACGCACUUGGUACGUG	GGACAAGAGCCGCGAGUAU	GGAAAGGCGGGAACAAUAA	36.5367	44.8408	34.1029	38.4935	5.63006	0.0027813	78.9694	103.911	101.268	94.716	13.7009	0.572904
EIF4G1	GGGCUUAGCUGGAAGGAAU	GUUAAUGACCGAAGAUAUA	GGGAACAGAAGUAUGAAUA	GAUGUUAACAGAGGCAAUA	47.6029	32.6872	39.8286	40.0396	7.46006	0.00512022	87.2819	104.08	89.0682	93.4768	9.22615	0.345383
SH3GL1	GCAAGGCGCUGUACGACUU	CAACUUUGGUGACGCAUUG	GCCCUAAGCGGGAGUAUAA	GCAGAAACCAGCAUGCACA	35.4152	39.7448	51.8429	42.3343	8.51448	0.00718882	96.333	110.786	102.495	103.204	7.25236	0.524066
UPF1	CAGCGGAUCGUGUGAAGAA	CAAGGUCCCUGAUAAUUAU	GCAGCCACAUUGUAAAUCA	GCUCGCAGACUCUCACUUU	65.4479	38.5711	48.6186	50.8792	13.5802	0.0245437	91.0975	74.9404	99.1249	88.3876	12.3179	0.2441
SERBP1	CAAAAUAAGGACCGGGCAA	AGGCUGAGGAAGUCGGUAA	GGGUGAAGGAGGCGAAUUU	GAAAGAAGGAAUAAGACGA	59.5498	55.3325	41.5596	52.1473	9.40858	0.0126421	97.0077	114.364	96.1971	102.523	10.2627	0.711697
TACC2	GAAAAUAGUGGCCGAGUAU	CGGAGGAAGUCCACGGAUU	GCAUGACAGUGGACCUAGA	CCUCAGACGCUAAGAAUCA	51.9473	74.1962	37.1458	54.4298	18.6495	0.0515492	80.6916	93.5266	95.4939	89.904	8.03857	0.161598
HDLBP	CACCAUCGCUUUGUUAUUG	GACCUUCACCGUUACGUUA	CAACAUAGCCGAGGUAGAG	UCACGGGCCUCGCUGCAAA	55.6358	54.7379	54.0929	54.8222	0.774922	9.80575e-05	80.9796	99.4273	95.6835	92.0302	9.7514	0.292545
WDR20	CGAGAAAGAUCACAAGCGA	GGGUCAGUGUUGUAGCGUU	UUUGUAGACUGCCGAGUAA	AGAGCAAAUCCACGAGGAA	71.8759	46.2578	62.0256	60.0531	12.9224	0.0331569	95.9514	119.943	101.09	105.662	12.6325	0.518819
CAPZB	GGAGUGAUCCUCAUAAAGA	GAAGUACGCUGAACGAGAU	CAAAGGAUAUCGUCAAUGG	CACCAUGGAGUAACAAGUA	73.2343	45.8771	63.3098	60.807	13.8492	0.0391907	93.0163	114.747	117.317	108.36	13.3502	0.391422
PIK3CA	GCGAAAUUCUCACACUAUU	GUGGUAAAGUUCCCAGAUA	GCUUAGAGUUGGAGUUUGA	GACCCUAGCCUUAGAUAAA	80.2117	58.2422	45.6814	61.3784	17.4775	0.0619826	87.2819	90.6466	88.4568	88.7951	1.70767	0.00765353
CCT8	GGAAACCGAAGGUGAUGUA	CUAUCAAACUCGCUACUAA	GAACAGUAUGCUAUUAAGA	AGACUGGGAUGAUGACCAA	73.8955	59.2421	52.8308	61.9895	10.7977	0.0258602	94.9455	91.7275	101.956	96.2098	5.23037	0.336215
WDR48	CUUAAAGGGCACACGGAUA	CGUCAGAAGUCCACGUGAA	ACACAUAAGGAUUACGUAA	AAACAGAGAUGGCACGCAA	72.2087	56.7238	62.4685	63.8003	7.8279	0.0152317	98.6548	104.546	102.876	102.026	3.03645	0.367279
CSDE1	AGACCGACGUGACAAAUUA	UCAAAUAGGAGAUAAGGUU	GAAAGAAAGAUCCGUCAAG	GGUGAGGUCUAUCCAUUUG	72.126	69.4279	56.2169	65.9236	8.51379	0.0201797	98.1613	90.9126	94.256	94.4433	3.62798	0.117559
UBAP2L	CAACACAGCAGCACGUUAU	GUGUGGAGAGUGAGGCGAA	CAACAGAACCAGACGCAGA	CCUGGGAGAUGGUCGGGAA	87.5311	54.9316	81.6528	74.7051	17.3748	0.127808	103.13	108.79	100.589	104.169	4.19818	0.227535
CTTN	CCACGAAUAUCAGUCGAAA	GAACAAGACCGAAUGGAUA	GAGCAUAUCAACAUACACA	CAAGUAACAUCAGAGCUAA	58.6386	94.8722	79.15	77.5536	18.1695	0.165745	89.9508	91.7195	103.483	95.0511	7.3555	0.364061
G3BP1	GUGGUGGAGUUGCGCAUUA	AGACAUAGCUCAGACAGUA	GAAGGCGACCGACGAGAUA	GCGAGAACAACGAAUAAAU	80.1361	84.1896	69.3991	77.9083	7.64279	0.0376564	103.126	89.4273	88.3712	93.6415	8.23073	0.31272
EIF4G2	GCAGUUAGCUAAAUUACAA	GUGAACAUCUUAAUGACUA	GACCAAAGACGAUCAAUCA	AGUCUAAACUCAUCCUUAA	74.0551	87.6573	84.4853	82.0659	7.11654	0.0486864	81.6225	96.9267	96.9308	91.8267	8.83709	0.25033
LASP1	GGGCAAAGGUUUCAGCGUA	GAGCCAGAGCGUCGGGAUU	ACUACAAGGGCUACGAGAA	CGAAUGAGAGGUUGAGGAA	104.14	77.0497	73.0718	84.7539	16.9064	0.258704	90.4424	84.6878	107.057	94.0624	11.6156	0.469353
UBAP2	GUACAGAACUCCACAUAUA	GAUGGGAGCCUAGCUAAUA	GGCAACAGCUGAACAGAUG	GAAGUCAGCAGACACUAGA	72.6085	65.7866	119.91	86.1018	29.477	0.499929	101.165	99.5005	96.5171	99.0609	2.35496	0.561151
DPYSL3	GUGUUGAUGACGUACGUUA	CAGGGAAAAUGGACGAAAA	CGGUUGUGAUCUAAAGAAU	CGAUCUACCUUGUCUGUCA	116.28	85.3025	63.6183	88.4004	26.4674	0.527064	89.9324	94.3717	92.188	92.164	2.21979	0.0257222
FAM193A	GCGAAGCGAGCAAGGCAUA	GCGUGAGACUCCUUCGAUU	GAGAAGAUGUGCUUGCGAU	GCUAGACAGACCCGACAAA	77.4764	41.7495	165.631	94.9523	63.7629	0.903498	104.117	94.5229	97.1649	98.6016	4.95579	0.673359
TAF15	AUGAUGAGCAGUCAAAUUA	UGGAAGAGGUCCUAUGACA	GCGAGGCCGUGGAGGAUAU	AGACUAUGGUCAACAAGAU	86.2257	98.5985	90.7896	91.8713	6.25692	0.153329	93.5164	95.878	96.5508	95.3151	1.59363	0.0364726
G3BP2	UGAAUAAAGCUCCGGAAUA	GAAUUUAAGUCUGGGACGA	ACAACGACCUAGAGAACGA	GCGAUGGUCUUGACUAUUA	86.2002	127.576	64.791	92.8559	31.9175	0.735618	82.0107	113.601	90.5233	95.3782	16.345	0.672752
CAVIN1	CCUACUAGAAGGACGUGAA	CCAUCUCUACUAAGCGAAA	GCGAGAAACUGAAGACGUC	CGGGACAAGUUGCGCAAAU	89.3005	127.211	71.7726	96.0947	28.3369	0.833565	94.229	96.6995	102.523	97.8173	4.25862	0.468337
GIGYF2	AGGAAGAAUUGUUACGCAA	AGGGAUAGCUUGCCCGAAU	ACGAAAAGAUGUAGGGAGA	CCUUAAAGACAACAAGAUA	96.523	95.7065	99.4527	97.2274	1.96992	0.135013	86.3709	128.012	112.986	109.123	21.0876	0.531808
TAGLN2	GCUCAUUAAUGCACUGUAC	GGCAGUAGCCCGAGAUGAU	GCAAGAACGUGAUCGGGUU	GAACAUGGCCUGUGUGCAG	83.3825	106.76	119.761	103.301	18.4343	0.785771	106.299	98.4351	105.602	103.445	4.3531	0.303968
EIF4B	GCCGGGAUAUGGAUCGAUA	GGAGACAAGUAUCGAGAUC	AAACCUACCCUAUGAUGUU	GCAGUGCGUUUACCACGUG	136.041	87.6573	95.2414	106.313	26.0226	0.715182	89.8003	96.9267	95.8914	94.2062	3.85051	0.121064
NUFIP2	AGGAAAGCUAGGCGCAAUA	GGGUGAUAUGCUUCGGAAA	AAUUAAGCCCUGCGAGAAU	AUGGUGAACUAAACGGUAA	121.693	107.23	95.7906	108.238	12.9808	0.386316	96.333	110.786	102.495	103.204	7.25236	0.524066
TMEM2	CUAUAAAUCCAAAGCGACA	CGUCAGUGGUCAAGCGGAU	CUUUGCAGCUGGACGAAUA	GAGCAGGAAUUACGGCUUU	84.6303	130.652	120.553	111.945	24.1884	0.482466	88.3605	116.578	97.8152	100.918	14.3622	0.921971
AMPH	GAACUUCACCCGACGCUUA	UCACAGAGUCGCUGCAUGA	GAGGAUAUUUAGCAGCAAU	GACAAGCACUGAUUUGGUA	125.866	135.1	75.9081	112.291	31.8451	0.572633	95.7222	113.441	101.916	103.693	8.99226	0.550626
SH3BP4	GCAAAUUCCUCACGUACAU	GCACACAACACCACCGAAA	GAAAGUGUCAGCCGAGAUA	AGACAAACAUCGUGUGCAA	87.592	153.095	97.9202	112.869	35.2176	0.591498	110.476	100.851	94.9599	102.096	7.83265	0.688597
AGFG1	UCUAGUGGUUCGAGUAAUU	GAGCUACGCCUUCCACAAA	GAAGCAAUUUGACCUUUUA	GAAAGUGCUUCGACUGCGA	122.229	127.825	102.908	117.654	13.0731	0.14426	80.6659	82.5407	85.2914	82.8327	2.32655	0.00606643
DCBLD2	UGAGAUAUCUGGAACAAUU	CCAAAUCAGUGUUGUAAUU	AGAGAGAGUUCGCAUCAAA	UAAGACAAGUGGAUGUUAU	96.7035	144.869	123.344	121.639	24.1279	0.260551	90.6685	106.577	101.539	99.5949	8.13059	0.939085
SH3KBP1	GAUGGAAGUGAACGACAUA	ACGAUGAACUUGAGCUGAA	CUAUCCAAGUCAAGUUUAA	CAAGGUCAAUUGAAGUAGA	128.743	124.253	115.156	122.717	6.92257	0.029586	86.6693	108.925	110.512	102.036	13.3312	0.816181
CD2AP	GAAUUGUUGUGCAUUGUAG	AACUAAAGCUAGAUUCUGA	GUAAGGACCUCCAAAGAAA	UGACAUAGCUUCCUCAGAA	186.883	77.2926	106.359	123.511	56.773	0.547653	99.8408	108.461	96.096	101.466	6.34048	0.727567
PRRC2C	GAACAAUGAUCUCGGUAUC	GGAAAGGAACGUUCAUUAA	GAUCCAAGGUGGCUCAUGA	UCACAACCGUCCAGUAGUA	146.291	110.123	114.887	123.767	19.6514	0.171191	102.137	104.679	106.283	104.366	2.09033	0.0686239
CCDC102A	UCAAGGAGCGAGAGGAUAA	CCAAUUGGCGCGAGAAAUG	CCCACAACCAGGCACGUAA	GCAAACAGCCAGCGCACUG	113.085	125.263	174.013	137.454	32.2412	0.18187	97.1654	100.798	100.386	99.4496	1.9889	0.678991
TIGAR	GUAGAAGGCAAAGCGCUAA	GUUAAUUCAGACAGCGGUA	GCAUGGAAUUUUGGAGAGA	GUAUGAACCUACAGGAUCA	165.07	159.371	128.327	150.923	19.7749	0.0467688	106.244	84.9376	99.0153	96.7324	10.8353	0.65353
PCBP1	UCGCUAUGAUCAUCGACAA	CAACUUUAUCAUCCGCUAA	CAAAGAGAUCCGCGAGAGU	CUACUCGAUUCAAGGACAA	161.713	147.698	166.534	158.648	9.78483	0.0091513	88.4799	118.442	105.48	104.134	15.0261	0.6807
PDAP1	GCAGAUUAAACUUGACAUU	AGACAGAACCUCAGUUUAC	GACAGCAUUUCAUAUGUAA	UCAUUUGUCUGGUAGAUAG	157.453	200.643	145.987	168.028	28.8217	0.054949	97.4421	112.144	100.384	103.323	7.77918	0.536409
MYO6	CCACACUGCUCCAUAAUAU	UAUGAAAGAUCCUCUGCUA	CAUUGUAUCUGGAGAAUCA	GAAUCCAUACUUUGACAUA	134.87	140.309	242.999	172.726	60.9188	0.174588	98.4083	119.535	105.534	107.826	10.7482	0.334456
ATXN2L	CUUGUUCACUUCCGAAAUG	GCCAUGAACUCGAAAGUGA	GAGGAGAACUACGGUGUGA	GGGCUCCACUUGUGAUGUA	146.264	162.82	233.655	180.913	46.42	0.0944282	87.2463	114.821	102.794	101.62	13.8249	0.8579
SF3B3	GGACAUAGGGUAAUUGUAU	GCCAAGGACCUGAUACUAA	CAGAGGUGAUCAUGAACUA	UGAGCUAGACCUUGGUUUA	183.602	220.818	188.483	197.634	20.2254	0.0140045	80.6659	82.5407	85.2914	82.8327	2.32655	0.00606643
ERF3A	GGAGAAACUAGUGCCAUUU	GAAUCAGGAUCUAUUUGUA	GCAAAGACAGCAGGUGUAA	CCGAUGAUGUAGAGACUGA	305.847	253.24	288.133	282.407	26.7671	0.00710156	79.9381	84.5149	80.5981	81.6837	2.47399	0.00602642
scramble control	UGGUUUACAUGUCGACUAA	UGGUUUACAUGUUGUGUGA	UGGUUUACAUGUUUUCUGA	UGGUUUACAUGUUUUCCUA	100	100	100	100	0	0	100	100	100	100	0

## Sheet: Figure 5C
host factor	siRNA Dharmacon SMARTPool				Renilla Luciferase asay
	SMARTPool #1	SMARTPool #2	SMARTPool #3	SMARTPool #4	RUN 1	RUN 2	RUN 3	Average	Stdev	p-value
G3BP1+2	GUGGUGGAGUUGCGCAUUA	AGACAUAGCUCAGACAGUA	GAAGGCGACCGACGAGAUA	GCGAGAACAACGAAUAAAU	3.72	3.73	3.77	3.74	0.02646	3.80471e-15
	UGAAUAAAGCUCCGGAAUA	GAAUUUAAGUCUGGGACGA	ACAACGACCUAGAGAACGA	GCGAUGGUCUUGACUAUUA
BIN1	GACAUCAAGUCACGCAUUG	GAACAGCCGCGUAGGUUUC	ACAACGACCUGCUGUGGAU	CCAGCAACGUGCAGAAGAA	18.24	36.36	18.79	24.4633	10.3065	0.000221801
TACC2	GAAAAUAGUGGCCGAGUAU	CGGAGGAAGUCCACGGAUU	GCAUGACAGUGGACCUAGA	CCUCAGACGCUAAGAAUCA	0.78	0.97	0.74	0.83	0.12288	1.57159e-12
DDX3X	CAGAUUUAGUGGAGGGUUU	GCAACACUGGGAUUAAUUU	GAUGCUGGCUCGUGAUUUC	GGUAUUAGCACCAACGAGA	2.06	1.4	2.2	1.88667	0.42724	2.39697e-10
PIK3R2	GCGCCCAGCUUAAGGUCUA	GGAACGCACUUGGUACGUG	GGACAAGAGCCGCGAGUAU	GGAAAGGCGGGAACAAUAA	3.81	2.41	3.37	3.19667	0.71591	1.99406e-09
USP10	UGAGUUUGGUGUCGAUGAA	GAUAAAAUCGUGAGGGAUA	GGAAAAUGAUGGUGUCUCA	AAGCUUCUCUCACCAAGUA	2.64	11.84	2.8	5.76	5.26604	6.45502e-06
XAB2	ACGCAGCACUCUCGAAUUU	CCAAAUUCAUUGCCCGCUA	CCUUGCGGCUGCUGCGAAA	AGGAGAGCUUCAAGGCGUA	6.7	5.11	6.93	6.24667	0.99108	8.32307e-09
AHNAK	GCCUGAAGCUGCACCGCAA	CCAUCUACUUUGACAACCU	GGGACCAGAUUGUGGGUGC	CUGCAGCUCUGAAGUGGUU	10.02	13.51	9.73	11.0867	2.10367	2.08647e-07
SF3B3	GGACAUAGGGUAAUUGUAU	GCCAAGGACCUGAUACUAA	CAGAGGUGAUCAUGAACUA	UGAGCUAGACCUUGGUUUA	11.25	9.64	24.33	15.0733	8.05683	5.29361e-05
ERF3A	GGAGAAACUAGUGCCAUUU	GAAUCAGGAUCUAUUUGUA	GCAAAGACAGCAGGUGUAA	CCGAUGAUGUAGAGACUGA	12.63	21.67	12.27	15.5233	5.32621	1.04426e-05
ANKRD17	AUGUGAAGGUGGUGCGCUA	CAAGCAAUGGAGCGAGAUA	ACCACAAGGCCAAGCGUAA	AGAUAGAAACCAAUCGGAA	19.06	25.45	20.75	21.7533	3.31105	2.12902e-06
EIF4G1	GGGCUUAGCUGGAAGGAAU	GUUAAUGACCGAAGAUAUA	GGGAACAGAAGUAUGAAUA	GAUGUUAACAGAGGCAAUA	36.09	44.54	36.86	39.1633	4.67222	2.28912e-05
UPF1	CAGCGGAUCGUGUGAAGAA	CAAGGUCCCUGAUAAUUAU	GCAGCCACAUUGUAAAUCA	GCUCGCAGACUCUCACUUU	46.42	52.5	44.57	47.83	4.14877	2.6292e-05
SH3GL1	GCAAGGCGCUGUACGACUU	CAACUUUGGUGACGCAUUG	GCCCUAAGCGGGAGUAUAA	GCAGAAACCAGCAUGCACA	92.11	62.53	94.08	82.9067	17.6742	0.169219
HDLBP	CACCAUCGCUUUGUUAUUG	GACCUUCACCGUUACGUUA	CAACAUAGCCGAGGUAGAG	UCACGGGCCUCGCUGCAAA	95.39	83.41	88.03	88.9433	6.042	0.0338708
SERBP1	CAAAAUAAGGACCGGGCAA	AGGCUGAGGAAGUCGGUAA	GGGUGAAGGAGGCGAAUUU	GAAAGAAGGAAUAAGACGA	115.06	127.78	131.33	124.723	8.55486	0.00746092
Scarmble control	UGGUUUACAUGUCGACUAA	UGGUUUACAUGUUGUGUGA	UGGUUUACAUGUUUUCUGA	UGGUUUACAUGUUUUCCUA	100	100	100	100	0

## Sheet: Figure 6A and S4C Figure
	Renilla luciferase assay					Cytotoxicity assessment
Concentration	Run 1	Run 2	Run 3	Average	Stdev	Run 1	Run 2	Run 3	Average	Stdev
0.125 µM	125.226	125.895	79.6599	110.26	26.5028	106.322	94.2915	92.1321	100.307	6.24284
1.25 µM	88.8744	81.5107	55.3059	75.2303	17.6435	97.6512	93.9779	94.5319	95.8145	1.61693
2.5 µM	110.269	99.7767	75.3704	95.1387	17.9057	104.972	94.7777	94.076	99.8747	4.97911
5 µM	113.467	76.5018	77.9982	89.3224	20.9233	97.3185	95.4599	98.1393	96.3892	1.12088
10 µM	113.914	88.3267	85.1475	95.7961	15.7709	109.767	95.0404	94.2824	102.404	7.12762
20 µM	118.555	84.9777	77.1995	93.5774	21.9781	99.7651	97.7535	99.2761	98.7593	0.85662
0.1% DMSO	100	100	100	100	0	100	100	100	100	0

## Sheet: Figure 6B
Concentration (in µM)	Renilla luciferase assay (Inhibition)						Cytotoxicity
	Run 1	Run 2	Run 3	Average	Stdev	p-value	Run 1	Run 2	Run 3	Average	Stdev
1.95	16.1412	-5.69428	3.82783	95.2418	10.9474	0.493435	5.6242	0.0524843	-9.06797	4.75824	6.05609
2.93	-7.75714	8.22168	-7.75714	102.431	9.22538	0.671791	-1.64967	-2.3268	-5.58827	-2.43087	1.71944
4.39	5.61909	10.5207	29.7038	84.7188	12.7285	0.106093	19.8254	13.8383	8.81842	15.2812	4.49934
6.58	26.3534	34.5569	35.4455	67.8814	5.01256	0.000374948	17.2777	17.1099	14.8301	32.1186	1.11636
9.87	66.7252	81.9991	56.7974	31.4928	12.695	0.00072956	25.7129	21.1861	18.2761	68.5072	3.05986
14.81	93.9947	96.8276	73.425	11.9175	12.7725	0.000281467	23.6693	22.0609	25.1234	88.0825	1.25079
22.22	97.8513	98.759	89.2471	4.71419	5.24931	6.09933e-06	42.2816	36.9384	44.1005	95.2858	3.03962
33.33	98.7759	99.3312	96.8281	1.68828	1.31452	2.13003e-08	49.0739	42.6277	50.2271	98.3117	3.34389
50	97.3676	98.2042	98.7747	1.8845	0.707692	1.8042e-09	57.7116	53.1788	58.8633	98.1155	2.45371
75	97.634	99.1862	98.3271	1.61757	0.777575	2.60105e-09	65.556	61.0882	65.5376	98.3824	2.10183
0.75% DMSO	0	0	0	100	0		0	0	0	0	0

## Sheet: Figure 6C
	nsPs/β-actin normalized intensities (% DMSO control)
	nsP3/β-actin						nsP2/β-actin						nsP1/β-actin
	Run 1	Run 2	Run 3	Average	Stdev	p-value	Run 1	Run 2	Run 3	Average	Stdev	p-value	Run 1	Run 2	Run 3	Average	Stdev	p-value
Untreated	110.293	98.5995	84.7585	97.8835	10.4365	0.788512	56.3764	76.6539	100.854	77.9614	18.1814	0.161636	57.1122	82.4905	108.194	77.9614	20.8544	0.303374
0.5% DMSO	100	100	100	100			100	100	100	100			100	100	100	100
2.5 uM	60.1576	96.7956	77.0201	77.9911	14.9732	0.106174	61.8143	107.982	101.256	90.3508	20.3643	0.539495	72.2253	105.762	96.958	90.3508	14.1968	0.452225
5 uM	47.522	98.5419	73.472	73.1786	20.8299	0.142711	62.7167	94.4948	86.7897	81.3337	13.5348	0.122903	55.4603	96.593	76.6701	81.3337	16.7951	0.116038
10 uM	27.5415	74.2279	71.0262	57.5986	21.2937	0.0480189	20.5013	48.9985	67.8487	45.7828	19.4628	0.0169662	31.315	52.9636	61.0801	45.7828	12.5632	0.00438762
20 uM	7.08968	36.4249	21.208	21.5742	11.9789	0.000756621	6.68555	18.4316	11.4685	12.1952	4.82278	1.35162e-05	4.50338	8.06608	4.68437	12.1952	1.63848	1.36873e-07
40 uM	1.30755	39.4783	5.71375	15.4999	17.0504	0.00218196	5.63559	14.1418	5.60399	8.46046	4.01735	5.52879e-06	1.16002	5.09628	1.02883	8.46046	1.88725	2.0969e-07

## Sheet: Figure 6D
Puromycin/B-actin normalized intensities (% DMSO control)					Average	Stdev
	Rep 1	Rep 2	Rep 3	Rep 4
Cycloheximide	29.4627	36.9763	39.5982	51.7237	39.4402	8.00828
0.5% DMSO	100	100	100	100	100
10 µM 4E1RCat	136.991	127.386	86.8777	106.834	114.522	19.3238
20 µM 4E1RCat	118.117	115.121	94.3001	68.9301	99.1168	19.6948
0.5% DMSO + infected	30.9641	58.4407	25.8569	23.4836	34.6863	13.9784
10 µM 4E1RCat + infected	20.9724	48.1775	42.65	57.1206	42.2301	13.3151
20 µM 4E1RCat + infected	43.4052	79.9159	56.1479	85.1602	66.1573	17.0899

## Sheet: S4B Figure
	eRF3A/β-actin normalised intensities (% Mock)
	Rep 1	Rep 2	Rep 3	Average	Stdev	p-value
Untreated	80.2583	161.91	93.914	112.028	35.7104	0.658697
0.1% DMSO	100	100	100	100	0
5 uM CC-90009	36.5753	26.6684	20.3265	27.8568	6.68653	0.000107592
10 uM CC-90009	28.7258	22.2764	29.3544	26.7856	3.19875	5.43081e-06
20 uM CC-90009	27.459	18.7727	27.9894	24.7404	4.22529	1.47476e-05

## Sheet: S4E Figure
	eRF3A/β-actin normalised intensities (% Mock)
	Rep 1	Rep 2	Rep 3	Average	Stdev	p-value
Mock	100	100	100	100
Control siRNA 72 h	83.5086	123.515	142.726	116.583	24.6672	0.395576
Control siRNA 90 h	77.3484	89.9284	94.3822	87.2197	7.21298	0.0663562
GSPT-1/eRF3A siRNA 72 h	3.25158	11.7251	31.5623	15.513	11.8641	0.000546826
GSPT-1/eRF3A siRNA 90 h	8.81624	7.79389	14.087	10.2324	2.75739	1.33119e-06
