# Supplementary material for: Proximity interactome of alphavirus replicase component nsP3 includes proviral host factors eIF4G and AHNAK
Source: PLoS Pathog. 2025 Apr 7;21(4):e1013050. doi: 10.1371/journal.ppat.1013050 (PMC12005498; doi:10.1371/journal.ppat.1013050)
Supplement: S2 Data — (XLSX) [file ppat.1013050.s010.xlsx]

## Sheet: BHK-21 mass spec data
Protein	Protein ID	Entry Name	Gene	Protein Length	Organism	Protein Existence	Description	Protein Probability	Top Peptide Probability	Wt_1_1674 Spectral Count	Wt_2_2268 Spectral Count	Wt_3_2271 Spectral Count	nsP3_MTb_1_1676 Spectral Count	nsP3_MTb_2_2269 Spectral Count	nsP3_MTb_3_2272 Spectral Count	Wt_1_1674 Unique Spectral Count	Wt_2_2268 Unique Spectral Count	Wt_3_2271 Unique Spectral Count	nsP3_MTb_1_1676 Unique Spectral Count	nsP3_MTb_2_2269 Unique Spectral Count	nsP3_MTb_3_2272 Unique Spectral Count	Wt_1_1674 Total Spectral Count	Wt_2_2268 Total Spectral Count	Wt_3_2271 Total Spectral Count	nsP3_MTb_1_1676 Total Spectral Count	nsP3_MTb_2_2269 Total Spectral Count	nsP3_MTb_3_2272 Total Spectral Count	Wt_1_1674 Intensity	Wt_2_2268 Intensity	Wt_3_2271 Intensity	nsP3_MTb_1_1676 Intensity	nsP3_MTb_2_2269 Intensity	nsP3_MTb_3_2272 Intensity	Wt_1_1674 MaxLFQ Intensity	Wt_2_2268 MaxLFQ Intensity	Wt_3_2271 MaxLFQ Intensity	nsP3_MTb_1_1676 MaxLFQ Intensity	nsP3_MTb_2_2269 MaxLFQ Intensity	nsP3_MTb_3_2272 MaxLFQ Intensity	Indistinguishable Proteins
Core	Core protein	Core protein		156			Core protein	1	0.999	27	10	32	35	14	30	27	10	32	35	14	30	27	10	32	35	14	30	1.63164e+06	268029	1.64765e+06	3.32817e+06	337472	2.3032e+06	553609	110631	521338	1.06569e+06	120217	700369
E1	E1 protein	E1 protein		503			E1 protein	0.9481	0.999	0	0	0	2	0	0	0	0	0	2	0	0	0	0	0	2	0	0	0	0	0	35109.3	9113.02	0	0	0	0	0	0	0
E2	E2 protein	E2 protein		403			E2 protein	1	0.9989	0	0	0	3	0	0	0	0	0	3	0	0	0	0	0	3	0	0	0	0	0	47329.5	0	0	0	0	0	0	0	0
nsP1	nsP1	nsP1		537			nsP1	1	0.999	4	1	2	32	15	9	4	1	2	32	15	9	4	1	2	32	15	9	46298.7	11785.5	17821.9	1.39893e+06	546044	463360	35854.8	0	0	349601	187527	184265
nsP2	nsP2	nsP2		799			nsP2	1	0.999	11	17	16	93	84	81	11	17	16	93	84	81	11	17	16	93	84	81	202156	162440	307752	5.35375e+06	3500450	4338340	39989.9	39080.1	54960.1	552412	385332	486155
nsP4	nsP4	nsP4		614			nsP4	1	0.999	0	0	2	99	134	101	0	0	2	99	134	101	0	0	2	99	134	101	0	0	21232.4	6617589	9851594	8204761	0	0	0	1.01987e+06	1.83105e+06	1.51126e+06
sp|O35589|NAB1_MESAU	O35589	NAB1_MESAU	NAB1	485	Mesocricetus auratus	2:Experimental evidence at transcript level	NGFI-A-binding protein 1	1	0.9988	0	0	0	0	2	3	0	0	0	0	0	0	0	0	0	0	2	3	0	0	0	0	25543.1	55285.1	0	0	0	0	14144.3	24289.5	tr|A0A1U7Q282|A0A1U7Q282_MESAU
sp|O77727|K1C15_SHEEP	O77727	K1C15_SHEEP	KRT15	453	Ovis aries	2:Experimental evidence at transcript level	Keratin, type I cytoskeletal 15	1	0.999	7	1	14	9	1	2	6	1	14	9	1	2	16	6	57	30	4	21	600671	8222.02	561371	876424	9132.76	209956	330096	0	556462	816394	0	262710
sp|P00366|DHE3_BOVIN	P00366	DHE3_BOVIN	GLUD1	558	Bos taurus	1:Experimental evidence at protein level	Glutamate dehydrogenase 1, mitochondrial	0.8066	0.9956	1	0	0	0	0	0	0	0	0	0	0	0	1	0	0	0	0	0	0	0	0	0	0	0	0	0	0	0	0	0	tr|A0A1U7QZ08|A0A1U7QZ08_MESAU
sp|P00711|LALBA_BOVIN	P00711	LALBA_BOVIN	LALBA	142	Bos taurus	1:Experimental evidence at protein level	Alpha-lactalbumin	1	0.999	8	0	0	4	0	0	8	0	0	4	0	0	8	0	0	4	0	0	96850.4	0	0	73280.9	0	0	49132.9	0	0	44345.8	0	0
sp|P00761|TRYP_PIG	P00761	TRYP_PIG		231	Sus scrofa	1:Experimental evidence at protein level	Trypsin	1	0.999	83	134	127	103	102	114	83	134	127	103	102	114	83	134	127	103	102	114	5.91503e+06	5.87511e+06	10299822	12665063	7.7221e+06	12689001	2.13888e+06	2.42929e+06	4134636	4775083	3.25312e+06	5028157
sp|P00883|ALDOA_RABIT	P00883	ALDOA_RABIT	ALDOA	364	Oryctolagus cuniculus	1:Experimental evidence at protein level	Fructose-bisphosphate aldolase A	0.999	0.9979	1	1	1	1	0	0	0	1	0	0	0	0	1	1	1	1	0	0	14699.9	0	21929.1	40398	0	0	0	0	0	0	0	0
sp|P02541|DESM_MESAU	P02541	DESM_MESAU	DES	469	Mesocricetus auratus	2:Experimental evidence at transcript level	Desmin	1	0.999	8	0	0	8	1	6	0	0	0	0	0	0	11	1	0	15	5	15	57155.5	0	0	715785	22937.1	420060	64541.3	0	0	164471	49177.7	77699.2	tr|Q54A94|Q54A94_MESAU
sp|P02544|VIME_MESAU	P02544	VIME_MESAU	VIM	465	Mesocricetus auratus	1:Experimental evidence at protein level	Vimentin	1	0.999	26	5	4	85	41	65	0	0	0	0	0	0	26	5	4	85	41	65	377675	58397.4	45038.3	9871623	1.16684e+06	5.36442e+06	55608.7	21198	32155.7	1.21975e+06	157444	714744	tr|A0A1U7QL88|A0A1U7QL88_MESAU
sp|P02662|CASA1_BOVIN	P02662	CASA1_BOVIN	CSN1S1	214	Bos taurus	1:Experimental evidence at protein level	Alpha-S1-casein	1	0.999	5	5	8	10	3	2	5	5	8	10	3	2	5	5	8	10	3	2	172438	23158.1	205632	478129	50144.5	80259.9	73590.5	13318.4	77293.7	175673	24622.3	38173.8
sp|P02663|CASA2_BOVIN	P02663	CASA2_BOVIN	CSN1S2	222	Bos taurus	1:Experimental evidence at protein level	Alpha-S2-casein	1	0.999	3	3	5	5	0	2	3	3	5	5	0	2	3	3	5	5	0	2	108369	12002.6	93720.9	191159	9334.67	38610.7	54001.6	0	54124.2	94827.6	0	21800.7
sp|P02666|CASB_BOVIN	P02666	CASB_BOVIN	CSN2	224	Bos taurus	1:Experimental evidence at protein level	Beta-casein	1	0.999	4	0	0	8	0	0	4	0	0	8	0	0	4	0	0	8	0	0	16137.3	0	0	98652.7	0	0	0	0	0	0	0	0
sp|P02668|CASK_BOVIN	P02668	CASK_BOVIN	CSN3	190	Bos taurus	1:Experimental evidence at protein level	Kappa-casein	1	0.999	10	0	1	10	0	0	10	0	1	10	0	0	10	0	1	10	0	0	78714.5	0	15431.7	172713	13959.7	0	33164.2	0	0	78289.2	0	0
sp|P02768|ALBU_HUMAN	P02768	ALBU_HUMAN	ALB	609	Homo sapiens	1:Experimental evidence at protein level	Albumin	1	0.999	9	0	3	4	0	0	9	0	3	4	0	0	11	0	4	6	0	0	193366	0	43879.2	132038	0	0	49529.7	0	25436.7	52541.2	0	0
sp|P02769|ALBU_BOVIN	P02769	ALBU_BOVIN	ALB	607	Bos taurus	1:Experimental evidence at protein level	Albumin	1	0.999	21	5	17	15	3	5	17	4	15	12	3	3	21	5	17	15	3	5	258497	23572	269903	356501	50430.8	98814.1	59672.5	14395.6	62985.8	84904.9	27628.1	41710.5
sp|P02788|TRFL_HUMAN	P02788	TRFL_HUMAN	LTF	710	Homo sapiens	1:Experimental evidence at protein level	Lactotransferrin	0.946	0.999	1	0	0	0	0	0	1	0	0	0	0	0	1	0	0	0	0	0	17326.6	0	0	0	0	0	0	0	0	0	0	0
sp|P04040|CATA_HUMAN	P04040	CATA_HUMAN	CAT	527	Homo sapiens	1:Experimental evidence at protein level	Catalase	1	0.999	5	0	1	6	0	0	5	0	1	6	0	0	5	0	1	6	0	0	35438.1	0	6353.22	151706	0	0	21444.4	0	0	45858.4	0	0
sp|P04264|K2C1_HUMAN	P04264	K2C1_HUMAN	KRT1	644	Homo sapiens	1:Experimental evidence at protein level	Keratin, type II cytoskeletal 1	1	0.999	289	34	371	383	38	185	164	19	185	251	29	122	289	34	371	383	38	185	31432432	1.04276e+06	27657092	84070128	1240373	22902868	4.50688e+06	159843	3.93558e+06	11190581	175420	2.86005e+06
sp|P07339|CATD_HUMAN	P07339	CATD_HUMAN	CTSD	412	Homo sapiens	1:Experimental evidence at protein level	Cathepsin D	1	0.999	10	0	10	7	0	0	10	0	10	6	0	0	10	0	10	7	0	0	94337.1	0	154188	243463	0	19153.1	32549.8	0	60226.5	53602.1	0	0
sp|P08955|PYR1_MESAU	P08955	PYR1_MESAU	CAD	2225	Mesocricetus auratus	1:Experimental evidence at protein level	CAD protein	1	0.999	5	0	1	3	4	7	0	0	0	0	0	0	5	0	1	3	4	7	27766.8	0	20278.7	82590.6	42364	78864.9	17222.6	0	0	31195.4	15107.7	24904.9
sp|P09211|GSTP1_HUMAN	P09211	GSTP1_HUMAN	GSTP1	210	Homo sapiens	1:Experimental evidence at protein level	Glutathione S-transferase P	1	0.999	0	0	5	0	0	0	0	0	5	0	0	0	0	0	5	0	0	0	0	0	49616.3	0	0	0	0	0	0	0	0	0
sp|P0DTE7|AMY1B_HUMAN	P0DTE7	AMY1B_HUMAN	AMY1B	511	Homo sapiens	1:Experimental evidence at protein level	Alpha-amylase 1B	0.9195	0.9984	3	0	0	1	0	0	0	0	0	0	0	0	3	0	0	1	0	0	22040.5	0	0	19759.2	0	0	0	0	0	0	0	0	sp|P0DTE8|AMY1C_HUMAN, sp|P0DUB6|AMY1A_HUMAN
sp|P10599|THIO_HUMAN	P10599	THIO_HUMAN	TXN	105	Homo sapiens	1:Experimental evidence at protein level	Thioredoxin	1	0.999	3	0	4	6	0	2	3	0	4	6	0	2	3	0	4	6	0	2	186622	0	126912	542559	0	89705.6	113991	0	88355.7	343089	0	64587.2
sp|P13645|K1C10_HUMAN	P13645	K1C10_HUMAN	KRT10	584	Homo sapiens	1:Experimental evidence at protein level	Keratin, type I cytoskeletal 10	1	0.999	213	49	333	464	30	163	168	38	244	387	24	122	213	49	333	464	30	163	19080644	1.03554e+06	20008332	70027400	556134	14664326	2.08742e+06	118240	2375829	8818845	71205.1	1563537
sp|P35527|K1C9_HUMAN	P35527	K1C9_HUMAN	KRT9	623	Homo sapiens	1:Experimental evidence at protein level	Keratin, type I cytoskeletal 9	1	0.999	223	8	159	304	15	88	217	6	146	294	12	80	223	8	159	304	15	88	18164058	102308	8793089	32959416	194862	7.3143e+06	2.5036e+06	31104.9	1.37105e+06	4.45661e+06	47160.7	1078695
sp|P35908|K22E_HUMAN	P35908	K22E_HUMAN	KRT2	639	Homo sapiens	1:Experimental evidence at protein level	Keratin, type II cytoskeletal 2 epidermal	1	0.999	157	31	210	318	6	96	131	26	135	274	5	85	181	38	234	338	8	114	8502756	655434	10356036	39103100	354934	7958528	1263302	122052	1694676	6025747	60983.9	1.18861e+06
sp|P37881|CCNA2_MESAU	P37881	CCNA2_MESAU	CCNA2	421	Mesocricetus auratus	2:Experimental evidence at transcript level	Cyclin-A2	0.8702	0.9973	0	0	0	0	3	1	0	0	0	0	0	0	0	0	0	0	3	1	0	0	0	0	12821.4	14696.8	0	0	0	0	0	0	tr|A0A1U7Q3F9|A0A1U7Q3F9_MESAU
sp|P37882|CCNB1_MESAU	P37882	CCNB1_MESAU	CCNB1	429	Mesocricetus auratus	2:Experimental evidence at transcript level	G2/mitotic-specific cyclin-B1	0.9408	0.9989	0	0	0	0	1	0	0	0	0	0	1	0	0	0	0	0	1	0	0	0	0	0	10128	13244.3	0	0	0	0	0	0
sp|P48968|MPIP3_MESAU	P48968	MPIP3_MESAU	CDC25C	420	Mesocricetus auratus	2:Experimental evidence at transcript level	M-phase inducer phosphatase 3	0.346	0.9666	0	0	0	0	2	0	0	0	0	0	0	0	0	0	0	0	2	0	0	0	0	0	0	0	0	0	0	0	0	0	tr|A0A1U8CI83|A0A1U8CI83_MESAU
sp|P51611|HCFC1_MESAU	P51611	HCFC1_MESAU	HCFC1	2090	Mesocricetus auratus	1:Experimental evidence at protein level	Host cell factor 1	0.9363	0.9988	0	0	0	0	1	0	0	0	0	0	0	0	0	0	0	0	1	0	0	0	0	0	12776.9	0	0	0	0	0	0	0	tr|A0A1U7Q220|A0A1U7Q220_MESAU, tr|A0A1U8CP58|A0A1U8CP58_MESAU, tr|A0A1U8CS67|A0A1U8CS67_MESAU, tr|A0A1U8D140|A0A1U8D140_MESAU
sp|P51640|G3P_MESAU	P51640	G3P_MESAU	GAPDH	312	Mesocricetus auratus	2:Experimental evidence at transcript level	Glyceraldehyde-3-phosphate dehydrogenase (Fragment)	1	0.999	3	1	2	2	2	1	0	0	0	0	0	0	8	4	3	8	8	1	53124.6	35914.9	129942	96123.3	61325.1	44600.8	45000.1	0	0	63286.3	0	0
sp|P61626|LYSC_HUMAN	P61626	LYSC_HUMAN	LYZ	148	Homo sapiens	1:Experimental evidence at protein level	Lysozyme C	1	0.999	8	0	0	6	0	0	8	0	0	6	0	0	8	0	0	6	0	0	88474.6	0	0	122187	0	0	48792	0	0	66703	0	0
sp|P62496|ERF1_MESAU	P62496	ERF1_MESAU	ETF1	437	Mesocricetus auratus	2:Experimental evidence at transcript level	Eukaryotic peptide chain release factor subunit 1	1	0.999	0	0	0	2	8	5	0	0	0	0	0	0	0	0	0	2	8	5	0	0	0	53464	108855	73767.9	0	0	0	24350	25484.8	34536.1	tr|A0A1U7Q700|A0A1U7Q700_MESAU
sp|P62704|RS4X_MESAU	P62704	RS4X_MESAU	RPS4X	263	Mesocricetus auratus	2:Experimental evidence at transcript level	40S ribosomal protein S4, X isoform	1	0.999	6	6	1	5	8	1	0	0	0	0	0	0	6	6	1	5	8	1	45357.1	45110.2	19046.6	115956	93705.4	54360.1	25594.1	29484.4	0	51937.2	41888.4	35138.8	tr|A0A1U7QK17|A0A1U7QK17_MESAU, tr|A0A1U7R570|A0A1U7R570_MESAU
sp|P62848|RS24_MESAU	P62848	RS24_MESAU	RPS24	133	Mesocricetus auratus	3:Protein inferred from homology	40S ribosomal protein S24	1	0.999	5	8	8	2	6	4	5	8	8	2	6	4	5	8	8	2	6	4	62875.3	107482	205265	83995.1	120224	118731	50789.2	70803.3	162703	0	92067.9	89220.2
sp|P62937|PPIA_HUMAN	P62937	PPIA_HUMAN	PPIA	165	Homo sapiens	1:Experimental evidence at protein level	Peptidyl-prolyl cis-trans isomerase A	0.9978	0.9989	6	0	4	3	3	1	0	0	1	0	0	0	6	0	4	3	3	1	44851.5	0	74011.8	71454.8	28828.5	13271.9	26593.7	0	30724.4	42554.7	0	0
sp|P62979|RS27A_HUMAN	P62979	RS27A_HUMAN	RPS27A	156	Homo sapiens	1:Experimental evidence at protein level	Ubiquitin-40S ribosomal protein S27a	1	0.999	17	31	25	21	32	25	0	0	0	0	0	0	17	31	25	21	32	25	599506	1.09389e+06	1.125e+06	1.49597e+06	1.5811e+06	1947898	429771	596529	606667	790317	780058	813067	tr|A0A1U7QM01|A0A1U7QM01_MESAU
sp|P86206|CH60_MESAU	P86206	CH60_MESAU	HSPD1	271	Mesocricetus auratus	1:Experimental evidence at protein level	60 kDa heat shock protein, mitochondrial (Fragments)	1	0.999	7	0	0	6	0	0	0	0	0	0	0	0	7	0	0	6	0	0	71711.3	0	0	76210.9	0	0	48720.6	0	0	40158.1	0	0	tr|A0A3Q0D978|A0A3Q0D978_MESAU
sp|P86216|TPIS_MESAU	P86216	TPIS_MESAU	TPI1	188	Mesocricetus auratus	1:Experimental evidence at protein level	Triosephosphate isomerase (Fragments)	0.9978	0.9955	1	0	0	0	0	0	0	0	0	0	0	0	1	0	0	0	0	0	19783.7	0	0	0	0	0	0	0	0	0	0	0	tr|A0A1U7Q6T2|A0A1U7Q6T2_MESAU
sp|Q06830|PRDX1_HUMAN	Q06830	PRDX1_HUMAN	PRDX1	199	Homo sapiens	1:Experimental evidence at protein level	Peroxiredoxin-1	1	0.9986	5	0	2	2	1	3	0	0	0	0	0	0	5	0	2	2	1	3	58324.7	0	104619	106466	53585.3	63003.8	30186.2	0	54121.8	54937.1	27723.7	32601.5
sp|Q0QEP2|ATPB_MESAU	Q0QEP2	ATPB_MESAU	ATP5F1B	362	Mesocricetus auratus	1:Experimental evidence at protein level	ATP synthase subunit beta, mitochondrial (Fragment)	1	0.999	1	0	8	0	0	0	0	0	0	0	0	0	1	0	8	0	0	0	18133	0	69480.5	25636.4	0	0	0	0	30269.1	17751.9	0	0	tr|E3WI46|E3WI46_MESAU
sp|Q4U471|CALU_MESAU	Q4U471	CALU_MESAU	CALU	315	Mesocricetus auratus	2:Experimental evidence at transcript level	Calumenin	0.9481	0.999	2	0	0	0	0	0	2	0	0	0	0	0	2	0	0	0	0	0	16034.2	0	0	12140.1	0	0	0	0	0	0	0	0
sp|Q60522|CD44_MESAU	Q60522	CD44_MESAU	CD44	431	Mesocricetus auratus	2:Experimental evidence at transcript level	CD44 antigen	1	0.9988	0	0	0	0	3	0	0	0	0	0	0	0	0	0	0	0	3	0	0	0	0	0	31468.8	0	0	0	0	0	0	0	tr|A0A1U7Q2F4|A0A1U7Q2F4_MESAU, tr|A0A1U7Q3B6|A0A1U7Q3B6_MESAU, tr|A0A1U8C140|A0A1U8C140_MESAU, tr|A0A1U8CBK2|A0A1U8CBK2_MESAU, tr|A0A3Q0CUI7|A0A3Q0CUI7_MESAU, tr|A0A3Q0CUJ2|A0A3Q0CUJ2_MESAU, tr|A0A3Q0CUK1|A0A3Q0CUK1_MESAU, tr|A0A3Q0CUQ2|A0A3Q0CUQ2_MESAU, tr|A0A3Q0CUQ7|A0A3Q0CUQ7_MESAU, tr|A0A3Q0CYY7|A0A3Q0CYY7_MESAU, tr|A0A3Q0CYZ5|A0A3Q0CYZ5_MESAU, tr|A0A3Q0D0N1|A0A3Q0D0N1_MESAU, tr|A0A3Q0D0N8|A…
sp|Q64682|ARBK1_MESAU	Q64682	ARBK1_MESAU	GRK2	689	Mesocricetus auratus	2:Experimental evidence at transcript level	Beta-adrenergic receptor kinase 1	1	0.999	0	0	0	3	11	14	0	0	0	0	0	0	0	0	0	3	11	14	0	0	0	76743.1	195287	244837	0	0	0	32119.2	48057.3	53905.4	tr|A0A1U7Q2D0|A0A1U7Q2D0_MESAU
sp|Q711N9|ACTB_MESAU	Q711N9	ACTB_MESAU	ACTB	375	Mesocricetus auratus	1:Experimental evidence at protein level	Actin, cytoplasmic 1	1	0.999	43	33	43	45	21	17	0	0	0	0	0	0	43	33	43	45	21	17	864245	513723	841463	1.70266e+06	540700	508880	290130	214246	333980	528458	213069	246063	tr|A0A1U7Q273|A0A1U7Q273_MESAU
sp|Q8CFX8|SYAC_MESAU	Q8CFX8	SYAC_MESAU	Aars	968	Mesocricetus auratus	2:Experimental evidence at transcript level	Alanine--tRNA ligase, cytoplasmic	0.4952	0.9817	1	0	0	0	0	0	0	0	0	0	0	0	1	0	0	0	0	0	0	0	0	0	0	0	0	0	0	0	0	0	tr|A0A1U7Q7W1|A0A1U7Q7W1_MESAU
sp|Q99PF6|GAB1_MESAU	Q99PF6	GAB1_MESAU	GAB1	694	Mesocricetus auratus	2:Experimental evidence at transcript level	GRB2-associated-binding protein 1	0.6325	0.9895	0	0	0	0	1	0	0	0	0	0	0	0	0	0	0	0	1	0	0	0	0	0	42963.6	0	0	0	0	0	0	0	tr|A0A1U7Q284|A0A1U7Q284_MESAU
sp|Q9NSB2|KRT84_HUMAN	Q9NSB2	KRT84_HUMAN	KRT84	600	Homo sapiens	2:Experimental evidence at transcript level	Keratin, type II cuticular Hb4	1	0.999	0	0	4	0	0	0	0	0	4	0	0	0	0	0	5	0	0	0	0	0	49773.6	0	0	0	0	0	0	0	0	0
tr|A0A1U7Q2N2|A0A1U7Q2N2_MESAU	A0A1U7Q2N2	A0A1U7Q2N2_MESAU	Sh3pxd2a	1098	Mesocricetus auratus	4:Protein predicted	SH3 and PX domain-containing protein 2A isoform X3	1	0.999	0	0	0	7	9	4	0	0	0	0	0	0	0	0	0	8	11	5	0	0	0	116086	169241	58222.5	0	0	0	42095.9	38986.5	44616.7	tr|A0A1U7Q5R7|A0A1U7Q5R7_MESAU, tr|A0A1U8BMY7|A0A1U8BMY7_MESAU, tr|A0A1U8BNH9|A0A1U8BNH9_MESAU
tr|A0A1U7Q2N8|A0A1U7Q2N8_MESAU	A0A1U7Q2N8	A0A1U7Q2N8_MESAU	Sfxn3	321	Mesocricetus auratus	3:Protein inferred from homology	Sidoreflexin	1	0.9976	0	0	0	2	0	0	0	0	0	2	0	0	0	0	0	2	0	0	0	0	0	89575.4	14153.2	0	0	0	0	0	0	0
tr|A0A1U7Q2R3|A0A1U7Q2R3_MESAU	A0A1U7Q2R3	A0A1U7Q2R3_MESAU	Kank1	1357	Mesocricetus auratus	4:Protein predicted	KN motif and ankyrin repeat domain-containing protein 1	1	0.999	0	0	0	18	34	23	0	0	0	18	32	22	0	0	0	18	34	23	0	0	0	328209	488480	352144	0	0	0	60275.3	77385.3	69829.2
tr|A0A1U7Q2S6|A0A1U7Q2S6_MESAU	A0A1U7Q2S6	A0A1U7Q2S6_MESAU	Tmem132a	1023	Mesocricetus auratus	4:Protein predicted	transmembrane protein 132A isoform X1	0.9994	0.9984	0	0	0	0	3	0	0	0	0	0	0	0	0	0	0	0	3	0	0	0	0	0	45149.6	0	0	0	0	0	0	0	tr|A0A1U7Q4S7|A0A1U7Q4S7_MESAU
tr|A0A1U7Q2T5|A0A1U7Q2T5_MESAU	A0A1U7Q2T5	A0A1U7Q2T5_MESAU	Naa40	273	Mesocricetus auratus	4:Protein predicted	N-alpha-acetyltransferase 40	0.5286	0.9839	0	0	0	1	0	0	0	0	0	1	0	0	0	0	0	1	0	0	0	0	0	17727.6	0	0	0	0	0	0	0	0
tr|A0A1U7Q2T6|A0A1U7Q2T6_MESAU	A0A1U7Q2T6	A0A1U7Q2T6_MESAU	Stip1	543	Mesocricetus auratus	4:Protein predicted	stress-induced-phosphoprotein 1 isoform X2	0.9102	0.9982	0	0	0	0	1	0	0	0	0	0	0	0	0	0	0	0	1	0	0	0	0	0	11752	0	0	0	0	0	0	0	tr|A0A3Q0CPM0|A0A3Q0CPM0_MESAU
tr|A0A1U7Q2U5|A0A1U7Q2U5_MESAU	A0A1U7Q2U5	A0A1U7Q2U5_MESAU	Scyl1	805	Mesocricetus auratus	4:Protein predicted	N-terminal kinase-like protein isoform X1	1	0.9988	0	0	0	1	0	2	0	0	0	0	0	0	0	0	0	1	0	2	0	0	0	0	13532.8	56416.9	0	0	0	0	0	0	tr|A0A1U8C1A5|A0A1U8C1A5_MESAU, tr|A0A3Q0CNT3|A0A3Q0CNT3_MESAU
tr|A0A1U7Q2W5|A0A1U7Q2W5_MESAU	A0A1U7Q2W5	A0A1U7Q2W5_MESAU	Cttn	554	Mesocricetus auratus	4:Protein predicted	src substrate cortactin isoform X1	1	0.999	0	0	0	11	24	18	0	0	0	0	0	0	0	0	0	11	24	18	0	0	0	716188	1.0014e+06	1.02188e+06	0	0	0	216832	246036	263404
tr|A0A1U7Q2Z2|A0A1U7Q2Z2_MESAU	A0A1U7Q2Z2	A0A1U7Q2Z2_MESAU	Fus	516	Mesocricetus auratus	4:Protein predicted	RNA-binding protein FUS isoform X2	1	0.999	2	0	0	1	0	1	0	0	0	0	0	0	2	0	0	3	3	5	25387.5	0	0	18239.4	0	6656.12	0	0	0	0	0	0	tr|A0A1U7Q6P8|A0A1U7Q6P8_MESAU
tr|A0A1U7Q305|A0A1U7Q305_MESAU	A0A1U7Q305	A0A1U7Q305_MESAU	Atxn2l	1040	Mesocricetus auratus	4:Protein predicted	ataxin-2-like protein isoform X11	1	0.999	0	0	0	48	60	65	0	0	0	0	0	0	0	0	0	48	60	65	0	0	0	944089	1.85403e+06	1.78023e+06	0	0	0	196332	342921	317821	tr|A0A1U7QEJ6|A0A1U7QEJ6_MESAU, tr|A0A1U8BUI9|A0A1U8BUI9_MESAU, tr|A0A3Q0CVM9|A0A3Q0CVM9_MESAU, tr|A0A3Q0CWW0|A0A3Q0CWW0_MESAU
tr|A0A1U7Q307|A0A1U7Q307_MESAU	A0A1U7Q307	A0A1U7Q307_MESAU	Gtf3c1	2105	Mesocricetus auratus	4:Protein predicted	general transcription factor 3C polypeptide 1 isoform X1	0.6659	0.9909	0	0	0	2	0	0	0	0	0	0	0	0	0	0	0	2	0	0	0	0	0	30903	0	0	0	0	0	0	0	0	tr|A0A3Q0CQD8|A0A3Q0CQD8_MESAU
tr|A0A1U7Q315|A0A1U7Q315_MESAU	A0A1U7Q315	A0A1U7Q315_MESAU	Thbs1	1171	Mesocricetus auratus	4:Protein predicted	thrombospondin-1 isoform X1	1	0.9985	0	1	0	2	1	0	0	0	0	0	0	0	0	1	0	2	1	0	0	10948.6	0	45013.9	15701.7	0	0	0	0	0	0	0	tr|A0A1U8CQW7|A0A1U8CQW7_MESAU
tr|A0A1U7Q368|A0A1U7Q368_MESAU	A0A1U7Q368	A0A1U7Q368_MESAU	Arfgap2	534	Mesocricetus auratus	4:Protein predicted	ADP-ribosylation factor GTPase-activating protein 2 isoform X2	1	0.999	0	0	0	4	5	2	0	0	0	0	0	0	0	0	0	4	5	2	0	0	0	60654.5	93735	36063.9	0	0	0	49610.4	33359.5	30074.3	tr|A0A1U7Q5M4|A0A1U7Q5M4_MESAU, tr|A0A1U8CBH7|A0A1U8CBH7_MESAU, tr|A0A3Q0CZC9|A0A3Q0CZC9_MESAU
tr|A0A1U7Q380|A0A1U7Q380_MESAU	A0A1U7Q380	A0A1U7Q380_MESAU	LOC101842395	318	Mesocricetus auratus	3:Protein inferred from homology	Olfactory receptor	0.3214	0.9628	2	0	0	2	0	0	2	0	0	2	0	0	2	0	0	2	0	0	20161.5	0	0	39246.2	0	0	0	0	0	0	0	0
tr|A0A1U7Q3A0|A0A1U7Q3A0_MESAU	A0A1U7Q3A0	A0A1U7Q3A0_MESAU	Zc3h15	426	Mesocricetus auratus	4:Protein predicted	zinc finger CCCH domain-containing protein 15	1	0.999	0	0	0	0	8	1	0	0	0	0	8	1	0	0	0	0	8	1	0	0	0	17979.3	66551.7	35659.8	0	0	0	0	0	0
tr|A0A1U7Q3D0|A0A1U7Q3D0_MESAU	A0A1U7Q3D0	A0A1U7Q3D0_MESAU	Dsc1	833	Mesocricetus auratus	4:Protein predicted	desmocollin-1 isoform X4	0.9998	0.9971	1	0	0	5	0	0	0	0	0	0	0	0	1	0	0	5	0	0	0	0	0	31621.3	0	0	0	0	0	0	0	0	tr|A0A1U7Q7S5|A0A1U7Q7S5_MESAU, tr|A0A1U7QG65|A0A1U7QG65_MESAU, tr|A0A1U8CL21|A0A1U8CL21_MESAU
tr|A0A1U7Q3J1|A0A1U7Q3J1_MESAU	A0A1U7Q3J1	A0A1U7Q3J1_MESAU	Hbs1l	594	Mesocricetus auratus	4:Protein predicted	HBS1-like protein isoform X2	1	0.999	0	0	0	3	5	3	0	0	0	0	2	0	0	0	0	3	5	3	0	0	0	49784.3	53015.5	40593.1	0	0	0	27567.6	16977.5	22190.3
tr|A0A1U7Q3J7|A0A1U7Q3J7_MESAU	A0A1U7Q3J7	A0A1U7Q3J7_MESAU	Utrn	3430	Mesocricetus auratus	4:Protein predicted	utrophin isoform X2	1	0.999	0	0	0	3	5	0	0	0	0	0	0	0	0	0	0	3	5	0	0	0	0	36764.5	58102.8	0	0	0	0	19286.2	17469.6	0	tr|A0A1U8CTC8|A0A1U8CTC8_MESAU, tr|A0A1U8D555|A0A1U8D555_MESAU, tr|A0A3Q0CHG6|A0A3Q0CHG6_MESAU
tr|A0A1U7Q3Q3|A0A1U7Q3Q3_MESAU	A0A1U7Q3Q3	A0A1U7Q3Q3_MESAU	Dek	377	Mesocricetus auratus	4:Protein predicted	protein DEK	0.7835	0.995	0	1	0	0	0	0	0	1	0	0	0	0	0	1	0	0	0	0	0	10139.4	0	0	0	0	0	0	0	0	0	0
tr|A0A1U7Q3Q5|A0A1U7Q3Q5_MESAU	A0A1U7Q3Q5	A0A1U7Q3Q5_MESAU	Ranbp9	499	Mesocricetus auratus	4:Protein predicted	ran-binding protein 9	0.9292	0.9986	0	0	0	0	0	1	0	0	0	0	0	1	0	0	0	0	0	1	0	0	0	19676.6	14643.9	18145.1	0	0	0	0	0	0
tr|A0A1U7Q3R8|A0A1U7Q3R8_MESAU	A0A1U7Q3R8	A0A1U7Q3R8_MESAU	Carmil1	1371	Mesocricetus auratus	4:Protein predicted	F-actin-uncapping protein LRRC16A isoform X6	1	0.9989	0	0	0	0	3	0	0	0	0	0	0	0	0	0	0	0	3	0	0	0	0	0	19752.6	0	0	0	0	0	0	0	tr|A0A1U7Q794|A0A1U7Q794_MESAU, tr|A0A1U7Q8Y1|A0A1U7Q8Y1_MESAU, tr|A0A1U8BS56|A0A1U8BS56_MESAU, tr|A0A3Q0CE67|A0A3Q0CE67_MESAU, tr|A0A3Q0CE69|A0A3Q0CE69_MESAU, tr|A0A3Q0CJK1|A0A3Q0CJK1_MESAU, tr|A0A3Q0CL69|A0A3Q0CL69_MESAU, tr|A0A3Q0CL74|A0A3Q0CL74_MESAU
tr|A0A1U7Q3S0|A0A1U7Q3S0_MESAU	A0A1U7Q3S0	A0A1U7Q3S0_MESAU	LOC101826763	211	Mesocricetus auratus	3:Protein inferred from homology	histone H1.2	1	0.999	51	245	78	42	66	34	24	14	5	19	2	1	51	245	78	42	66	34	12942366	8922090	10181261	13214795	8753768	10153069	9153014	6.45282e+06	8275227	9275907	5960575	6.27777e+06
tr|A0A1U7Q3S6|A0A1U7Q3S6_MESAU	A0A1U7Q3S6	A0A1U7Q3S6_MESAU	Vdac3	283	Mesocricetus auratus	4:Protein predicted	voltage-dependent anion-selective channel protein 3 isoform X2	1	0.999	3	0	0	4	0	0	0	0	0	0	0	0	3	0	0	4	0	0	31285.9	0	0	49519.6	0	0	16505.2	0	0	30242	0	0	tr|A0A1U7Q905|A0A1U7Q905_MESAU
tr|A0A1U7Q3X8|A0A1U7Q3X8_MESAU	A0A1U7Q3X8	A0A1U7Q3X8_MESAU	Myh9	1960	Mesocricetus auratus	3:Protein inferred from homology	myosin-9	1	0.999	15	11	6	52	69	56	8	8	3	44	57	45	15	11	6	52	69	56	5.29913e+06	2979636	4458168	7.71355e+06	917970	1.01925e+06	720534	614193	992054	1.932e+06	1.35777e+06	1.64961e+06
tr|A0A1U7Q3Y1|A0A1U7Q3Y1_MESAU	A0A1U7Q3Y1	A0A1U7Q3Y1_MESAU	Nol12	215	Mesocricetus auratus	4:Protein predicted	nucleolar protein 12	0.9472	0.999	3	1	0	0	1	0	3	1	0	0	1	0	3	1	0	0	1	0	17526.6	11961.4	0	0	8391.15	0	0	0	0	0	0	0
tr|A0A1U7Q412|A0A1U7Q412_MESAU	A0A1U7Q412	A0A1U7Q412_MESAU	Ddx23	818	Mesocricetus auratus	4:Protein predicted	probable ATP-dependent RNA helicase DDX23	1	0.9988	8	1	0	3	0	0	8	1	0	3	0	0	8	1	0	3	0	0	106647	10785.9	0	85351.5	0	0	24392.4	0	0	34972.3	0	0
tr|A0A1U7Q421|A0A1U7Q421_MESAU	A0A1U7Q421	A0A1U7Q421_MESAU	Krt80	452	Mesocricetus auratus	3:Protein inferred from homology	keratin, type II cytoskeletal 80	1	0.999	0	0	3	6	0	0	0	0	3	6	0	0	46	1	104	44	2	8	0	0	18407.4	68458.6	0	0	0	0	0	0	0	0
tr|A0A1U7Q423|A0A1U7Q423_MESAU	A0A1U7Q423	A0A1U7Q423_MESAU	LOC101835741	489	Mesocricetus auratus	3:Protein inferred from homology	LOW QUALITY PROTEIN: keratin, type II cytoskeletal 72	1	0.999	5	0	8	6	0	3	4	0	7	4	0	1	5	0	8	6	0	3	26077.4	0	1643.96	251686	25100.9	60839.2	0	0	0	79914.3	49697.5	0
tr|A0A1U7Q424|A0A1U7Q424_MESAU	A0A1U7Q424	A0A1U7Q424_MESAU	LOC101837044	596	Mesocricetus auratus	3:Protein inferred from homology	keratin, type II cytoskeletal 2 oral	0.993	0.9978	1	0	0	1	0	0	0	0	0	0	0	0	38	7	98	61	3	27	15328.1	0	0	36624.3	0	0	0	0	0	0	0	0
tr|A0A1U7Q425|A0A1U7Q425_MESAU	A0A1U7Q425	A0A1U7Q425_MESAU	Tns2	1396	Mesocricetus auratus	4:Protein predicted	tensin-2 isoform X3	1	0.999	0	0	0	3	3	2	0	0	0	0	0	0	0	0	0	3	3	2	0	0	0	67672.4	106222	69847.5	0	0	0	28199.2	58688.8	80587.1	tr|A0A1U7Q855|A0A1U7Q855_MESAU, tr|A0A1U7Q9U6|A0A1U7Q9U6_MESAU
tr|A0A1U7Q434|A0A1U7Q434_MESAU	A0A1U7Q434	A0A1U7Q434_MESAU	Blmh	455	Mesocricetus auratus	4:Protein predicted	bleomycin hydrolase	1	0.999	3	0	1	4	0	0	3	0	1	4	0	0	3	0	1	4	0	0	40953.3	0	24265	103272	0	14979.8	22158.2	0	0	46485	0	0
tr|A0A1U7Q473|A0A1U7Q473_MESAU	A0A1U7Q473	A0A1U7Q473_MESAU	Llgl1	1063	Mesocricetus auratus	4:Protein predicted	lethal(2) giant larvae protein homolog 1	1	0.999	0	0	0	0	15	3	0	0	0	0	15	3	0	0	0	0	15	3	0	0	0	33211.9	216069	82926.4	0	0	0	23962.9	63422.8	31150.3
tr|A0A1U7Q479|A0A1U7Q479_MESAU	A0A1U7Q479	A0A1U7Q479_MESAU	LOC101828968	130	Mesocricetus auratus	3:Protein inferred from homology	Histone H2A	0.9482	0.999	0	0	0	4	1	0	0	0	0	0	0	0	0	0	0	4	1	0	0	0	0	43323.7	24488	0	0	0	0	0	0	0	tr|A0A1U7QI01|A0A1U7QI01_MESAU, tr|A0A1U7QIH1|A0A1U7QIH1_MESAU, tr|A0A1U7R5Y7|A0A1U7R5Y7_MESAU, tr|A0A3Q0CEZ1|A0A3Q0CEZ1_MESAU, tr|A0A3Q0CL86|A0A3Q0CL86_MESAU
tr|A0A1U7Q4B3|A0A1U7Q4B3_MESAU	A0A1U7Q4B3	A0A1U7Q4B3_MESAU	Nap1l1	383	Mesocricetus auratus	3:Protein inferred from homology	nucleosome assembly protein 1-like 1 isoform X2	1	0.999	0	0	0	1	5	2	0	0	0	0	0	0	0	0	0	1	5	2	0	0	0	40954.2	107990	120941	0	0	0	0	63978.5	66963.6	tr|A0A1U8BVN7|A0A1U8BVN7_MESAU, tr|A0A3Q0CLS9|A0A3Q0CLS9_MESAU
tr|A0A1U7Q4D8|A0A1U7Q4D8_MESAU	A0A1U7Q4D8	A0A1U7Q4D8_MESAU	Ina	393	Mesocricetus auratus	3:Protein inferred from homology	alpha-internexin	0.9292	0.9947	9	13	5	17	8	3	9	13	5	17	8	3	11	14	5	21	10	9	1.84709e+06	1.79653e+06	745876	1.78061e+06	1859717	726835	0	0	0	0	0	0
tr|A0A1U7Q4F4|A0A1U7Q4F4_MESAU	A0A1U7Q4F4	A0A1U7Q4F4_MESAU	Eif5	430	Mesocricetus auratus	4:Protein predicted	eukaryotic translation initiation factor 5	1	0.999	0	0	0	5	8	12	0	0	0	5	8	12	0	0	0	5	8	12	0	0	0	141556	328882	347041	0	0	0	38312.6	65617.5	66491.3
tr|A0A1U7Q4K6|A0A1U7Q4K6_MESAU	A0A1U7Q4K6	A0A1U7Q4K6_MESAU	Sema6d	1054	Mesocricetus auratus	3:Protein inferred from homology	semaphorin-6D isoform X3	1	0.999	0	0	0	0	3	0	0	0	0	0	0	0	0	0	0	0	3	0	0	0	0	0	35713.4	0	0	0	0	0	0	0	tr|A0A1U7Q9D7|A0A1U7Q9D7_MESAU, tr|A0A1U7QB89|A0A1U7QB89_MESAU, tr|A0A1U7QJ11|A0A1U7QJ11_MESAU, tr|A0A1U8BJZ1|A0A1U8BJZ1_MESAU
tr|A0A1U7Q4L2|A0A1U7Q4L2_MESAU	A0A1U7Q4L2	A0A1U7Q4L2_MESAU	Snrnp200	2136	Mesocricetus auratus	4:Protein predicted	U5 small nuclear ribonucleoprotein 200 kDa helicase	1	0.999	2	1	3	0	1	7	2	1	3	0	1	7	2	1	3	0	1	7	28179.6	24332	15144.1	84820.6	12850.6	110566	12533.4	0	0	23969.8	10080.9	27039.3
tr|A0A1U7Q4M9|A0A1U7Q4M9_MESAU	A0A1U7Q4M9	A0A1U7Q4M9_MESAU	Myof	2061	Mesocricetus auratus	4:Protein predicted	myoferlin isoform X3	1	0.999	7	0	1	7	1	2	0	0	0	0	0	0	7	0	1	7	1	2	112114	0	17630.1	148473	34478.8	60869.2	27436.6	0	0	50372.7	0	39324.6	tr|A0A1U7QAV8|A0A1U7QAV8_MESAU, tr|A0A3Q0CI93|A0A3Q0CI93_MESAU, tr|A0A3Q0CII5|A0A3Q0CII5_MESAU, tr|A0A3Q0CIW7|A0A3Q0CIW7_MESAU
tr|A0A1U7Q4N7|A0A1U7Q4N7_MESAU	A0A1U7Q4N7	A0A1U7Q4N7_MESAU	Acta2	377	Mesocricetus auratus	3:Protein inferred from homology	actin, aortic smooth muscle	1	0.999	5	1	4	4	1	2	0	0	0	0	0	0	20	14	20	17	5	8	36645.7	65000.5	81315	136346	70900.2	86674.6	0	0	0	0	0	0	tr|A0A1U7QQT3|A0A1U7QQT3_MESAU, tr|A0A1U8C9T4|A0A1U8C9T4_MESAU
tr|A0A1U7Q4T7|A0A1U7Q4T7_MESAU	A0A1U7Q4T7	A0A1U7Q4T7_MESAU	CUNH11orf98	123	Mesocricetus auratus	4:Protein predicted	uncharacterized protein C11orf98 homolog	1	0.999	4	9	2	7	3	0	4	9	2	7	3	0	4	9	2	7	3	0	38289.5	71960.6	20763.2	98284.8	34112.5	0	21309.7	29036.6	0	37966.9	25665.4	0
tr|A0A1U7Q4W1|A0A1U7Q4W1_MESAU	A0A1U7Q4W1	A0A1U7Q4W1_MESAU	Ehd1	534	Mesocricetus auratus	3:Protein inferred from homology	EH domain-containing protein 1	1	0.999	0	0	0	1	15	4	0	0	0	1	6	3	0	0	0	1	15	4	0	0	0	60234.5	220166	87226.5	0	0	0	29512.7	50182	45376.8
tr|A0A1U7Q4Z0|A0A1U7Q4Z0_MESAU	A0A1U7Q4Z0	A0A1U7Q4Z0_MESAU	Csnk1g3	455	Mesocricetus auratus	3:Protein inferred from homology	casein kinase I isoform X2	0.9375	0.9988	0	0	0	0	2	1	0	0	0	0	0	0	0	0	0	0	2	1	0	0	0	20741.2	29752.5	19343.8	0	0	0	0	0	0	tr|A0A1U7Q4Z2|A0A1U7Q4Z2_MESAU, tr|A0A1U7Q9Y4|A0A1U7Q9Y4_MESAU, tr|A0A1U7QC00|A0A1U7QC00_MESAU, tr|A0A1U7QC05|A0A1U7QC05_MESAU, tr|A0A1U7QJW3|A0A1U7QJW3_MESAU, tr|A0A1U7QMC3|A0A1U7QMC3_MESAU, tr|A0A1U7QVI2|A0A1U7QVI2_MESAU, tr|A0A1U7R0T4|A0A1U7R0T4_MESAU, tr|A0A1U8C3C7|A0A1U8C3C7_MESAU, tr|A0A1U8CAS7|A0A1U8CAS7_MESAU, tr|A0A1U8CBE7|A0A1U8CBE7_MESAU, tr|A0A1U8CRW0|A0A1U8CRW0_MESAU, tr|A0A3Q0CYY2|A…
tr|A0A1U7Q580|A0A1U7Q580_MESAU	A0A1U7Q580	A0A1U7Q580_MESAU	Taok2	1055	Mesocricetus auratus	4:Protein predicted	serine/threonine-protein kinase TAO2 isoform X3	1	0.999	5	0	0	3	0	0	0	0	0	0	0	0	8	3	5	6	6	7	40465.7	0	0	42554.9	0	0	14680.6	0	0	25732.7	0	0	tr|A0A1U7QC08|A0A1U7QC08_MESAU
tr|A0A1U7Q587|A0A1U7Q587_MESAU	A0A1U7Q587	A0A1U7Q587_MESAU	Tufm	452	Mesocricetus auratus	3:Protein inferred from homology	Elongation factor Tu	1	0.999	3	3	0	2	2	1	0	0	0	0	0	0	3	3	0	2	2	1	33311.4	29503.6	0	65804.7	40126.7	44832.8	23121.6	17096.2	0	38460.3	23533.4	26366.1	tr|A0A1U8BYU4|A0A1U8BYU4_MESAU
tr|A0A1U7Q5E9|A0A1U7Q5E9_MESAU	A0A1U7Q5E9	A0A1U7Q5E9_MESAU	Ehd4	541	Mesocricetus auratus	3:Protein inferred from homology	EH domain-containing protein 4	1	0.999	0	0	0	0	12	0	0	0	0	0	12	0	0	0	0	0	14	1	0	0	0	73254.7	160662	25200.3	0	0	0	23142.5	32070.9	19027.4
tr|A0A1U7Q5H5|A0A1U7Q5H5_MESAU	A0A1U7Q5H5	A0A1U7Q5H5_MESAU	Baiap2	535	Mesocricetus auratus	4:Protein predicted	brain-specific angiogenesis inhibitor 1-associated protein 2 isoform X1	1	0.999	0	0	0	2	14	15	0	0	0	0	0	0	0	0	0	2	14	15	0	0	0	60384.9	257409	247057	0	0	0	28643.2	39466.2	43804.2	tr|A0A1U7QAV7|A0A1U7QAV7_MESAU, tr|A0A1U7QL48|A0A1U7QL48_MESAU, tr|A0A1U8BRT6|A0A1U8BRT6_MESAU, tr|A0A3Q0CRL7|A0A3Q0CRL7_MESAU
tr|A0A1U7Q5J1|A0A1U7Q5J1_MESAU	A0A1U7Q5J1	A0A1U7Q5J1_MESAU	Eif3m	374	Mesocricetus auratus	3:Protein inferred from homology	Eukaryotic translation initiation factor 3 subunit M	0.948	0.999	1	0	0	0	0	0	1	0	0	0	0	0	1	0	0	0	0	0	2869.32	0	0	0	0	0	0	0	0	0	0	0
tr|A0A1U7Q5K1|A0A1U7Q5K1_MESAU	A0A1U7Q5K1	A0A1U7Q5K1_MESAU	Unk	808	Mesocricetus auratus	4:Protein predicted	RING finger protein unkempt homolog isoform X2	0.9254	0.9985	0	0	0	0	1	0	0	0	0	0	0	0	0	0	0	0	1	0	0	0	0	0	11677.5	0	0	0	0	0	0	0	tr|A0A1U8BZ88|A0A1U8BZ88_MESAU
tr|A0A1U7Q5M9|A0A1U7Q5M9_MESAU	A0A1U7Q5M9	A0A1U7Q5M9_MESAU	Adam12	902	Mesocricetus auratus	4:Protein predicted	disintegrin and metalloproteinase domain-containing protein 12	1	0.999	0	0	0	3	13	3	0	0	0	3	13	3	0	0	0	3	13	3	0	0	0	55827.6	230409	114021	0	0	0	37458.9	52043.9	51598.9
tr|A0A1U7Q5P0|A0A1U7Q5P0_MESAU	A0A1U7Q5P0	A0A1U7Q5P0_MESAU	Bptf	2613	Mesocricetus auratus	4:Protein predicted	nucleosome-remodeling factor subunit BPTF isoform X2	0.9457	0.9989	0	0	0	1	0	0	0	0	0	0	0	0	0	0	0	1	0	0	0	0	0	16288.4	0	0	0	0	0	0	0	0	tr|A0A1U8BYX8|A0A1U8BYX8_MESAU
tr|A0A1U7Q5W0|A0A1U7Q5W0_MESAU	A0A1U7Q5W0	A0A1U7Q5W0_MESAU	Med19	244	Mesocricetus auratus	3:Protein inferred from homology	Mediator of RNA polymerase II transcription subunit 19	1	0.9989	0	0	0	3	0	0	0	0	0	3	0	0	0	0	0	3	0	0	0	0	0	55236.9	24354.6	19480.7	0	0	0	34199.4	16276.1	0
tr|A0A1U7Q5W8|A0A1U7Q5W8_MESAU	A0A1U7Q5W8	A0A1U7Q5W8_MESAU	Pdlim1	329	Mesocricetus auratus	4:Protein predicted	PDZ and LIM domain protein 1	1	0.999	0	0	0	3	8	7	0	0	0	3	8	7	0	0	0	3	8	7	0	0	0	58469.6	140338	167452	0	0	0	32576.6	40896	47730.9
tr|A0A1U7Q5X9|A0A1U7Q5X9_MESAU	A0A1U7Q5X9	A0A1U7Q5X9_MESAU	Cpeb3	720	Mesocricetus auratus	4:Protein predicted	cytoplasmic polyadenylation element-binding protein 3 isoform X1	0.9445	0.9989	0	0	0	0	1	1	0	0	0	0	0	0	0	0	0	0	1	1	0	0	0	16580.9	16189.2	28475.2	0	0	0	0	0	0	tr|A0A1U7QLP1|A0A1U7QLP1_MESAU, tr|A0A1U7QV48|A0A1U7QV48_MESAU, tr|A0A1U7R5T5|A0A1U7R5T5_MESAU, tr|A0A1U7R878|A0A1U7R878_MESAU, tr|A0A1U8BNH5|A0A1U8BNH5_MESAU, tr|A0A1U8BNI0|A0A1U8BNI0_MESAU, tr|A0A1U8C022|A0A1U8C022_MESAU, tr|A0A3Q0CHQ2|A0A3Q0CHQ2_MESAU, tr|A0A3Q0CN36|A0A3Q0CN36_MESAU, tr|A0A3Q0CN37|A0A3Q0CN37_MESAU, tr|A0A3Q0CNG2|A0A3Q0CNG2_MESAU, tr|A0A3Q0CQ19|A0A3Q0CQ19_MESAU
tr|A0A1U7Q5Y4|A0A1U7Q5Y4_MESAU	A0A1U7Q5Y4	A0A1U7Q5Y4_MESAU	Clasp1	1539	Mesocricetus auratus	4:Protein predicted	CLIP-associating protein 1 isoform X9	1	0.999	0	0	0	1	1	0	0	0	0	0	0	0	0	0	0	1	1	0	0	0	0	9208.66	10822.3	0	0	0	0	0	0	0	tr|A0A1U8BSC8|A0A1U8BSC8_MESAU, tr|A0A1U8BZM3|A0A1U8BZM3_MESAU, tr|A0A1U8C098|A0A1U8C098_MESAU, tr|A0A3Q0CJV6|A0A3Q0CJV6_MESAU, tr|A0A3Q0CQA5|A0A3Q0CQA5_MESAU, tr|A0A3Q0CQA9|A0A3Q0CQA9_MESAU
tr|A0A1U7Q607|A0A1U7Q607_MESAU	A0A1U7Q607	A0A1U7Q607_MESAU	Tjp2	1110	Mesocricetus auratus	3:Protein inferred from homology	tight junction protein ZO-2 isoform X2	1	0.999	0	0	0	1	2	0	0	0	0	0	0	0	0	0	0	1	2	0	0	0	0	8367.79	25320.8	22706.7	0	0	0	0	0	0	tr|A0A1U8C7K3|A0A1U8C7K3_MESAU
tr|A0A1U7Q615|A0A1U7Q615_MESAU	A0A1U7Q615	A0A1U7Q615_MESAU	Tmem2	1383	Mesocricetus auratus	4:Protein predicted	transmembrane protein 2	1	0.999	0	0	0	27	123	67	0	0	0	27	123	67	0	0	0	27	123	67	0	0	0	1.06341e+06	5193932	3035164	0	0	0	120872	450949	266119
tr|A0A1U7Q618|A0A1U7Q618_MESAU	A0A1U7Q618	A0A1U7Q618_MESAU	Anxa1	346	Mesocricetus auratus	3:Protein inferred from homology	Annexin	1	0.999	3	0	3	15	32	25	3	0	3	15	32	25	3	0	3	15	32	25	33682	0	49839.5	437589	822468	798820	46187.1	0	42577.8	86272.4	98773.8	103416
tr|A0A1U7Q620|A0A1U7Q620_MESAU	A0A1U7Q620	A0A1U7Q620_MESAU	Cct4	539	Mesocricetus auratus	3:Protein inferred from homology	T-complex protein 1 subunit delta	1	0.999	0	10	0	0	11	0	0	10	0	0	11	0	0	10	0	0	11	0	0	64657.7	0	53525.5	166498	51408.3	0	22580.2	0	23605.1	36778.4	19433.1
tr|A0A1U7Q623|A0A1U7Q623_MESAU	A0A1U7Q623	A0A1U7Q623_MESAU	Ehbp1	1219	Mesocricetus auratus	4:Protein predicted	EH domain-binding protein 1 isoform X1	1	0.999	0	0	0	0	6	1	0	0	0	0	0	0	0	0	0	0	6	1	0	0	0	0	81390.9	23212.8	0	0	0	0	0	0	tr|A0A1U7QBM9|A0A1U7QBM9_MESAU, tr|A0A1U7QE72|A0A1U7QE72_MESAU, tr|A0A1U7QM30|A0A1U7QM30_MESAU, tr|A0A1U7QPJ9|A0A1U7QPJ9_MESAU
tr|A0A1U7Q629|A0A1U7Q629_MESAU	A0A1U7Q629	A0A1U7Q629_MESAU	Rab1a	205	Mesocricetus auratus	4:Protein predicted	ras-related protein Rab-1A	0.9986	0.9989	1	0	0	1	0	0	1	0	0	1	0	0	4	0	5	5	0	2	12831.9	0	0	25320.1	0	0	0	0	0	0	0	0
tr|A0A1U7Q651|A0A1U7Q651_MESAU	A0A1U7Q651	A0A1U7Q651_MESAU	Syt7	403	Mesocricetus auratus	4:Protein predicted	synaptotagmin-7 isoform X4	0.8299	0.9963	0	0	0	0	1	0	0	0	0	0	0	0	0	0	0	0	1	0	0	0	0	0	7789.19	0	0	0	0	0	0	0	tr|A0A1U8BSC4|A0A1U8BSC4_MESAU, tr|A0A1U8C083|A0A1U8C083_MESAU, tr|A0A3Q0CLR8|A0A3Q0CLR8_MESAU
tr|A0A1U7Q653|A0A1U7Q653_MESAU	A0A1U7Q653	A0A1U7Q653_MESAU	Tuba4a	448	Mesocricetus auratus	3:Protein inferred from homology	Tubulin alpha chain	1	0.999	11	33	23	26	27	21	3	1	3	4	4	2	11	33	23	26	27	21	121879	582000	272376	503489	1.13248e+06	541742	57258.2	150619	85656.6	149922	297751	146474
tr|A0A1U7Q661|A0A1U7Q661_MESAU	A0A1U7Q661	A0A1U7Q661_MESAU	Rnf25	457	Mesocricetus auratus	4:Protein predicted	E3 ubiquitin-protein ligase RNF25 isoform X1	0.9443	0.9989	0	0	0	0	1	0	0	0	0	0	0	0	0	0	0	0	1	0	0	0	0	0	10657.6	0	0	0	0	0	0	0	tr|A0A1U7QBT0|A0A1U7QBT0_MESAU
tr|A0A1U7Q673|A0A1U7Q673_MESAU	A0A1U7Q673	A0A1U7Q673_MESAU	Fn1	2360	Mesocricetus auratus	4:Protein predicted	fibronectin isoform X2	1	0.999	7	0	0	0	0	0	0	0	0	0	0	0	7	0	0	0	0	0	91765.6	0	0	0	0	0	0	0	0	0	0	0	tr|A0A1U7QBU6|A0A1U7QBU6_MESAU, tr|A0A1U7QEF6|A0A1U7QEF6_MESAU, tr|A0A1U7QEG0|A0A1U7QEG0_MESAU, tr|A0A1U7QMB2|A0A1U7QMB2_MESAU, tr|A0A1U7QPS7|A0A1U7QPS7_MESAU, tr|A0A1U7QPT0|A0A1U7QPT0_MESAU, tr|A0A1U8BPB9|A0A1U8BPB9_MESAU
tr|A0A1U7Q689|A0A1U7Q689_MESAU	A0A1U7Q689	A0A1U7Q689_MESAU	Cct5	541	Mesocricetus auratus	3:Protein inferred from homology	T-complex protein 1 subunit epsilon isoform X1	1	0.9989	0	0	0	0	4	0	0	0	0	0	0	0	0	0	0	0	4	0	0	0	0	0	39490.1	0	0	0	0	0	0	0	tr|A0A3Q0DAF2|A0A3Q0DAF2_MESAU
tr|A0A1U7Q6E2|A0A1U7Q6E2_MESAU	A0A1U7Q6E2	A0A1U7Q6E2_MESAU	Tnpo1	890	Mesocricetus auratus	4:Protein predicted	transportin-1	1	0.999	0	0	0	0	7	2	0	0	0	0	5	2	0	0	0	0	7	2	0	0	0	25113.4	106178	20699.2	0	0	0	15725.3	35130.3	0
tr|A0A1U7Q6R6|A0A1U7Q6R6_MESAU	A0A1U7Q6R6	A0A1U7Q6R6_MESAU	Mylpf	169	Mesocricetus auratus	4:Protein predicted	myosin regulatory light chain 2, skeletal muscle isoform	1	0.9989	2	1	2	7	0	0	2	1	2	7	0	0	2	1	2	7	0	0	41183	48505.1	39981.8	264113	0	19299.9	0	0	0	0	0	0
tr|A0A1U7Q6T6|A0A1U7Q6T6_MESAU	A0A1U7Q6T6	A0A1U7Q6T6_MESAU	Necap1	274	Mesocricetus auratus	4:Protein predicted	adaptin ear-binding coat-associated protein 1	0.8746	0.9974	0	0	0	0	1	0	0	0	0	0	1	0	0	0	0	0	1	0	0	0	0	0	16499.9	0	0	0	0	0	0	0
tr|A0A1U7Q6U2|A0A1U7Q6U2_MESAU	A0A1U7Q6U2	A0A1U7Q6U2_MESAU	Tnrc6a	1948	Mesocricetus auratus	4:Protein predicted	trinucleotide repeat-containing gene 6A protein isoform X2	1	0.999	0	0	0	28	28	27	0	0	0	0	0	0	0	0	0	28	28	27	0	0	0	484768	412067	519470	0	0	0	76350.7	48967.8	69443.7	tr|A0A1U8BXY0|A0A1U8BXY0_MESAU, tr|A0A3Q0CVX6|A0A3Q0CVX6_MESAU
tr|A0A1U7Q6V2|A0A1U7Q6V2_MESAU	A0A1U7Q6V2	A0A1U7Q6V2_MESAU	Ruvbl1	456	Mesocricetus auratus	3:Protein inferred from homology	RuvB-like helicase	1	0.999	0	0	0	5	18	14	0	0	0	5	18	14	0	0	0	5	18	14	0	0	0	209329	514693	436673	0	0	0	64195.7	118286	109575
tr|A0A1U7Q6W3|A0A1U7Q6W3_MESAU	A0A1U7Q6W3	A0A1U7Q6W3_MESAU	Bub1b	1063	Mesocricetus auratus	4:Protein predicted	mitotic checkpoint serine/threonine-protein kinase BUB1 beta	0.8397	0.9965	0	0	0	0	1	0	0	0	0	0	1	0	0	0	0	0	1	0	0	0	0	0	19820.4	0	0	0	0	0	0	0
tr|A0A1U7Q706|A0A1U7Q706_MESAU	A0A1U7Q706	A0A1U7Q706_MESAU	Rasal2	1286	Mesocricetus auratus	4:Protein predicted	ras GTPase-activating protein nGAP isoform X2	1	0.999	0	0	0	2	3	2	0	0	0	0	0	0	0	0	0	2	3	2	0	0	0	51327.4	26308.5	21663.5	0	0	0	30473.6	16909.8	0	tr|A0A1U7QD29|A0A1U7QD29_MESAU, tr|A0A1U8BQZ4|A0A1U8BQZ4_MESAU, tr|A0A1U8BUI0|A0A1U8BUI0_MESAU
tr|A0A1U7Q713|A0A1U7Q713_MESAU	A0A1U7Q713	A0A1U7Q713_MESAU	CUNH1orf198	318	Mesocricetus auratus	4:Protein predicted	uncharacterized protein C1orf198 homolog isoform X1	1	0.999	0	0	0	8	6	8	0	0	0	1	5	4	0	0	0	8	6	8	0	0	0	174969	169196	150563	0	0	0	66071.9	73778.7	103144
tr|A0A1U7Q774|A0A1U7Q774_MESAU	A0A1U7Q774	A0A1U7Q774_MESAU	Prpf4b	1007	Mesocricetus auratus	4:Protein predicted	serine/threonine-protein kinase PRP4 homolog	1	0.999	27	15	5	17	9	4	27	15	5	17	9	4	27	15	5	17	9	4	331742	157066	92098.4	526965	125034	46875.6	46646.1	30717.9	35351.8	86757.1	29367.7	28787.7
tr|A0A1U7Q777|A0A1U7Q777_MESAU	A0A1U7Q777	A0A1U7Q777_MESAU	LOC101833816	445	Mesocricetus auratus	3:Protein inferred from homology	Tubulin beta chain	1	0.999	2	7	2	5	8	5	0	4	0	0	5	0	8	24	15	15	38	14	41703.7	217963	55003	183781	281547	102239	0	115046	0	104654	197242	63663.9
tr|A0A1U7Q778|A0A1U7Q778_MESAU	A0A1U7Q778	A0A1U7Q778_MESAU	Depdc7	511	Mesocricetus auratus	4:Protein predicted	DEP domain-containing protein 7	1	0.999	0	0	0	10	30	23	0	0	0	10	30	23	0	0	0	10	30	23	0	0	0	245715	722063	583990	0	0	0	82451.3	167276	148623
tr|A0A1U7Q7A0|A0A1U7Q7A0_MESAU	A0A1U7Q7A0	A0A1U7Q7A0_MESAU	LOC101827298	126	Mesocricetus auratus	3:Protein inferred from homology	Histone H2B	1	0.999	12	5	5	4	3	3	0	0	0	0	0	0	12	5	5	4	3	3	146755	122345	77545.7	224622	126589	54842.1	88804.6	104045	71181.6	134756	95073	48373.8	tr|A0A1U7Q7A3|A0A1U7Q7A3_MESAU, tr|A0A1U8CIL8|A0A1U8CIL8_MESAU, tr|A0A3Q0CEP7|A0A3Q0CEP7_MESAU, tr|A0A3Q0DEE1|A0A3Q0DEE1_MESAU
tr|A0A1U7Q7D6|A0A1U7Q7D6_MESAU	A0A1U7Q7D6	A0A1U7Q7D6_MESAU	Ap2m1	435	Mesocricetus auratus	3:Protein inferred from homology	AP-2 complex subunit mu	1	0.999	1	0	0	4	0	0	1	0	0	4	0	0	1	0	0	4	0	0	14569.1	0	0	73244.4	25045.3	0	0	0	0	0	0	0
tr|A0A1U7Q7G4|A0A1U7Q7G4_MESAU	A0A1U7Q7G4	A0A1U7Q7G4_MESAU	Pcm1	2029	Mesocricetus auratus	4:Protein predicted	pericentriolar material 1 protein isoform X10	1	0.999	0	0	0	1	12	3	0	0	0	0	0	0	0	0	0	1	12	3	0	0	0	125059	242595	204352	0	0	0	92528.5	132550	109188	tr|A0A1U8BFH9|A0A1U8BFH9_MESAU, tr|A0A1U8BFI4|A0A1U8BFI4_MESAU, tr|A0A1U8BG82|A0A1U8BG82_MESAU, tr|A0A1U8BG87|A0A1U8BG87_MESAU, tr|A0A1U8BJ56|A0A1U8BJ56_MESAU, tr|A0A1U8BRT4|A0A1U8BRT4_MESAU, tr|A0A1U8BRU0|A0A1U8BRU0_MESAU, tr|A0A1U8BSL3|A0A1U8BSL3_MESAU, tr|A0A1U8BSL7|A0A1U8BSL7_MESAU, tr|A0A3Q0CEI9|A0A3Q0CEI9_MESAU
tr|A0A1U7Q7I7|A0A1U7Q7I7_MESAU	A0A1U7Q7I7	A0A1U7Q7I7_MESAU	Ssrp1	709	Mesocricetus auratus	3:Protein inferred from homology	FACT complex subunit SSRP1	1	0.999	9	0	0	3	2	1	9	0	0	3	2	1	9	0	0	3	2	1	37822.7	0	0	46693.8	15721.5	0	19295	0	0	23802.7	0	0
tr|A0A1U7Q7Q6|A0A1U7Q7Q6_MESAU	A0A1U7Q7Q6	A0A1U7Q7Q6_MESAU	Pik3cb	1070	Mesocricetus auratus	3:Protein inferred from homology	phosphatidylinositol 4,5-bisphosphate 3-kinase catalytic subunit beta isoform	1	0.999	0	0	0	14	27	15	0	0	0	14	26	13	0	0	0	14	27	15	0	0	0	283104	409322	454750	0	0	0	85080.9	105414	119751
tr|A0A1U7Q7U8|A0A1U7Q7U8_MESAU	A0A1U7Q7U8	A0A1U7Q7U8_MESAU	Eps15	898	Mesocricetus auratus	4:Protein predicted	epidermal growth factor receptor substrate 15 isoform X2	1	0.999	0	0	0	14	25	15	0	0	0	0	0	0	0	0	0	14	25	15	0	0	0	312974	377613	284324	0	0	0	48264.5	53419	53759.4	tr|A0A3Q0CN85|A0A3Q0CN85_MESAU, tr|A0A3Q0CV82|A0A3Q0CV82_MESAU
tr|A0A1U7Q7X8|A0A1U7Q7X8_MESAU	A0A1U7Q7X8	A0A1U7Q7X8_MESAU	Map1b	2124	Mesocricetus auratus	4:Protein predicted	microtubule-associated protein 1B	1	0.999	0	0	0	15	38	4	0	0	0	15	38	4	0	0	0	15	38	4	0	0	0	254404	462093	98605.7	0	0	0	53043.1	55891.3	44373.9
tr|A0A1U7Q7Z4|A0A1U7Q7Z4_MESAU	A0A1U7Q7Z4	A0A1U7Q7Z4_MESAU	Mcm3	806	Mesocricetus auratus	3:Protein inferred from homology	DNA helicase	0.9999	0.9983	0	0	0	4	3	0	0	0	0	4	3	0	0	0	0	4	3	0	0	0	0	18189.8	16170.6	0	0	0	0	0	0	0
tr|A0A1U7Q814|A0A1U7Q814_MESAU	A0A1U7Q814	A0A1U7Q814_MESAU	Pik3r1	724	Mesocricetus auratus	4:Protein predicted	phosphatidylinositol 3-kinase regulatory subunit alpha isoform X1	1	0.999	0	0	0	10	26	15	0	0	0	6	11	9	0	0	0	11	29	17	0	0	0	116799	273881	243834	0	0	0	32388.9	41328.5	50215.5
tr|A0A1U7Q817|A0A1U7Q817_MESAU	A0A1U7Q817	A0A1U7Q817_MESAU	Smn1	287	Mesocricetus auratus	4:Protein predicted	survival motor neuron protein	1	0.999	4	0	0	3	0	0	4	0	0	3	0	0	4	0	0	3	0	0	44158.6	0	0	101199	0	0	34579.7	0	0	36195.3	0	0
tr|A0A1U7Q823|A0A1U7Q823_MESAU	A0A1U7Q823	A0A1U7Q823_MESAU	Btf3	162	Mesocricetus auratus	3:Protein inferred from homology	Transcription factor BTF3	1	0.999	0	0	0	0	2	0	0	0	0	0	0	0	0	0	0	0	2	0	0	0	0	0	7578.19	0	0	0	0	0	0	0	tr|A0A3Q0CEZ3|A0A3Q0CEZ3_MESAU
tr|A0A1U7Q831|A0A1U7Q831_MESAU	A0A1U7Q831	A0A1U7Q831_MESAU	Lima1	755	Mesocricetus auratus	4:Protein predicted	LIM domain and actin-binding protein 1	1	0.999	0	0	0	0	1	3	0	0	0	0	1	3	0	0	0	0	1	3	0	0	0	23763.2	48796.7	59291.4	0	0	0	0	30288.6	36260
tr|A0A1U7Q843|A0A1U7Q843_MESAU	A0A1U7Q843	A0A1U7Q843_MESAU	LOC101833730	538	Mesocricetus auratus	3:Protein inferred from homology	keratin, type II cytoskeletal cochleal-like	1	0.999	9	2	16	15	1	5	3	2	6	8	1	4	56	3	117	54	3	13	664246	15219.6	1.01322e+06	1443977	14421.5	385598	571029	0	648763	932568	0	237901
tr|A0A1U7Q852|A0A1U7Q852_MESAU	A0A1U7Q852	A0A1U7Q852_MESAU	Krt79	531	Mesocricetus auratus	3:Protein inferred from homology	keratin, type II cytoskeletal 79	1	0.9989	0	0	5	0	0	0	0	0	4	0	0	0	37	5	104	50	3	23	0	0	136025	0	0	0	0	0	0	0	0	0
tr|A0A1U7Q871|A0A1U7Q871_MESAU	A0A1U7Q871	A0A1U7Q871_MESAU	Sytl4	668	Mesocricetus auratus	4:Protein predicted	synaptotagmin-like protein 4 isoform X1	1	0.999	0	0	0	0	13	4	0	0	0	0	1	0	0	0	0	0	13	4	0	0	0	0	199752	116237	0	0	0	0	56059.6	45408.4
tr|A0A1U7Q878|A0A1U7Q878_MESAU	A0A1U7Q878	A0A1U7Q878_MESAU	Hnrnpa1	320	Mesocricetus auratus	4:Protein predicted	heterogeneous nuclear ribonucleoprotein A1 isoform X2	1	0.999	6	0	0	23	21	18	0	0	0	0	0	0	6	0	0	23	21	18	78223.8	0	0	713425	828989	1.35169e+06	42378.5	0	0	102199	204955	311474	tr|A0A1U8BTE0|A0A1U8BTE0_MESAU
tr|A0A1U7Q883|A0A1U7Q883_MESAU	A0A1U7Q883	A0A1U7Q883_MESAU	Ncoa7	946	Mesocricetus auratus	4:Protein predicted	nuclear receptor coactivator 7 isoform X1	1	0.999	0	0	0	0	5	2	0	0	0	0	0	0	0	0	0	0	5	2	0	0	0	33591.6	170898	100461	0	0	0	0	123649	84742.4	tr|A0A1U8BE23|A0A1U8BE23_MESAU
tr|A0A1U7Q888|A0A1U7Q888_MESAU	A0A1U7Q888	A0A1U7Q888_MESAU	Nsfl1c	370	Mesocricetus auratus	4:Protein predicted	NSFL1 cofactor p47 isoform X2	0.9976	0.989	0	0	0	0	1	1	0	0	0	0	0	0	0	0	0	0	1	1	0	0	0	0	68676.8	103226	0	0	0	0	0	0	tr|A0A1U7QHV0|A0A1U7QHV0_MESAU
tr|A0A1U7Q8F4|A0A1U7Q8F4_MESAU	A0A1U7Q8F4	A0A1U7Q8F4_MESAU	Srsf5	269	Mesocricetus auratus	4:Protein predicted	serine/arginine-rich splicing factor 5 isoform X2	1	0.999	0	4	0	0	5	0	0	0	0	0	0	0	0	4	0	0	5	0	0	43798	0	0	23178	19167.7	0	0	0	0	0	0	tr|A0A1U7QI73|A0A1U7QI73_MESAU
tr|A0A1U7Q8G2|A0A1U7Q8G2_MESAU	A0A1U7Q8G2	A0A1U7Q8G2_MESAU	Eif2s1	315	Mesocricetus auratus	4:Protein predicted	eukaryotic translation initiation factor 2 subunit 1	1	0.9989	1	1	1	3	1	1	1	1	1	3	1	1	1	1	1	3	1	1	8161.86	11213.9	7524.06	15304.2	17939.8	6591.56	0	0	0	0	0	0
tr|A0A1U7Q8H7|A0A1U7Q8H7_MESAU	A0A1U7Q8H7	A0A1U7Q8H7_MESAU	Frmd6	619	Mesocricetus auratus	4:Protein predicted	FERM domain-containing protein 6 isoform X1	0.7407	0.9936	0	0	0	0	0	1	0	0	0	0	0	0	0	0	0	0	0	1	0	0	0	0	17803.6	27254.8	0	0	0	0	0	0	tr|A0A1U7QFJ0|A0A1U7QFJ0_MESAU
tr|A0A1U7Q8K4|A0A1U7Q8K4_MESAU	A0A1U7Q8K4	A0A1U7Q8K4_MESAU	Slc6a11	627	Mesocricetus auratus	3:Protein inferred from homology	Transporter	0.7442	0.9937	0	0	0	0	2	0	0	0	0	0	0	0	0	0	0	0	2	0	0	0	0	0	31167.9	0	0	0	0	0	0	0	tr|A0A3Q0CLL5|A0A3Q0CLL5_MESAU
tr|A0A1U7Q8M1|A0A1U7Q8M1_MESAU	A0A1U7Q8M1	A0A1U7Q8M1_MESAU	Ldhb	334	Mesocricetus auratus	3:Protein inferred from homology	L-lactate dehydrogenase	1	0.999	13	0	1	11	0	0	11	0	0	6	0	0	13	0	1	11	0	0	177294	0	19363.8	177287	12708.2	21248.9	73293.1	0	0	63796.8	0	0
tr|A0A1U7Q8M6|A0A1U7Q8M6_MESAU	A0A1U7Q8M6	A0A1U7Q8M6_MESAU	Larp1	1072	Mesocricetus auratus	4:Protein predicted	la-related protein 1	1	0.999	0	0	0	7	29	14	0	0	0	7	25	10	0	0	0	7	29	14	0	0	0	222452	471566	454851	0	0	0	48264.3	62361.1	75081.4
tr|A0A1U7Q8P0|A0A1U7Q8P0_MESAU	A0A1U7Q8P0	A0A1U7Q8P0_MESAU	CUNH8orf37	207	Mesocricetus auratus	4:Protein predicted	protein C8orf37 homolog	0.8926	0.9978	0	0	0	0	0	1	0	0	0	0	0	1	0	0	0	0	0	1	0	0	0	0	0	11993.7	0	0	0	0	0	0
tr|A0A1U7Q8R7|A0A1U7Q8R7_MESAU	A0A1U7Q8R7	A0A1U7Q8R7_MESAU	Bcar1	874	Mesocricetus auratus	4:Protein predicted	breast cancer anti-estrogen resistance protein 1 isoform X2	1	0.999	0	0	0	3	26	8	0	0	0	0	0	0	0	0	0	3	26	8	0	0	0	71128.9	284892	154370	0	0	0	26666.3	52027.7	50482.7	tr|A0A1U7QFY5|A0A1U7QFY5_MESAU, tr|A0A1U8BYD5|A0A1U8BYD5_MESAU, tr|A0A3Q0CQ04|A0A3Q0CQ04_MESAU
tr|A0A1U7Q8S2|A0A1U7Q8S2_MESAU	A0A1U7Q8S2	A0A1U7Q8S2_MESAU	Gemin5	1510	Mesocricetus auratus	4:Protein predicted	gem-associated protein 5 isoform X1	0.4676	0.9796	0	0	0	0	1	0	0	0	0	0	0	0	0	0	0	0	1	0	0	0	0	0	9146.4	0	0	0	0	0	0	0	tr|A0A1U8BHX4|A0A1U8BHX4_MESAU, tr|A0A1U8BLL8|A0A1U8BLL8_MESAU
tr|A0A1U7Q8T0|A0A1U7Q8T0_MESAU	A0A1U7Q8T0	A0A1U7Q8T0_MESAU	LOC101837039	1116	Mesocricetus auratus	4:Protein predicted	constitutive coactivator of PPAR-gamma-like protein 1	1	0.999	0	0	0	10	13	11	0	0	0	10	13	11	0	0	0	10	13	11	0	0	0	234789	204971	283479	0	0	0	46303.4	37692.3	51256.7
tr|A0A1U7Q8T8|A0A1U7Q8T8_MESAU	A0A1U7Q8T8	A0A1U7Q8T8_MESAU	Hsp90b1	802	Mesocricetus auratus	3:Protein inferred from homology	endoplasmin	1	0.999	6	0	0	5	3	0	6	0	0	4	1	0	10	1	0	7	5	0	72545.2	0	0	74151.1	52507.1	7543.44	33238.8	0	0	34464	42059.1	0
tr|A0A1U7Q8U7|A0A1U7Q8U7_MESAU	A0A1U7Q8U7	A0A1U7Q8U7_MESAU	Hal	657	Mesocricetus auratus	3:Protein inferred from homology	Histidine ammonia-lyase	0.9347	0.9987	0	0	0	2	0	0	0	0	0	2	0	0	0	0	0	2	0	0	0	0	0	23665.8	0	0	0	0	0	0	0	0
tr|A0A1U7Q8V1|A0A1U7Q8V1_MESAU	A0A1U7Q8V1	A0A1U7Q8V1_MESAU	Riok1	564	Mesocricetus auratus	3:Protein inferred from homology	Serine/threonine-protein kinase RIO1	1	0.999	1	1	0	6	1	2	0	1	0	0	0	0	1	1	0	6	1	2	12254	6724.97	0	68367.6	20525	38125.9	0	0	0	47208.4	12754.3	0
tr|A0A1U7Q8W0|A0A1U7Q8W0_MESAU	A0A1U7Q8W0	A0A1U7Q8W0_MESAU	Ppp1r12a	1031	Mesocricetus auratus	4:Protein predicted	Protein phosphatase 1 regulatory subunit	1	0.999	0	0	0	2	5	2	0	0	0	0	4	0	0	0	0	2	5	2	0	0	0	20697.2	39002.7	28046.3	0	0	0	0	0	0
tr|A0A1U7Q8W7|A0A1U7Q8W7_MESAU	A0A1U7Q8W7	A0A1U7Q8W7_MESAU	LOC101836613	478	Mesocricetus auratus	4:Protein predicted	ATP-dependent RNA helicase DDX19A isoform X2	1	0.999	0	2	0	1	3	2	0	0	0	0	0	0	0	2	0	1	3	2	0	20723.1	0	40060	58264	20116.6	0	11012.9	0	21524.2	28244.3	0	tr|A0A3Q0CVB9|A0A3Q0CVB9_MESAU
tr|A0A1U7Q8Z0|A0A1U7Q8Z0_MESAU	A0A1U7Q8Z0	A0A1U7Q8Z0_MESAU	LOC101828346	219	Mesocricetus auratus	3:Protein inferred from homology	histone H1.4	1	0.999	3	0	0	3	0	0	3	0	0	3	0	0	34	129	121	24	37	47	4360045	0	0	3559682	0	0	0	0	0	0	0	0
tr|A0A1U7Q949|A0A1U7Q949_MESAU	A0A1U7Q949	A0A1U7Q949_MESAU	Pkp1	727	Mesocricetus auratus	4:Protein predicted	plakophilin-1 isoform X1	1	0.999	0	0	3	2	0	0	0	0	0	0	0	0	0	0	3	2	0	0	0	0	48247.2	41049.7	0	0	0	0	23709.9	24204.1	0	0	tr|A0A3Q0CVY8|A0A3Q0CVY8_MESAU
tr|A0A1U7Q994|A0A1U7Q994_MESAU	A0A1U7Q994	A0A1U7Q994_MESAU	Ppm1g	547	Mesocricetus auratus	3:Protein inferred from homology	protein phosphatase 1G	0.9117	0.9982	1	0	0	0	0	0	1	0	0	0	0	0	1	0	0	0	0	0	7047.21	0	0	0	0	0	0	0	0	0	0	0
tr|A0A1U7Q9A9|A0A1U7Q9A9_MESAU	A0A1U7Q9A9	A0A1U7Q9A9_MESAU	Fam98a	522	Mesocricetus auratus	4:Protein predicted	protein FAM98A isoform X1	0.9468	0.999	0	0	0	0	1	0	0	0	0	0	0	0	0	0	0	0	1	0	0	0	0	0	14027.6	0	0	0	0	0	0	0	tr|A0A3Q0CR12|A0A3Q0CR12_MESAU
tr|A0A1U7Q9B0|A0A1U7Q9B0_MESAU	A0A1U7Q9B0	A0A1U7Q9B0_MESAU	Tpd52	224	Mesocricetus auratus	4:Protein predicted	tumor protein D52 isoform X4	0.9469	0.999	0	0	0	0	2	0	0	0	0	0	0	0	0	0	0	0	2	0	0	0	0	0	17252.5	0	0	0	0	0	0	0	tr|A0A1U7QIK6|A0A1U7QIK6_MESAU, tr|A0A1U8BFZ9|A0A1U8BFZ9_MESAU, tr|A0A1U8BGR7|A0A1U8BGR7_MESAU, tr|A0A3Q0CJT2|A0A3Q0CJT2_MESAU
tr|A0A1U7Q9B9|A0A1U7Q9B9_MESAU	A0A1U7Q9B9	A0A1U7Q9B9_MESAU	Map1a	3021	Mesocricetus auratus	4:Protein predicted	microtubule-associated protein 1A isoform X1	1	0.999	0	0	0	13	52	19	0	0	0	0	0	0	0	0	0	13	52	19	0	0	0	508947	812745	484777	0	0	0	58972.4	62606.3	60550.6	tr|A0A3Q0CMM7|A0A3Q0CMM7_MESAU
tr|A0A1U7Q9C0|A0A1U7Q9C0_MESAU	A0A1U7Q9C0	A0A1U7Q9C0_MESAU	Srsf7	238	Mesocricetus auratus	4:Protein predicted	serine/arginine-rich splicing factor 7 isoform X1	1	0.999	3	6	3	2	2	0	0	0	0	0	0	0	3	6	3	2	2	0	56993.6	132156	106439	62210.9	20087	82930.8	35375.5	57156.4	67028.4	0	29345.5	0	tr|A0A1U7QGV3|A0A1U7QGV3_MESAU, tr|A0A3Q0CR26|A0A3Q0CR26_MESAU, tr|A0A3Q0CXJ6|A0A3Q0CXJ6_MESAU
tr|A0A1U7Q9E5|A0A1U7Q9E5_MESAU	A0A1U7Q9E5	A0A1U7Q9E5_MESAU	Lca5	698	Mesocricetus auratus	4:Protein predicted	lebercilin	0.9116	0.9982	0	0	0	0	0	1	0	0	0	0	0	1	0	0	0	0	0	1	0	0	0	0	14608.4	25625	0	0	0	0	0	0
tr|A0A1U7Q9F2|A0A1U7Q9F2_MESAU	A0A1U7Q9F2	A0A1U7Q9F2_MESAU	Eef1a1	462	Mesocricetus auratus	3:Protein inferred from homology	Elongation factor 1-alpha	1	0.999	18	13	11	17	21	10	0	2	1	5	8	1	18	13	11	17	21	10	253434	244996	222007	686854	668862	374465	58052.8	92603.1	83160.9	169796	209951	146152
tr|A0A1U7Q9G8|A0A1U7Q9G8_MESAU	A0A1U7Q9G8	A0A1U7Q9G8_MESAU	Lgals1	135	Mesocricetus auratus	4:Protein predicted	Galectin	0.9329	0.9987	2	0	0	2	2	0	2	0	0	2	2	0	2	0	0	2	2	0	24709.8	0	0	40178.9	16028.3	0	0	0	0	0	0	0
tr|A0A1U7Q9I9|A0A1U7Q9I9_MESAU	A0A1U7Q9I9	A0A1U7Q9I9_MESAU	Hlcs	869	Mesocricetus auratus	4:Protein predicted	biotin--protein ligase isoform X1	0.9996	0.9986	0	4	0	0	0	0	0	0	0	0	0	0	0	4	0	0	0	0	0	23234.5	0	0	7187.44	0	0	0	0	0	0	0	tr|A0A1U8C733|A0A1U8C733_MESAU
tr|A0A1U7Q9J0|A0A1U7Q9J0_MESAU	A0A1U7Q9J0	A0A1U7Q9J0_MESAU	Jag1	1218	Mesocricetus auratus	4:Protein predicted	Delta-like protein	0.948	0.999	0	0	0	0	1	0	0	0	0	0	1	0	0	0	0	0	1	0	0	0	0	0	14496.4	0	0	0	0	0	0	0
tr|A0A1U7Q9L3|A0A1U7Q9L3_MESAU	A0A1U7Q9L3	A0A1U7Q9L3_MESAU	Usp16	821	Mesocricetus auratus	3:Protein inferred from homology	Ubiquitin carboxyl-terminal hydrolase 16	1	0.999	9	0	0	9	1	0	0	0	0	0	0	0	9	0	0	9	1	0	74858.2	0	0	148076	15986	0	24615.2	0	0	42556.9	9899.63	0	tr|A0A1U7QK37|A0A1U7QK37_MESAU, tr|A0A1U8BWM2|A0A1U8BWM2_MESAU
tr|A0A1U7Q9N1|A0A1U7Q9N1_MESAU	A0A1U7Q9N1	A0A1U7Q9N1_MESAU	Sytl2	950	Mesocricetus auratus	4:Protein predicted	synaptotagmin-like protein 2 isoform X7	1	0.999	0	0	0	8	21	14	0	0	0	0	0	0	0	0	0	8	21	14	0	0	0	143426	377565	348310	0	0	0	51080	65222.7	55959.6	tr|A0A1U7QHC2|A0A1U7QHC2_MESAU, tr|A0A1U7QSS5|A0A1U7QSS5_MESAU, tr|A0A1U8BWZ1|A0A1U8BWZ1_MESAU, tr|A0A1U8C7M1|A0A1U8C7M1_MESAU, tr|A0A1U8C857|A0A1U8C857_MESAU, tr|A0A3Q0CRR3|A0A3Q0CRR3_MESAU, tr|A0A3Q0CWS3|A0A3Q0CWS3_MESAU
tr|A0A1U7Q9P4|A0A1U7Q9P4_MESAU	A0A1U7Q9P4	A0A1U7Q9P4_MESAU	Slc38a2	504	Mesocricetus auratus	4:Protein predicted	sodium-coupled neutral amino acid transporter 2 isoform X1	0.9482	0.999	0	0	0	0	2	0	0	0	0	0	2	0	0	0	0	0	2	0	0	0	0	0	22459.5	18452.2	0	0	0	0	0	0
tr|A0A1U7Q9P9|A0A1U7Q9P9_MESAU	A0A1U7Q9P9	A0A1U7Q9P9_MESAU	Sh3bp2	616	Mesocricetus auratus	4:Protein predicted	SH3 domain-binding protein 2 isoform X4	0.9437	0.9989	0	0	0	0	2	1	0	0	0	0	0	0	0	0	0	0	2	1	0	0	0	0	38640.9	0	0	0	0	0	0	0	tr|A0A3Q0CHU5|A0A3Q0CHU5_MESAU, tr|A0A3Q0CN80|A0A3Q0CN80_MESAU, tr|A0A3Q0CNN2|A0A3Q0CNN2_MESAU, tr|A0A3Q0CQ64|A0A3Q0CQ64_MESAU
tr|A0A1U7Q9Q4|A0A1U7Q9Q4_MESAU	A0A1U7Q9Q4	A0A1U7Q9Q4_MESAU	Rps3	243	Mesocricetus auratus	3:Protein inferred from homology	40S ribosomal protein S3	1	0.999	13	16	6	8	13	9	13	16	6	8	13	9	13	16	6	8	13	9	141089	259834	118713	324904	641091	450945	60873	91596.3	65131.6	105245	130691	95430.2
tr|A0A1U7Q9S4|A0A1U7Q9S4_MESAU	A0A1U7Q9S4	A0A1U7Q9S4_MESAU	Inppl1	1257	Mesocricetus auratus	4:Protein predicted	phosphatidylinositol 3,4,5-trisphosphate 5-phosphatase 2 isoform X1	1	0.9987	0	0	0	2	5	2	0	0	0	2	2	1	0	0	0	2	5	2	0	0	0	33900	26141.8	19229.9	0	0	0	17683.9	10622.4	14172.6
tr|A0A1U7Q9T5|A0A1U7Q9T5_MESAU	A0A1U7Q9T5	A0A1U7Q9T5_MESAU	LOC101833224	460	Mesocricetus auratus	3:Protein inferred from homology	keratin, type II cytoskeletal 7	0.9981	0.9985	0	0	3	0	0	0	0	0	3	0	0	0	48	1	110	40	2	9	0	0	34184.2	0	0	0	0	0	0	0	0	0
tr|A0A1U7Q9T8|A0A1U7Q9T8_MESAU	A0A1U7Q9T8	A0A1U7Q9T8_MESAU	LOC101834526	591	Mesocricetus auratus	3:Protein inferred from homology	keratin, type II cytoskeletal 5	1	0.999	28	4	31	41	2	20	25	4	23	33	1	12	65	9	127	94	5	44	965538	23440.8	2.19246e+06	4.17713e+06	38928.7	1.00901e+06	406516	30899.4	703880	1.34859e+06	32492.9	333567
tr|A0A1U7Q9U3|A0A1U7Q9U3_MESAU	A0A1U7Q9U3	A0A1U7Q9U3_MESAU	Krt77	597	Mesocricetus auratus	3:Protein inferred from homology	keratin, type II cytoskeletal 1b	1	0.999	3	0	2	9	0	1	3	0	2	9	0	1	27	7	27	29	2	19	19575.8	0	59055.1	271732	0	35343.1	0	0	35417.3	118193	0	22089.2
tr|A0A1U7Q9V1|A0A1U7Q9V1_MESAU	A0A1U7Q9V1	A0A1U7Q9V1_MESAU	Rbms1	417	Mesocricetus auratus	4:Protein predicted	RNA-binding motif, single-stranded-interacting protein 1 isoform X7	0.8447	0.9966	0	0	0	0	2	0	0	0	0	0	0	0	0	0	0	0	2	0	0	0	0	0	35331.1	0	0	0	0	0	0	0	tr|A0A1U7QBV9|A0A1U7QBV9_MESAU, tr|A0A1U7QBW3|A0A1U7QBW3_MESAU, tr|A0A1U7QJR7|A0A1U7QJR7_MESAU, tr|A0A1U7QM65|A0A1U7QM65_MESAU, tr|A0A1U8BLL3|A0A1U8BLL3_MESAU, tr|A0A3Q0CNI6|A0A3Q0CNI6_MESAU, tr|A0A3Q0CNK8|A0A3Q0CNK8_MESAU, tr|A0A3Q0CNZ6|A0A3Q0CNZ6_MESAU, tr|A0A3Q0CQF7|A0A3Q0CQF7_MESAU
tr|A0A1U7Q9Y3|A0A1U7Q9Y3_MESAU	A0A1U7Q9Y3	A0A1U7Q9Y3_MESAU	Prps2	321	Mesocricetus auratus	3:Protein inferred from homology	ribose-phosphate pyrophosphokinase 2 isoform X1	0.599	0.9879	0	0	0	0	1	0	0	0	0	0	0	0	0	0	0	0	1	0	0	0	0	0	0	0	0	0	0	0	0	0	tr|A0A1U7QKM6|A0A1U7QKM6_MESAU
tr|A0A1U7Q9Z8|A0A1U7Q9Z8_MESAU	A0A1U7Q9Z8	A0A1U7Q9Z8_MESAU	Syap1	360	Mesocricetus auratus	4:Protein predicted	synapse-associated protein 1	1	0.999	0	0	0	1	3	2	0	0	0	1	3	2	0	0	0	1	3	2	0	0	0	23778.1	38085.6	23690	0	0	0	0	0	0
tr|A0A1U7QA17|A0A1U7QA17_MESAU	A0A1U7QA17	A0A1U7QA17_MESAU	Rraga	313	Mesocricetus auratus	4:Protein predicted	ras-related GTP-binding protein A	0.5953	0.9877	0	0	0	0	2	1	0	0	0	0	0	0	0	0	0	0	2	1	0	0	0	0	5621.06	7682.98	0	0	0	0	0	0	tr|A0A1U8CSC2|A0A1U8CSC2_MESAU, tr|A0A1U8D3K7|A0A1U8D3K7_MESAU, tr|A0A3Q0CGN3|A0A3Q0CGN3_MESAU
tr|A0A1U7QA32|A0A1U7QA32_MESAU	A0A1U7QA32	A0A1U7QA32_MESAU	Usp1	783	Mesocricetus auratus	3:Protein inferred from homology	Ubiquitin carboxyl-terminal hydrolase	1	0.999	0	0	0	4	15	6	0	0	0	4	15	6	0	0	0	4	15	6	0	0	0	48524.5	160016	112171	0	0	0	25276	37332.9	40404.3
tr|A0A1U7QA34|A0A1U7QA34_MESAU	A0A1U7QA34	A0A1U7QA34_MESAU	LOC101832879	2526	Mesocricetus auratus	4:Protein predicted	ankyrin repeat and KH domain-containing protein 1 isoform X4	1	0.999	0	0	0	64	65	55	0	0	0	0	0	0	0	0	0	64	65	55	0	0	0	1.30107e+06	1.8337e+06	1617307	0	0	0	118111	159738	139366	tr|A0A1U7QK45|A0A1U7QK45_MESAU, tr|A0A1U8BL92|A0A1U8BL92_MESAU, tr|A0A1U8BXZ2|A0A1U8BXZ2_MESAU
tr|A0A1U7QA41|A0A1U7QA41_MESAU	A0A1U7QA41	A0A1U7QA41_MESAU	Fxr2	673	Mesocricetus auratus	4:Protein predicted	fragile X mental retardation syndrome-related protein 2	0.9987	0.999	0	0	0	1	1	2	0	0	0	1	1	2	0	0	0	3	3	3	0	0	0	153564	37839.2	62162	0	0	0	0	0	0
tr|A0A1U7QA51|A0A1U7QA51_MESAU	A0A1U7QA51	A0A1U7QA51_MESAU	Rpl9	192	Mesocricetus auratus	4:Protein predicted	60S ribosomal protein L9	1	0.999	3	3	4	4	3	2	3	3	4	4	3	2	3	3	4	4	3	2	55568.9	55524.6	45380	88757.3	68109.3	63504	26198.1	31806.7	25697.7	44795	34421	35564.4
tr|A0A1U7QA84|A0A1U7QA84_MESAU	A0A1U7QA84	A0A1U7QA84_MESAU	Flii	1270	Mesocricetus auratus	4:Protein predicted	protein flightless-1 homolog isoform X2	1	0.999	0	0	0	0	4	1	0	0	0	0	0	0	0	0	0	0	4	1	0	0	0	23345.3	44347	6108.24	0	0	0	0	0	0	tr|A0A1U7QK32|A0A1U7QK32_MESAU
tr|A0A1U7QAA5|A0A1U7QAA5_MESAU	A0A1U7QAA5	A0A1U7QAA5_MESAU	Slk	1223	Mesocricetus auratus	4:Protein predicted	STE20-like serine/threonine-protein kinase isoform X1	1	0.999	0	0	0	1	3	2	0	0	0	0	0	0	0	0	0	1	3	2	0	0	0	29446.8	56449.6	33602.7	0	0	0	18843.6	14623.2	21544	tr|A0A3Q0D0S9|A0A3Q0D0S9_MESAU
tr|A0A1U7QAH9|A0A1U7QAH9_MESAU	A0A1U7QAH9	A0A1U7QAH9_MESAU	Wdr7	1489	Mesocricetus auratus	4:Protein predicted	WD repeat-containing protein 7 isoform X1	0.4344	0.9767	1	0	0	1	0	0	0	0	0	0	0	0	1	0	0	1	0	0	0	0	0	0	0	0	0	0	0	0	0	0	tr|A0A1U8C1H7|A0A1U8C1H7_MESAU
tr|A0A1U7QAM4|A0A1U7QAM4_MESAU	A0A1U7QAM4	A0A1U7QAM4_MESAU	Ccdc80	949	Mesocricetus auratus	4:Protein predicted	coiled-coil domain-containing protein 80	0.8758	0.9974	0	0	0	0	1	0	0	0	0	0	1	0	0	0	0	0	1	0	0	0	0	0	5290.92	0	0	0	0	0	0	0
tr|A0A1U7QAQ9|A0A1U7QAQ9_MESAU	A0A1U7QAQ9	A0A1U7QAQ9_MESAU	Antxr2	487	Mesocricetus auratus	3:Protein inferred from homology	Anthrax toxin receptor	1	0.999	0	0	0	0	13	0	0	0	0	0	13	0	0	0	0	0	13	0	0	0	0	22563.1	161829	45644.8	0	0	0	0	43177.7	23211.6
tr|A0A1U7QAS8|A0A1U7QAS8_MESAU	A0A1U7QAS8	A0A1U7QAS8_MESAU	Fasn	2500	Mesocricetus auratus	4:Protein predicted	fatty acid synthase	1	0.999	6	7	7	10	23	17	6	7	7	10	23	17	6	7	7	10	23	17	34676	117413	92972.9	289714	393819	297451	23715.4	33422.4	36458	50266.4	52554.5	56048.8
tr|A0A1U7QAT2|A0A1U7QAT2_MESAU	A0A1U7QAT2	A0A1U7QAT2_MESAU	Gnai2	355	Mesocricetus auratus	4:Protein predicted	guanine nucleotide-binding protein G(I) subunit alpha-2	1	0.999	1	4	0	1	4	0	0	3	0	0	3	0	1	4	0	1	4	0	15150	30916.5	0	40359.8	55000.7	0	0	17189.7	0	22365.2	25038.7	0
tr|A0A1U7QAV1|A0A1U7QAV1_MESAU	A0A1U7QAV1	A0A1U7QAV1_MESAU	Impdh2	514	Mesocricetus auratus	3:Protein inferred from homology	Inosine-5'-monophosphate dehydrogenase	0.9482	0.999	2	0	0	1	0	0	2	0	0	1	0	0	2	0	0	1	0	0	12904.4	0	0	15863.2	0	0	0	0	0	0	0	0
tr|A0A1U7QAV2|A0A1U7QAV2_MESAU	A0A1U7QAV2	A0A1U7QAV2_MESAU	Cxadr	352	Mesocricetus auratus	4:Protein predicted	coxsackievirus and adenovirus receptor isoform X2	1	0.999	0	0	0	1	8	2	0	0	0	0	0	0	0	0	0	1	8	2	0	0	0	40076.4	195480	120431	0	0	0	23480.2	76991.7	51249.8	tr|A0A1U7QKW3|A0A1U7QKW3_MESAU
tr|A0A1U7QAW8|A0A1U7QAW8_MESAU	A0A1U7QAW8	A0A1U7QAW8_MESAU	Ide	1020	Mesocricetus auratus	3:Protein inferred from homology	insulin-degrading enzyme isoform X1	0.9294	0.9986	0	0	0	2	0	0	0	0	0	0	0	0	0	0	0	2	0	0	0	0	0	19658.6	0	0	0	0	0	0	0	0	tr|A0A3Q0CDP3|A0A3Q0CDP3_MESAU, tr|A0A3Q0CIN5|A0A3Q0CIN5_MESAU
tr|A0A1U7QAY0|A0A1U7QAY0_MESAU	A0A1U7QAY0	A0A1U7QAY0_MESAU	Srsf2	221	Mesocricetus auratus	4:Protein predicted	serine/arginine-rich splicing factor 2	0.4718	0.9799	0	1	0	0	0	0	0	1	0	0	0	0	0	1	0	0	0	0	0	30638.8	0	0	20638.4	0	0	0	0	0	0	0
tr|A0A1U7QAY3|A0A1U7QAY3_MESAU	A0A1U7QAY3	A0A1U7QAY3_MESAU	Ckb	381	Mesocricetus auratus	3:Protein inferred from homology	creatine kinase B-type	1	0.999	3	0	0	0	0	0	3	0	0	0	0	0	3	0	0	0	0	0	23793.6	0	0	0	0	0	0	0	0	0	0	0
tr|A0A1U7QB37|A0A1U7QB37_MESAU	A0A1U7QB37	A0A1U7QB37_MESAU	Wipi1	446	Mesocricetus auratus	4:Protein predicted	WD repeat domain phosphoinositide-interacting protein 1	1	0.999	0	0	0	0	6	5	0	0	0	0	6	5	0	0	0	0	6	5	0	0	0	28047.5	84920.9	82939.1	0	0	0	15366.3	28014.2	35358.6
tr|A0A1U7QB87|A0A1U7QB87_MESAU	A0A1U7QB87	A0A1U7QB87_MESAU	Ubtf	764	Mesocricetus auratus	4:Protein predicted	nucleolar transcription factor 1 isoform X1	0.9999	0.9978	2	3	0	0	0	0	0	0	0	0	0	0	2	3	0	0	0	0	15899.1	25251.2	0	255770	0	0	0	25169.6	0	121172	0	0	tr|A0A3Q0CQI0|A0A3Q0CQI0_MESAU
tr|A0A1U7QBA3|A0A1U7QBA3_MESAU	A0A1U7QBA3	A0A1U7QBA3_MESAU	Blvra	295	Mesocricetus auratus	3:Protein inferred from homology	Biliverdin reductase A	0.701	0.9922	0	4	0	1	0	0	0	0	0	0	0	0	0	4	0	1	0	0	0	14516.2	0	23223.6	0	0	0	0	0	0	0	0	tr|A0A3Q0CMR0|A0A3Q0CMR0_MESAU
tr|A0A1U7QBB2|A0A1U7QBB2_MESAU	A0A1U7QBB2	A0A1U7QBB2_MESAU	Mrps5	431	Mesocricetus auratus	3:Protein inferred from homology	28S ribosomal protein S5, mitochondrial	0.9039	0.9981	1	0	0	0	0	0	1	0	0	0	0	0	1	0	0	0	0	0	16657.9	0	0	0	0	0	0	0	0	0	0	0
tr|A0A1U7QBE7|A0A1U7QBE7_MESAU	A0A1U7QBE7	A0A1U7QBE7_MESAU	Sart1	806	Mesocricetus auratus	4:Protein predicted	U4/U6.U5 tri-snRNP-associated protein 1 isoform X1	1	0.999	9	0	0	5	0	0	2	0	0	2	0	0	9	0	0	5	0	0	64607.7	0	0	114320	12097.5	0	24285.1	0	0	39923.6	0	0
tr|A0A1U7QBF7|A0A1U7QBF7_MESAU	A0A1U7QBF7	A0A1U7QBF7_MESAU	Ccdc43	222	Mesocricetus auratus	4:Protein predicted	coiled-coil domain-containing protein 43	0.8192	0.996	0	0	0	0	0	2	0	0	0	0	0	2	0	0	0	0	0	2	0	0	0	0	60732.7	49160.3	0	0	0	0	0	0
tr|A0A1U7QBG9|A0A1U7QBG9_MESAU	A0A1U7QBG9	A0A1U7QBG9_MESAU	Snrpb2	225	Mesocricetus auratus	4:Protein predicted	U2 small nuclear ribonucleoprotein B''	0.7948	0.9953	1	0	0	0	0	0	1	0	0	0	0	0	1	0	0	0	0	0	4832.7	0	0	0	0	0	0	0	0	0	0	0
tr|A0A1U7QBI1|A0A1U7QBI1_MESAU	A0A1U7QBI1	A0A1U7QBI1_MESAU	Aip	330	Mesocricetus auratus	4:Protein predicted	AH receptor-interacting protein	0.9443	0.9989	0	0	0	0	1	1	0	0	0	0	1	1	0	0	0	0	1	1	0	0	0	16224.3	21382.7	19480.1	0	0	0	0	0	0
tr|A0A1U7QBI8|A0A1U7QBI8_MESAU	A0A1U7QBI8	A0A1U7QBI8_MESAU	Slitrk6	840	Mesocricetus auratus	4:Protein predicted	SLIT and NTRK-like protein 6	1	0.999	0	0	0	1	6	0	0	0	0	1	4	0	0	0	0	1	6	0	0	0	0	26377.1	72904	11662.9	0	0	0	16023.5	35486	0
tr|A0A1U7QBI9|A0A1U7QBI9_MESAU	A0A1U7QBI9	A0A1U7QBI9_MESAU	Myzap	466	Mesocricetus auratus	4:Protein predicted	myocardial zonula adherens protein isoform X1	0.9999	0.994	0	0	0	0	2	0	0	0	0	0	0	0	0	0	0	0	2	0	0	0	0	10629.6	14995.6	0	0	0	0	0	0	0	tr|A0A3Q0CZN0|A0A3Q0CZN0_MESAU
tr|A0A1U7QBJ9|A0A1U7QBJ9_MESAU	A0A1U7QBJ9	A0A1U7QBJ9_MESAU	Ncapg	1003	Mesocricetus auratus	4:Protein predicted	condensin complex subunit 3	1	0.9989	0	0	0	0	2	3	0	0	0	0	2	3	0	0	0	0	2	3	0	0	0	0	75224.7	41597.7	0	0	0	0	52575.4	30430.9
tr|A0A1U7QBK2|A0A1U7QBK2_MESAU	A0A1U7QBK2	A0A1U7QBK2_MESAU	Sptbn1	2363	Mesocricetus auratus	3:Protein inferred from homology	Spectrin beta chain	1	0.9989	0	0	0	1	7	1	0	0	0	0	0	0	0	0	0	1	7	1	0	0	0	25480.7	71113.4	19457.2	0	0	0	21484.3	21210.2	0	tr|A0A1U7QLZ6|A0A1U7QLZ6_MESAU, tr|A0A1U8BZS2|A0A1U8BZS2_MESAU
tr|A0A1U7QBK9|A0A1U7QBK9_MESAU	A0A1U7QBK9	A0A1U7QBK9_MESAU	Cc2d2a	1635	Mesocricetus auratus	4:Protein predicted	coiled-coil and C2 domain-containing protein 2A isoform X1	1	0.999	0	0	0	0	4	1	0	0	0	0	0	0	0	0	0	0	4	1	0	0	0	0	67372.2	21900.2	0	0	0	0	0	0	tr|A0A1U8BWT3|A0A1U8BWT3_MESAU, tr|A0A1U8BXI1|A0A1U8BXI1_MESAU
tr|A0A1U7QBL2|A0A1U7QBL2_MESAU	A0A1U7QBL2	A0A1U7QBL2_MESAU	Tpm1	284	Mesocricetus auratus	3:Protein inferred from homology	tropomyosin alpha-1 chain isoform X1	0.9365	0.9988	0	0	1	2	2	1	0	0	0	0	0	0	0	0	1	2	2	1	0	0	76358.5	42538.1	14722.5	20170.8	0	0	0	0	0	0	tr|A0A1U7QBL7|A0A1U7QBL7_MESAU, tr|A0A1U7QJJ2|A0A1U7QJJ2_MESAU, tr|A0A1U7QJJ6|A0A1U7QJJ6_MESAU, tr|A0A1U7QK02|A0A1U7QK02_MESAU, tr|A0A1U7QK07|A0A1U7QK07_MESAU, tr|A0A1U7QMW6|A0A1U7QMW6_MESAU, tr|A0A1U7QMX2|A0A1U7QMX2_MESAU, tr|A0A1U7QMX7|A0A1U7QMX7_MESAU, tr|A0A1U7QT26|A0A1U7QT26_MESAU, tr|A0A1U7QVF2|A0A1U7QVF2_MESAU, tr|A0A1U7QVG1|A0A1U7QVG1_MESAU, tr|A0A1U7QVG3|A0A1U7QVG3_MESAU, tr|A0A1U7QW13|A…
tr|A0A1U7QBL4|A0A1U7QBL4_MESAU	A0A1U7QBL4	A0A1U7QBL4_MESAU	Nap1l4	386	Mesocricetus auratus	3:Protein inferred from homology	nucleosome assembly protein 1-like 4 isoform X1	1	0.9989	0	0	0	0	2	1	0	0	0	0	0	0	0	0	0	0	3	2	0	0	0	0	29573.6	23302.5	0	0	0	0	0	0	tr|A0A1U7QE07|A0A1U7QE07_MESAU
tr|A0A1U7QBP6|A0A1U7QBP6_MESAU	A0A1U7QBP6	A0A1U7QBP6_MESAU	Ascc3	2202	Mesocricetus auratus	4:Protein predicted	activating signal cointegrator 1 complex subunit 3	1	0.9989	0	0	0	2	1	0	0	0	0	2	1	0	0	0	0	2	1	0	0	0	0	65682	8460.1	0	0	0	0	0	0	0
tr|A0A1U7QBP9|A0A1U7QBP9_MESAU	A0A1U7QBP9	A0A1U7QBP9_MESAU	Fam193a	1437	Mesocricetus auratus	4:Protein predicted	protein FAM193A isoform X2	1	0.999	0	0	0	27	85	33	0	0	0	2	3	4	0	0	0	27	85	33	0	0	0	643744	2228106	1.01651e+06	0	0	0	159268	378511	206119
tr|A0A1U7QBT3|A0A1U7QBT3_MESAU	A0A1U7QBT3	A0A1U7QBT3_MESAU	Rps15a	130	Mesocricetus auratus	3:Protein inferred from homology	40S ribosomal protein S15a	1	0.999	0	6	8	7	4	4	0	6	8	7	4	4	0	6	8	7	4	4	0	46654.3	53034.1	99108.6	65719.1	47760.1	0	30262.5	35764.4	36609.6	70297.1	0
tr|A0A1U7QBX6|A0A1U7QBX6_MESAU	A0A1U7QBX6	A0A1U7QBX6_MESAU	Stx4	298	Mesocricetus auratus	3:Protein inferred from homology	syntaxin-4 isoform X2	0.5185	0.9833	0	0	0	0	2	0	0	0	0	0	0	0	0	0	0	0	2	0	0	0	0	0	18818.2	0	0	0	0	0	0	0	tr|A0A1U8BVA1|A0A1U8BVA1_MESAU
tr|A0A1U7QBZ8|A0A1U7QBZ8_MESAU	A0A1U7QBZ8	A0A1U7QBZ8_MESAU	St5	1131	Mesocricetus auratus	4:Protein predicted	suppression of tumorigenicity 5 protein	0.9998	0.9977	0	0	0	1	0	2	0	0	0	0	0	0	0	0	0	1	0	2	0	0	0	22527.4	9976.76	19846.6	0	0	0	0	0	0	tr|A0A1U7RGL2|A0A1U7RGL2_MESAU
tr|A0A1U7QC35|A0A1U7QC35_MESAU	A0A1U7QC35	A0A1U7QC35_MESAU	Plk1	602	Mesocricetus auratus	3:Protein inferred from homology	Serine/threonine-protein kinase PLK	1	0.999	0	0	0	14	15	17	0	0	0	14	15	17	0	0	0	14	15	17	0	0	0	416506	350400	482530	0	0	0	87356.7	116216	161016
tr|A0A1U7QCE1|A0A1U7QCE1_MESAU	A0A1U7QCE1	A0A1U7QCE1_MESAU	Egln1	401	Mesocricetus auratus	4:Protein predicted	egl nine homolog 1	0.3807	0.9711	0	0	0	0	1	0	0	0	0	0	1	0	0	0	0	0	1	0	0	0	0	13812.5	16047.9	21995.3	0	0	0	0	0	0
tr|A0A1U7QCI1|A0A1U7QCI1_MESAU	A0A1U7QCI1	A0A1U7QCI1_MESAU	Mcam	649	Mesocricetus auratus	4:Protein predicted	cell surface glycoprotein MUC18 isoform X1	1	0.999	0	0	0	1	17	10	0	0	0	0	2	1	0	0	0	1	17	10	0	0	0	55220.8	475993	221163	0	0	0	40951.9	145055	85592.8
tr|A0A1U7QCI3|A0A1U7QCI3_MESAU	A0A1U7QCI3	A0A1U7QCI3_MESAU	Srp14	110	Mesocricetus auratus	4:Protein predicted	signal recognition particle 14 kDa protein	0.9482	0.999	1	3	1	1	5	1	1	3	1	1	5	1	1	3	1	1	5	1	30365.8	20611.8	16720.2	38955.5	18727.8	10956.5	0	0	0	0	0	0
tr|A0A1U7QCK1|A0A1U7QCK1_MESAU	A0A1U7QCK1	A0A1U7QCK1_MESAU	Ddx6	483	Mesocricetus auratus	3:Protein inferred from homology	probable ATP-dependent RNA helicase DDX6	1	0.999	0	0	0	0	4	5	0	0	0	0	4	5	0	0	0	0	4	5	0	0	0	14672.4	42341.1	68767.2	0	0	0	0	25015.8	24666.7
tr|A0A1U7QCP5|A0A1U7QCP5_MESAU	A0A1U7QCP5	A0A1U7QCP5_MESAU	Rab11fip5	1317	Mesocricetus auratus	4:Protein predicted	rab11 family-interacting protein 5 isoform X1	1	0.999	0	0	0	0	5	0	0	0	0	0	0	0	0	0	0	0	5	0	0	0	0	14432.9	108162	11207.5	0	0	0	0	0	0	tr|A0A1U8BR16|A0A1U8BR16_MESAU
tr|A0A1U7QCS8|A0A1U7QCS8_MESAU	A0A1U7QCS8	A0A1U7QCS8_MESAU	Snrnp27	234	Mesocricetus auratus	4:Protein predicted	U4/U6.U5 small nuclear ribonucleoprotein 27 kDa protein	0.7395	0.9936	0	3	0	0	0	0	0	3	0	0	0	0	0	3	0	0	0	0	0	11442.3	0	0	6577.97	0	0	0	0	0	0	0
tr|A0A1U7QCT2|A0A1U7QCT2_MESAU	A0A1U7QCT2	A0A1U7QCT2_MESAU	Creb3l1	519	Mesocricetus auratus	4:Protein predicted	cyclic AMP-responsive element-binding protein 3-like protein 1	0.9998	0.9985	0	0	0	0	2	0	0	0	0	0	2	0	0	0	0	0	2	0	0	0	0	12573.6	25058	0	0	0	0	0	0	0
tr|A0A1U7QCU4|A0A1U7QCU4_MESAU	A0A1U7QCU4	A0A1U7QCU4_MESAU	Slc12a4	1087	Mesocricetus auratus	4:Protein predicted	solute carrier family 12 member 4 isoform X1	0.9986	0.999	0	0	0	0	2	0	0	0	0	0	0	0	0	0	0	0	4	0	0	0	0	0	9080.57	0	0	0	0	0	0	0	tr|A0A1U7QLB4|A0A1U7QLB4_MESAU, tr|A0A1U7QWS7|A0A1U7QWS7_MESAU
tr|A0A1U7QCU9|A0A1U7QCU9_MESAU	A0A1U7QCU9	A0A1U7QCU9_MESAU	Slc7a6os	304	Mesocricetus auratus	4:Protein predicted	probable RNA polymerase II nuclear localization protein SLC7A6OS	0.4145	0.9748	0	0	0	0	0	2	0	0	0	0	0	2	0	0	0	0	0	2	0	0	0	40810.6	0	47012.2	0	0	0	0	0	0
tr|A0A1U7QCV2|A0A1U7QCV2_MESAU	A0A1U7QCV2	A0A1U7QCV2_MESAU	Psmc3	442	Mesocricetus auratus	3:Protein inferred from homology	26S protease regulatory subunit 6A	1	0.999	0	0	0	9	10	10	0	0	0	9	10	10	0	0	0	9	10	10	0	0	0	127566	124172	128017	0	0	0	40167.2	34653.1	37472.8
tr|A0A1U7QCY9|A0A1U7QCY9_MESAU	A0A1U7QCY9	A0A1U7QCY9_MESAU	Mcm2	904	Mesocricetus auratus	3:Protein inferred from homology	DNA helicase	0.9999	0.9989	0	0	0	0	2	0	0	0	0	0	2	0	0	0	0	0	2	0	0	0	0	0	59465.1	0	0	0	0	0	0	0
tr|A0A1U7QCZ1|A0A1U7QCZ1_MESAU	A0A1U7QCZ1	A0A1U7QCZ1_MESAU	Fxr1	677	Mesocricetus auratus	4:Protein predicted	fragile X mental retardation syndrome-related protein 1 isoform X1	1	0.999	0	0	0	11	38	17	0	0	0	0	0	0	0	0	0	11	38	17	0	0	0	399902	780546	543178	0	0	0	68952	97650.3	89291.9
tr|A0A1U7QCZ8|A0A1U7QCZ8_MESAU	A0A1U7QCZ8	A0A1U7QCZ8_MESAU	Ivns1abp	642	Mesocricetus auratus	4:Protein predicted	influenza virus NS1A-binding protein isoform X1	0.5066	0.9825	0	0	0	0	1	0	0	0	0	0	0	0	0	0	0	0	1	0	0	0	0	0	8069.14	0	0	0	0	0	0	0	tr|A0A1U7QNJ3|A0A1U7QNJ3_MESAU
tr|A0A1U7QD10|A0A1U7QD10_MESAU	A0A1U7QD10	A0A1U7QD10_MESAU	LOC101829440	184	Mesocricetus auratus	3:Protein inferred from homology	60S ribosomal protein L17	1	0.999	13	19	4	9	9	1	13	19	4	9	9	1	13	19	4	9	9	1	144026	441570	37792.2	241566	403871	31536.4	41871.1	110065	25576.8	69842.2	88380	29295
tr|A0A1U7QD30|A0A1U7QD30_MESAU	A0A1U7QD30	A0A1U7QD30_MESAU	Hells	832	Mesocricetus auratus	4:Protein predicted	lymphoid-specific helicase	1	0.999	0	0	0	9	18	17	0	0	0	9	18	17	0	0	0	9	18	17	0	0	0	282154	277544	355954	0	0	0	64947	61733.9	86895.4
tr|A0A1U7QD47|A0A1U7QD47_MESAU	A0A1U7QD47	A0A1U7QD47_MESAU	Prrc2c	2779	Mesocricetus auratus	4:Protein predicted	protein PRRC2C isoform X11	1	0.999	0	0	0	72	97	70	0	0	0	0	0	0	0	0	0	72	97	71	0	0	0	1.8883e+06	2.21881e+06	1.70734e+06	0	0	0	211863	231811	185997	tr|A0A3Q0CLW4|A0A3Q0CLW4_MESAU
tr|A0A1U7QD74|A0A1U7QD74_MESAU	A0A1U7QD74	A0A1U7QD74_MESAU	Capza1	286	Mesocricetus auratus	3:Protein inferred from homology	F-actin-capping protein subunit alpha	1	0.999	1	2	1	5	12	7	1	2	1	5	11	7	1	2	1	5	12	7	26907.2	12326.1	21450.8	166852	338513	207893	0	0	0	105625	121621	100629
tr|A0A1U7QDA2|A0A1U7QDA2_MESAU	A0A1U7QDA2	A0A1U7QDA2_MESAU	Ahcyl1	530	Mesocricetus auratus	3:Protein inferred from homology	Adenosylhomocysteinase	1	0.999	0	0	0	0	12	2	0	0	0	0	0	0	0	0	0	0	12	2	0	0	0	0	136609	25400.5	0	0	0	0	32443	18474.7	tr|A0A1U8C582|A0A1U8C582_MESAU
tr|A0A1U7QDA6|A0A1U7QDA6_MESAU	A0A1U7QDA6	A0A1U7QDA6_MESAU	Exoc7	653	Mesocricetus auratus	3:Protein inferred from homology	Exocyst complex component 7	0.948	0.999	0	0	0	0	1	0	0	0	0	0	0	0	0	0	0	0	1	0	0	0	0	0	8422.74	0	0	0	0	0	0	0	tr|A0A1U7QL78|A0A1U7QL78_MESAU, tr|A0A1U7QNQ0|A0A1U7QNQ0_MESAU, tr|A0A1U8BZS6|A0A1U8BZS6_MESAU
tr|A0A1U7QDB2|A0A1U7QDB2_MESAU	A0A1U7QDB2	A0A1U7QDB2_MESAU	Ampd2	824	Mesocricetus auratus	3:Protein inferred from homology	AMP deaminase	1	0.9987	0	0	0	0	7	2	0	0	0	0	0	0	0	0	0	0	7	2	0	0	0	4669.01	87472.6	48993.2	0	0	0	0	29338.8	29611	tr|A0A1U7QLV2|A0A1U7QLV2_MESAU
tr|A0A1U7QDC8|A0A1U7QDC8_MESAU	A0A1U7QDC8	A0A1U7QDC8_MESAU	Prpf38b	545	Mesocricetus auratus	4:Protein predicted	pre-mRNA-splicing factor 38B isoform X1	1	0.9988	1	4	1	1	1	0	1	4	1	1	1	0	1	4	1	1	1	0	25251.6	38681.1	13708.8	134596	62701.5	0	0	31820	0	99245.4	0	0
tr|A0A1U7QDE2|A0A1U7QDE2_MESAU	A0A1U7QDE2	A0A1U7QDE2_MESAU	Prps1	318	Mesocricetus auratus	3:Protein inferred from homology	ribose-phosphate pyrophosphokinase 1	0.9462	0.999	1	0	0	0	0	0	1	0	0	0	0	0	1	0	0	0	0	0	7335.7	0	0	0	0	0	0	0	0	0	0	0
tr|A0A1U7QDH0|A0A1U7QDH0_MESAU	A0A1U7QDH0	A0A1U7QDH0_MESAU	Filip1l	892	Mesocricetus auratus	4:Protein predicted	filamin A-interacting protein 1-like isoform X2	1	0.999	0	0	0	2	3	2	0	0	0	0	0	0	0	0	0	2	3	2	0	0	0	68138.2	60567.8	54742	0	0	0	25294.7	32150.2	33355.8	tr|A0A3Q0D1D2|A0A3Q0D1D2_MESAU
tr|A0A1U7QDI3|A0A1U7QDI3_MESAU	A0A1U7QDI3	A0A1U7QDI3_MESAU	Ube2d2	147	Mesocricetus auratus	3:Protein inferred from homology	ubiquitin-conjugating enzyme E2 D2 isoform X2	0.9462	0.999	0	1	0	3	2	2	0	0	0	0	0	0	0	1	0	3	2	2	0	9488.58	0	24239.2	14733.3	20425.7	0	0	0	0	0	0	tr|A0A1U7QN88|A0A1U7QN88_MESAU, tr|A0A1U8CG12|A0A1U8CG12_MESAU, tr|A0A3Q0DA44|A0A3Q0DA44_MESAU
tr|A0A1U7QDJ2|A0A1U7QDJ2_MESAU	A0A1U7QDJ2	A0A1U7QDJ2_MESAU	Ctnna1	905	Mesocricetus auratus	4:Protein predicted	catenin alpha-1	1	0.999	0	0	0	0	11	5	0	0	0	0	6	4	0	0	0	0	11	5	0	0	0	0	77622.3	70772.6	0	0	0	0	22677.9	21472
tr|A0A1U7QDN9|A0A1U7QDN9_MESAU	A0A1U7QDN9	A0A1U7QDN9_MESAU	Dvl3	716	Mesocricetus auratus	4:Protein predicted	segment polarity protein dishevelled homolog DVL-3 isoform X1	1	0.999	0	0	0	3	7	3	0	0	0	0	0	0	0	0	0	3	7	3	0	0	0	108530	112151	117171	0	0	0	37344.8	34883.2	40214.6	tr|A0A1U8C360|A0A1U8C360_MESAU
tr|A0A1U7QDP0|A0A1U7QDP0_MESAU	A0A1U7QDP0	A0A1U7QDP0_MESAU	Fau	133	Mesocricetus auratus	3:Protein inferred from homology	40S ribosomal protein S30	1	0.999	10	27	26	5	21	37	10	27	26	5	21	37	10	27	26	5	21	37	128127	1.39111e+06	3.90955e+06	440254	980290	5.79526e+06	0	1.43381e+06	3.54318e+06	0	1.03168e+06	3.62534e+06
tr|A0A1U7QDR3|A0A1U7QDR3_MESAU	A0A1U7QDR3	A0A1U7QDR3_MESAU	Rpl27	136	Mesocricetus auratus	3:Protein inferred from homology	60S ribosomal protein L27	1	0.9987	1	8	5	1	4	4	1	8	5	1	4	4	1	8	5	1	4	4	0	600243	627817	134880	475856	491880	0	606752	451899	108142	456338	267716
tr|A0A1U7QDR7|A0A1U7QDR7_MESAU	A0A1U7QDR7	A0A1U7QDR7_MESAU	Cltc	1675	Mesocricetus auratus	3:Protein inferred from homology	Clathrin heavy chain	1	0.999	6	5	2	5	17	3	0	0	0	0	0	0	6	5	2	5	17	3	28514.2	75009.7	31463.5	155720	378254	249398	29604.8	50020.9	40280.9	61315.6	108080	67065.1	tr|A0A1U8CDB7|A0A1U8CDB7_MESAU, tr|G8IFB9|G8IFB9_MESAU
tr|A0A1U7QDS7|A0A1U7QDS7_MESAU	A0A1U7QDS7	A0A1U7QDS7_MESAU	Gdi2	445	Mesocricetus auratus	3:Protein inferred from homology	Rab GDP dissociation inhibitor	1	0.999	1	0	1	5	2	0	1	0	1	5	2	0	1	0	1	5	2	0	21094.4	0	40150.7	63294.1	63371.2	14771.6	0	0	0	44705.5	39039	0
tr|A0A1U7QDU7|A0A1U7QDU7_MESAU	A0A1U7QDU7	A0A1U7QDU7_MESAU	Ccdc137	289	Mesocricetus auratus	4:Protein predicted	coiled-coil domain-containing protein 137	1	0.999	11	1	0	8	0	0	11	1	0	8	0	0	11	1	0	8	0	0	88724.4	16085.6	0	153560	0	0	34718.4	0	0	51406.3	0	0
tr|A0A1U7QE09|A0A1U7QE09_MESAU	A0A1U7QE09	A0A1U7QE09_MESAU	Rpl23a	156	Mesocricetus auratus	3:Protein inferred from homology	60S ribosomal protein L23a	1	0.999	27	30	24	18	20	20	27	30	24	18	20	20	27	30	24	18	20	20	2.19848e+06	1.7738e+06	2.13995e+06	3.06995e+06	1.66496e+06	2.16752e+06	1.08927e+06	1.712e+06	2215829	1.68653e+06	1.48266e+06	1.94517e+06
tr|A0A1U7QE18|A0A1U7QE18_MESAU	A0A1U7QE18	A0A1U7QE18_MESAU	Srek1	611	Mesocricetus auratus	4:Protein predicted	splicing regulatory glutamine/lysine-rich protein 1 isoform X1	1	0.999	9	2	1	7	2	0	2	1	0	1	1	0	9	2	1	7	2	0	100089	45699.2	35266.8	135111	7408.02	0	44799.2	30570.8	0	75483.7	0	0
tr|A0A1U7QE23|A0A1U7QE23_MESAU	A0A1U7QE23	A0A1U7QE23_MESAU	Nsa2	260	Mesocricetus auratus	4:Protein predicted	ribosome biogenesis protein NSA2 homolog	1	0.999	18	6	4	16	2	4	18	6	4	16	2	4	18	6	4	16	2	4	206230	75395.9	73547.6	385999	110210	42684.2	104382	62016.7	69919.5	199005	70494.8	0
tr|A0A1U7QE34|A0A1U7QE34_MESAU	A0A1U7QE34	A0A1U7QE34_MESAU	Ddx18	658	Mesocricetus auratus	3:Protein inferred from homology	RNA helicase	1	0.999	44	16	17	42	9	11	44	16	17	42	9	11	44	16	17	42	9	11	588838	153954	152002	1.39114e+06	309573	262503	109535	42284.4	56323.1	238824	71040.6	70450.8
tr|A0A1U7QE42|A0A1U7QE42_MESAU	A0A1U7QE42	A0A1U7QE42_MESAU	Clint1	623	Mesocricetus auratus	4:Protein predicted	clathrin interactor 1 isoform X2	1	0.999	0	0	0	0	5	6	0	0	0	0	0	0	0	0	0	0	5	6	0	0	0	30006.6	81221.8	106489	0	0	0	19225.2	23014.5	31280.9	tr|A0A1U8BSM1|A0A1U8BSM1_MESAU
tr|A0A1U7QE56|A0A1U7QE56_MESAU	A0A1U7QE56	A0A1U7QE56_MESAU	Ccdc88a	1872	Mesocricetus auratus	4:Protein predicted	girdin isoform X1	1	0.999	0	0	0	1	12	0	0	0	0	0	0	0	0	0	0	1	12	0	0	0	0	24466.8	100540	0	0	0	0	0	0	0	tr|A0A1U8BZS7|A0A1U8BZS7_MESAU, tr|A0A1U8C0F3|A0A1U8C0F3_MESAU, tr|A0A3Q0CQU0|A0A3Q0CQU0_MESAU
tr|A0A1U7QE61|A0A1U7QE61_MESAU	A0A1U7QE61	A0A1U7QE61_MESAU	Nudcd2	157	Mesocricetus auratus	4:Protein predicted	nudC domain-containing protein 2	1	0.999	0	0	0	0	3	1	0	0	0	0	3	1	0	0	0	0	3	1	0	0	0	20652.4	28990.2	26620.9	0	0	0	0	0	0
tr|A0A1U7QE91|A0A1U7QE91_MESAU	A0A1U7QE91	A0A1U7QE91_MESAU	Egfr	1207	Mesocricetus auratus	3:Protein inferred from homology	Receptor protein-tyrosine kinase	1	0.999	0	0	0	0	13	5	0	0	0	0	0	0	0	0	0	0	13	5	0	0	0	0	165967	43205.3	0	0	0	0	41267.7	29468.7	tr|A0A1U8BSJ9|A0A1U8BSJ9_MESAU
tr|A0A1U7QEC9|A0A1U7QEC9_MESAU	A0A1U7QEC9	A0A1U7QEC9_MESAU	Tgfb1i1	461	Mesocricetus auratus	4:Protein predicted	transforming growth factor beta-1-induced transcript 1 protein isoform X2	1	0.999	0	0	0	3	14	7	0	0	0	0	0	0	0	0	0	3	14	7	0	0	0	50183.6	150156	101119	0	0	0	31839.5	41598.4	33145.5	tr|A0A1U8BHQ2|A0A1U8BHQ2_MESAU, tr|A0A3Q0CU99|A0A3Q0CU99_MESAU, tr|A0A3Q0CUA1|A0A3Q0CUA1_MESAU
tr|A0A1U7QED1|A0A1U7QED1_MESAU	A0A1U7QED1	A0A1U7QED1_MESAU	Kif1a	1783	Mesocricetus auratus	3:Protein inferred from homology	kinesin-like protein KIF1A isoform X4	1	0.999	0	0	0	1	3	1	0	0	0	0	0	0	0	0	0	1	3	1	0	0	0	45056.8	20974.4	19592.9	0	0	0	28108.6	12520.1	0	tr|A0A1U7QHZ5|A0A1U7QHZ5_MESAU, tr|A0A1U7QMX0|A0A1U7QMX0_MESAU, tr|A0A1U7QUE1|A0A1U7QUE1_MESAU, tr|A0A1U7QYC5|A0A1U7QYC5_MESAU, tr|A0A1U7R4N7|A0A1U7R4N7_MESAU, tr|A0A1U8BLY4|A0A1U8BLY4_MESAU, tr|A0A1U8C358|A0A1U8C358_MESAU, tr|A0A1U8C364|A0A1U8C364_MESAU, tr|A0A1U8C369|A0A1U8C369_MESAU, tr|A0A1U8C671|A0A1U8C671_MESAU, tr|A0A1U8C7J4|A0A1U8C7J4_MESAU, tr|A0A1U8C7K5|A0A1U8C7K5_MESAU, tr|A0A1U8CAI7|A…
tr|A0A1U7QEF1|A0A1U7QEF1_MESAU	A0A1U7QEF1	A0A1U7QEF1_MESAU	Rpl37a	92	Mesocricetus auratus	3:Protein inferred from homology	60S ribosomal protein L37a	0.9465	0.999	1	1	1	1	1	0	0	0	0	0	0	0	1	1	1	1	1	0	25605.4	21040.7	13701.1	22529.1	17815.2	13076.1	0	0	0	0	0	0	tr|A0A1U7R8I6|A0A1U7R8I6_MESAU
tr|A0A1U7QEK0|A0A1U7QEK0_MESAU	A0A1U7QEK0	A0A1U7QEK0_MESAU	Synj2	1478	Mesocricetus auratus	4:Protein predicted	synaptojanin-2 isoform X1	1	0.999	0	0	0	11	46	26	0	0	0	0	0	0	0	0	0	11	46	26	0	0	0	493066	1.06416e+06	696837	0	0	0	67505.7	114300	94563.4
tr|A0A1U7QEM0|A0A1U7QEM0_MESAU	A0A1U7QEM0	A0A1U7QEM0_MESAU	Efnb2	336	Mesocricetus auratus	3:Protein inferred from homology	ephrin-B2	1	0.999	0	0	0	0	8	5	0	0	0	0	8	5	0	0	0	0	8	5	0	0	0	20158.8	152781	81098.6	0	0	0	0	50958.4	31564
tr|A0A1U7QEN7|A0A1U7QEN7_MESAU	A0A1U7QEN7	A0A1U7QEN7_MESAU	Knstrn	312	Mesocricetus auratus	4:Protein predicted	small kinetochore-associated protein	0.9481	0.999	0	0	0	0	1	0	0	0	0	0	1	0	0	0	0	0	1	0	0	0	0	0	23380	20912.7	0	0	0	0	0	0
tr|A0A1U7QEN8|A0A1U7QEN8_MESAU	A0A1U7QEN8	A0A1U7QEN8_MESAU	Tmem237	403	Mesocricetus auratus	4:Protein predicted	transmembrane protein 237 isoform X2	0.8182	0.9959	0	0	0	0	3	1	0	0	0	0	0	0	0	0	0	0	3	1	0	0	0	9970.38	33771.9	31670.5	0	0	0	0	0	0	tr|A0A1U8BZY3|A0A1U8BZY3_MESAU, tr|A0A1U8C0L2|A0A1U8C0L2_MESAU
tr|A0A1U7QEQ7|A0A1U7QEQ7_MESAU	A0A1U7QEQ7	A0A1U7QEQ7_MESAU	Rrp1b	744	Mesocricetus auratus	4:Protein predicted	ribosomal RNA processing protein 1 homolog B	1	0.999	61	30	23	48	23	14	61	30	23	48	23	14	61	30	23	48	23	14	1.40544e+06	483656	420676	1.97642e+06	502722	410168	121878	62463.6	59771.9	189666	55438	47849.3
tr|A0A1U7QEV7|A0A1U7QEV7_MESAU	A0A1U7QEV7	A0A1U7QEV7_MESAU	Mkrn2	416	Mesocricetus auratus	4:Protein predicted	probable E3 ubiquitin-protein ligase makorin-2	0.7636	0.9944	0	0	0	0	1	1	0	0	0	0	1	1	0	0	0	0	1	1	0	0	0	0	13263.3	15605.7	0	0	0	0	0	0
tr|A0A1U7QF08|A0A1U7QF08_MESAU	A0A1U7QF08	A0A1U7QF08_MESAU	LOC101840367	142	Mesocricetus auratus	3:Protein inferred from homology	60S ribosomal protein L36a	0.8938	0.9978	2	1	4	1	2	2	0	0	0	0	0	0	2	1	4	1	2	2	24227.1	11294.9	22230.2	44009.6	10545.5	11605.1	0	0	0	0	0	0	tr|A0A1U7QR23|A0A1U7QR23_MESAU, tr|A0A1U7QTN2|A0A1U7QTN2_MESAU, tr|A0A1U8CL66|A0A1U8CL66_MESAU
tr|A0A1U7QF41|A0A1U7QF41_MESAU	A0A1U7QF41	A0A1U7QF41_MESAU	Slc12a6	1099	Mesocricetus auratus	4:Protein predicted	solute carrier family 12 member 6 isoform X3	1	0.999	0	0	0	0	11	0	0	0	0	0	2	0	0	0	0	0	11	0	0	0	0	0	134841	0	0	0	0	0	0	0
tr|A0A1U7QF52|A0A1U7QF52_MESAU	A0A1U7QF52	A0A1U7QF52_MESAU	Sugt1	336	Mesocricetus auratus	4:Protein predicted	protein SGT1 homolog	1	0.999	0	0	0	0	2	1	0	0	0	0	2	1	0	0	0	0	2	1	0	0	0	35953.6	46410.2	30813.9	0	0	0	21517.5	22792.7	0
tr|A0A1U7QF80|A0A1U7QF80_MESAU	A0A1U7QF80	A0A1U7QF80_MESAU	Bicd2	851	Mesocricetus auratus	4:Protein predicted	protein bicaudal D homolog 2 isoform X1	0.3414	0.9659	0	0	0	0	1	0	0	0	0	0	0	0	0	0	0	0	1	0	0	0	0	0	19477.6	10203.6	0	0	0	0	0	0	tr|A0A1U7QHR6|A0A1U7QHR6_MESAU
tr|A0A1U7QF88|A0A1U7QF88_MESAU	A0A1U7QF88	A0A1U7QF88_MESAU	Caprin1	707	Mesocricetus auratus	4:Protein predicted	caprin-1 isoform X1	1	0.999	0	0	0	6	10	10	0	0	0	2	1	1	0	0	0	6	10	10	0	0	0	330944	631302	528518	0	0	0	130516	187699	149558
tr|A0A1U7QF92|A0A1U7QF92_MESAU	A0A1U7QF92	A0A1U7QF92_MESAU	Otud4	1107	Mesocricetus auratus	4:Protein predicted	OTU domain-containing protein 4	1	0.999	0	0	0	20	27	20	0	0	0	20	27	20	0	0	0	20	27	20	0	0	0	467816	531411	514687	0	0	0	86393.8	75732.8	83406.6
tr|A0A1U7QFA5|A0A1U7QFA5_MESAU	A0A1U7QFA5	A0A1U7QFA5_MESAU	Hmgxb4	600	Mesocricetus auratus	4:Protein predicted	HMG domain-containing protein 4 isoform X2	1	0.999	3	0	0	3	0	0	0	0	0	0	0	0	3	0	0	3	0	0	29918	0	0	46623.4	0	0	0	0	0	0	0	0	tr|A0A1U8C4H2|A0A1U8C4H2_MESAU
tr|A0A1U7QFC2|A0A1U7QFC2_MESAU	A0A1U7QFC2	A0A1U7QFC2_MESAU	Mtdh	581	Mesocricetus auratus	4:Protein predicted	protein LYRIC	1	0.999	24	1	8	33	29	24	24	1	8	33	29	24	24	1	8	33	29	24	434415	31776	113534	1.27599e+06	698280	799972	119106	0	48759.3	334053	168503	204329
tr|A0A1U7QFC3|A0A1U7QFC3_MESAU	A0A1U7QFC3	A0A1U7QFC3_MESAU	Dsp	2879	Mesocricetus auratus	4:Protein predicted	desmoplakin isoform X1	1	0.999	62	0	41	62	0	18	10	0	8	9	0	4	62	0	41	62	0	18	1.2254e+06	811963	1.53751e+06	1.90108e+06	0	1.5413e+06	451326	0	576010	867831	0	334013
tr|A0A1U7QFD8|A0A1U7QFD8_MESAU	A0A1U7QFD8	A0A1U7QFD8_MESAU	Numb	607	Mesocricetus auratus	4:Protein predicted	protein numb homolog isoform X3	1	0.9989	0	0	0	0	2	1	0	0	0	0	0	0	0	0	0	0	5	5	0	0	0	12709.3	55715.2	38470.2	0	0	0	0	0	0	tr|A0A1U8BXJ8|A0A1U8BXJ8_MESAU, tr|A0A1U8BXK2|A0A1U8BXK2_MESAU, tr|A0A1U8C4Z8|A0A1U8C4Z8_MESAU
tr|A0A1U7QFG5|A0A1U7QFG5_MESAU	A0A1U7QFG5	A0A1U7QFG5_MESAU	Vti1b	232	Mesocricetus auratus	4:Protein predicted	vesicle transport through interaction with t-SNAREs homolog 1B	1	0.999	0	0	0	0	5	6	0	0	0	0	5	6	0	0	0	0	5	6	0	0	0	0	47112.2	87404	0	0	0	0	26160	37732.8
tr|A0A1U7QFG6|A0A1U7QFG6_MESAU	A0A1U7QFG6	A0A1U7QFG6_MESAU	Tdp2	369	Mesocricetus auratus	4:Protein predicted	tyrosyl-DNA phosphodiesterase 2	1	0.999	0	0	0	8	27	21	0	0	0	8	27	21	0	0	0	8	27	21	0	0	0	170692	572333	436283	0	0	0	70253.7	150047	120838
tr|A0A1U7QFH5|A0A1U7QFH5_MESAU	A0A1U7QFH5	A0A1U7QFH5_MESAU	Pcbp1	356	Mesocricetus auratus	4:Protein predicted	poly(RC)-binding protein 1	1	0.999	2	3	0	13	32	20	2	2	0	10	24	17	2	3	0	13	32	20	14180	43053.4	0	890524	1.43622e+06	1.12901e+06	0	21479	0	270893	392551	365532
tr|A0A1U7QFI7|A0A1U7QFI7_MESAU	A0A1U7QFI7	A0A1U7QFI7_MESAU	Cnbp	177	Mesocricetus auratus	4:Protein predicted	cellular nucleic acid-binding protein	0.9482	0.999	0	0	0	0	1	2	0	0	0	0	1	2	0	0	0	0	1	2	0	0	0	0	22131.4	19703.3	0	0	0	0	0	0
tr|A0A1U7QFL9|A0A1U7QFL9_MESAU	A0A1U7QFL9	A0A1U7QFL9_MESAU	Gins4	223	Mesocricetus auratus	3:Protein inferred from homology	DNA replication complex GINS protein SLD5	0.3414	0.9659	0	1	1	0	1	0	0	1	1	0	1	0	0	1	1	0	1	0	0	8584.52	6896.1	0	2413.24	0	0	0	0	0	0	0
tr|A0A1U7QFM4|A0A1U7QFM4_MESAU	A0A1U7QFM4	A0A1U7QFM4_MESAU	Adam9	834	Mesocricetus auratus	4:Protein predicted	disintegrin and metalloproteinase domain-containing protein 9	1	0.999	0	0	1	1	1	0	0	0	1	1	1	0	0	0	1	1	1	0	0	0	72510.9	212468	3422.23	0	0	0	0	0	0	0
tr|A0A1U7QFQ6|A0A1U7QFQ6_MESAU	A0A1U7QFQ6	A0A1U7QFQ6_MESAU	Rai14	950	Mesocricetus auratus	4:Protein predicted	ankycorbin isoform X2	1	0.999	0	0	0	1	17	8	0	0	0	0	0	0	0	0	0	1	17	8	0	0	0	92470.3	212948	136144	0	0	0	42159.5	41001.9	44954	tr|A0A1U7QS40|A0A1U7QS40_MESAU
tr|A0A1U7QFR6|A0A1U7QFR6_MESAU	A0A1U7QFR6	A0A1U7QFR6_MESAU	Tnks1bp1	1696	Mesocricetus auratus	4:Protein predicted	182 kDa tankyrase-1-binding protein	1	0.999	0	0	0	10	26	12	0	0	0	10	26	12	0	0	0	10	26	12	0	0	0	331090	385450	287784	0	0	0	41362.6	37901.3	37207.9
tr|A0A1U7QFU8|A0A1U7QFU8_MESAU	A0A1U7QFU8	A0A1U7QFU8_MESAU	Slc25a4	298	Mesocricetus auratus	3:Protein inferred from homology	ADP/ATP translocase 1	1	0.9989	1	2	1	0	0	4	1	2	1	0	0	4	1	2	3	2	4	12	37276	11597.8	14015	29883.2	13046.7	36693.3	0	0	0	0	0	0
tr|A0A1U7QFZ3|A0A1U7QFZ3_MESAU	A0A1U7QFZ3	A0A1U7QFZ3_MESAU	Hnrnpu	799	Mesocricetus auratus	4:Protein predicted	heterogeneous nuclear ribonucleoprotein U	1	0.999	8	12	1	2	4	2	8	12	1	2	4	2	8	12	1	2	4	2	82046.5	52723.5	9234.03	57948.7	70731.3	70532.7	22858.9	29004.1	0	22954.5	34068.3	35218.4
tr|A0A1U7QG14|A0A1U7QG14_MESAU	A0A1U7QG14	A0A1U7QG14_MESAU	Usp10	794	Mesocricetus auratus	3:Protein inferred from homology	Ubiquitin carboxyl-terminal hydrolase	0.9999	0.9982	0	0	0	3	1	1	0	0	0	3	1	1	0	0	0	100	127	110	0	0	0	140186	76608.8	143348	0	0	0	0	0	0
tr|A0A1U7QG32|A0A1U7QG32_MESAU	A0A1U7QG32	A0A1U7QG32_MESAU	Stmn2	179	Mesocricetus auratus	3:Protein inferred from homology	Stathmin	0.8653	0.9972	0	0	0	0	1	1	0	0	0	0	0	0	0	0	0	0	1	1	0	0	0	0	23270.4	20278.5	0	0	0	0	0	0	tr|A0A1U8CBA9|A0A1U8CBA9_MESAU
tr|A0A1U7QG37|A0A1U7QG37_MESAU	A0A1U7QG37	A0A1U7QG37_MESAU	Fabp5	135	Mesocricetus auratus	3:Protein inferred from homology	fatty acid-binding protein, epidermal isoform X1	0.9467	0.999	1	0	0	1	0	0	1	0	0	1	0	0	1	0	0	1	0	0	37036.2	0	0	33021.6	0	0	0	0	0	0	0	0
tr|A0A1U7QG80|A0A1U7QG80_MESAU	A0A1U7QG80	A0A1U7QG80_MESAU	Snx3	162	Mesocricetus auratus	4:Protein predicted	sorting nexin-3	1	0.999	0	0	0	3	10	9	0	0	0	3	8	9	0	0	0	3	10	9	0	0	0	81517.2	330170	297336	0	0	0	50492.6	151850	144552
tr|A0A1U7QG95|A0A1U7QG95_MESAU	A0A1U7QG95	A0A1U7QG95_MESAU	Dctn1	1256	Mesocricetus auratus	4:Protein predicted	dynactin subunit 1 isoform X4	0.9947	0.9652	0	0	0	0	3	1	0	0	0	0	0	0	0	0	0	0	3	1	0	0	0	0	33278.4	13807.2	0	0	0	0	0	0	tr|A0A1U7QPU2|A0A1U7QPU2_MESAU, tr|A0A1U7QSQ6|A0A1U7QSQ6_MESAU, tr|A0A1U8C5F4|A0A1U8C5F4_MESAU, tr|A0A1U8C5F5|A0A1U8C5F5_MESAU
tr|A0A1U7QGB3|A0A1U7QGB3_MESAU	A0A1U7QGB3	A0A1U7QGB3_MESAU	Slc12a7	1083	Mesocricetus auratus	4:Protein predicted	solute carrier family 12 member 7 isoform X3	1	0.999	0	0	1	0	19	0	0	0	0	0	0	0	0	0	1	0	19	0	0	0	19641.6	72973.3	270350	27764.3	0	0	0	31286.9	61080.9	0	tr|A0A3Q0D9V0|A0A3Q0D9V0_MESAU
tr|A0A1U7QGC9|A0A1U7QGC9_MESAU	A0A1U7QGC9	A0A1U7QGC9_MESAU	Pdlim7	459	Mesocricetus auratus	4:Protein predicted	PDZ and LIM domain protein 7 isoform X2	1	0.999	0	0	0	3	6	7	0	0	0	0	0	0	0	0	0	3	6	7	0	0	0	86783.4	168150	194522	0	0	0	26048.2	44793.6	62567.7	tr|A0A1U8C8P4|A0A1U8C8P4_MESAU
tr|A0A1U7QGD1|A0A1U7QGD1_MESAU	A0A1U7QGD1	A0A1U7QGD1_MESAU	Copz1	177	Mesocricetus auratus	4:Protein predicted	coatomer subunit zeta-1	1	0.999	2	0	0	0	3	0	2	0	0	0	3	0	2	0	0	0	3	0	8783.05	0	0	15767.5	42323.3	41855	0	0	0	0	0	0
tr|A0A1U7QGD2|A0A1U7QGD2_MESAU	A0A1U7QGD2	A0A1U7QGD2_MESAU	Abcf3	709	Mesocricetus auratus	4:Protein predicted	ATP-binding cassette sub-family F member 3 isoform X1	1	0.9989	0	0	0	1	3	0	0	0	0	1	1	0	0	0	0	1	3	0	0	0	0	28664.4	34585.2	0	0	0	0	16821.7	20255	0
tr|A0A1U7QGG6|A0A1U7QGG6_MESAU	A0A1U7QGG6	A0A1U7QGG6_MESAU	Atp5c1	298	Mesocricetus auratus	3:Protein inferred from homology	ATP synthase subunit gamma	0.5153	0.9831	0	0	0	1	1	0	0	0	0	0	0	0	0	0	0	1	1	0	0	0	0	19073	19392.8	26479.5	0	0	0	0	0	0	tr|A0A1U8C2X1|A0A1U8C2X1_MESAU
tr|A0A1U7QGJ4|A0A1U7QGJ4_MESAU	A0A1U7QGJ4	A0A1U7QGJ4_MESAU	Srek1ip1	153	Mesocricetus auratus	4:Protein predicted	protein SREK1IP1	0.9442	0.9989	0	1	3	1	1	3	0	1	3	1	1	3	0	1	3	1	1	3	0	29461.3	30409.8	17375.3	15011.6	26359.7	0	0	0	0	0	0
tr|A0A1U7QGK1|A0A1U7QGK1_MESAU	A0A1U7QGK1	A0A1U7QGK1_MESAU	Gtpbp4	634	Mesocricetus auratus	3:Protein inferred from homology	Nucleolar GTP-binding protein 1	1	0.999	61	25	39	82	21	29	61	25	39	82	21	29	61	25	39	82	21	29	2.30065e+06	465681	1.07355e+06	3.65628e+06	752020	850915	466943	115713	240064	644140	104255	165828
tr|A0A1U7QGL5|A0A1U7QGL5_MESAU	A0A1U7QGL5	A0A1U7QGL5_MESAU	Jam3	310	Mesocricetus auratus	4:Protein predicted	junctional adhesion molecule C	1	0.999	0	0	0	5	19	10	0	0	0	5	19	10	0	0	0	5	19	10	0	0	0	90596.7	318913	153129	0	0	0	44036.1	92141.6	61740.2
tr|A0A1U7QGL6|A0A1U7QGL6_MESAU	A0A1U7QGL6	A0A1U7QGL6_MESAU	Psma2	234	Mesocricetus auratus	3:Protein inferred from homology	Proteasome subunit alpha type	0.9481	0.999	0	0	0	1	0	0	0	0	0	1	0	0	0	0	0	1	0	0	0	0	0	15959.8	0	0	0	0	0	0	0	0
tr|A0A1U7QGQ1|A0A1U7QGQ1_MESAU	A0A1U7QGQ1	A0A1U7QGQ1_MESAU	Hnrnph1	449	Mesocricetus auratus	4:Protein predicted	heterogeneous nuclear ribonucleoprotein H isoform X5	0.9933	0.999	0	2	1	1	1	0	0	0	0	0	0	0	0	2	1	2	2	5	0	13875.4	15090.6	22499.6	9975.97	17390.5	0	0	0	0	0	0	tr|A0A1U8BSA9|A0A1U8BSA9_MESAU, tr|A0A1U8BVV8|A0A1U8BVV8_MESAU, tr|A0A1U8C3T5|A0A1U8C3T5_MESAU, tr|A0A3Q0CMT7|A0A3Q0CMT7_MESAU
tr|A0A1U7QGQ7|A0A1U7QGQ7_MESAU	A0A1U7QGQ7	A0A1U7QGQ7_MESAU	Rps23	142	Mesocricetus auratus	3:Protein inferred from homology	40S ribosomal protein S23	1	0.999	20	30	25	14	34	14	9	6	7	5	16	3	20	30	25	14	34	14	596412	1.59243e+06	991647	1.25876e+06	1.64356e+06	697084	492044	1.24574e+06	668335	901647	1.11053e+06	435562
tr|A0A1U7QGQ9|A0A1U7QGQ9_MESAU	A0A1U7QGQ9	A0A1U7QGQ9_MESAU	Eif2b4	525	Mesocricetus auratus	3:Protein inferred from homology	translation initiation factor eIF-2B subunit delta isoform X2	1	0.9982	2	0	0	0	0	1	0	0	0	0	0	0	2	0	0	0	0	1	13972.4	0	0	20880.9	9568.54	12440.1	0	0	0	0	0	0	tr|A0A1U8C780|A0A1U8C780_MESAU
tr|A0A1U7QGS7|A0A1U7QGS7_MESAU	A0A1U7QGS7	A0A1U7QGS7_MESAU	Rpap3	661	Mesocricetus auratus	4:Protein predicted	RNA polymerase II-associated protein 3	1	0.999	0	0	0	9	23	13	0	0	0	9	23	13	0	0	0	9	23	13	0	0	0	197884	356258	365814	0	0	0	48826.4	44939.3	56408.5
tr|A0A1U7QGS9|A0A1U7QGS9_MESAU	A0A1U7QGS9	A0A1U7QGS9_MESAU	Rp9	212	Mesocricetus auratus	4:Protein predicted	retinitis pigmentosa 9 protein	1	0.999	6	5	4	4	3	1	6	5	4	4	3	1	6	5	4	4	3	1	83764.2	80592.1	47276.2	85961.7	63408.1	33625.9	60392.2	44911.5	31972.5	39867.6	33042.9	0
tr|A0A1U7QGV5|A0A1U7QGV5_MESAU	A0A1U7QGV5	A0A1U7QGV5_MESAU	Ccdc102a	549	Mesocricetus auratus	4:Protein predicted	coiled-coil domain-containing protein 102A	1	0.999	0	0	0	35	32	36	0	0	0	35	32	36	0	0	0	35	32	36	0	0	0	1.16091e+06	1.27949e+06	1.53904e+06	0	0	0	283656	297188	356644
tr|A0A1U7QGV6|A0A1U7QGV6_MESAU	A0A1U7QGV6	A0A1U7QGV6_MESAU	Spats2	545	Mesocricetus auratus	4:Protein predicted	spermatogenesis-associated serine-rich protein 2	1	0.999	0	0	0	0	2	0	0	0	0	0	2	0	0	0	0	0	2	0	0	0	0	0	47264.1	0	0	0	0	0	0	0
tr|A0A1U7QGY2|A0A1U7QGY2_MESAU	A0A1U7QGY2	A0A1U7QGY2_MESAU	Rack1	317	Mesocricetus auratus	4:Protein predicted	receptor of activated protein C kinase 1	1	0.999	11	7	3	7	8	5	11	7	3	7	8	5	11	7	3	7	8	5	107519	85547.1	66914.5	233486	171900	131942	31828.7	33364.9	42362.1	54694.7	43058.6	49129.5
tr|A0A1U7QGY7|A0A1U7QGY7_MESAU	A0A1U7QGY7	A0A1U7QGY7_MESAU	Rps12	132	Mesocricetus auratus	3:Protein inferred from homology	40S ribosomal protein S12	0.8391	0.9965	2	0	0	0	0	0	2	0	0	0	0	0	2	0	0	0	0	0	10442.3	0	0	0	0	4714.96	0	0	0	0	0	0
tr|A0A1U7QGZ0|A0A1U7QGZ0_MESAU	A0A1U7QGZ0	A0A1U7QGZ0_MESAU	Krt75	552	Mesocricetus auratus	3:Protein inferred from homology	keratin, type II cytoskeletal 75 isoform X2	1	0.999	4	0	7	6	0	3	0	0	0	0	0	0	39	5	110	56	3	27	348370	0	359931	617636	0	94352.2	327624	0	178429	594594	0	54240.4	tr|A0A1U8BGE9|A0A1U8BGE9_MESAU
tr|A0A1U7QGZ5|A0A1U7QGZ5_MESAU	A0A1U7QGZ5	A0A1U7QGZ5_MESAU	Krt2	696	Mesocricetus auratus	3:Protein inferred from homology	keratin, type II cytoskeletal 2 epidermal isoform X2	1	0.999	0	0	0	1	0	0	0	0	0	0	0	0	31	5	76	43	1	10	0	0	0	0	0	0	0	0	0	0	0	0	tr|A0A3Q0CKH2|A0A3Q0CKH2_MESAU, tr|A0A3Q0CKL9|A0A3Q0CKL9_MESAU
tr|A0A1U7QH00|A0A1U7QH00_MESAU	A0A1U7QH00	A0A1U7QH00_MESAU	Tnfaip3	814	Mesocricetus auratus	4:Protein predicted	tumor necrosis factor alpha-induced protein 3 isoform X1	1	0.999	0	0	0	0	5	3	0	0	0	0	0	0	0	0	0	0	5	3	0	0	0	0	89162.9	37094.8	0	0	0	0	37239.9	28656.6	tr|A0A1U8D3Z1|A0A1U8D3Z1_MESAU
tr|A0A1U7QH03|A0A1U7QH03_MESAU	A0A1U7QH03	A0A1U7QH03_MESAU	Ppp2r3a	1104	Mesocricetus auratus	4:Protein predicted	serine/threonine-protein phosphatase 2A regulatory subunit B'' subunit alpha isoform X1	0.8963	0.9979	0	0	0	1	1	0	0	0	0	1	1	0	0	0	0	1	1	0	0	0	0	16843.3	22777.9	0	0	0	0	0	0	0
tr|A0A1U7QH04|A0A1U7QH04_MESAU	A0A1U7QH04	A0A1U7QH04_MESAU	Krt8	487	Mesocricetus auratus	3:Protein inferred from homology	keratin, type II cytoskeletal 8	0.9995	0.9989	2	0	1	4	0	0	2	0	1	4	0	0	59	1	108	50	2	9	17527.1	0	20364.5	72591.8	0	0	0	0	0	0	0	0
tr|A0A1U7QH16|A0A1U7QH16_MESAU	A0A1U7QH16	A0A1U7QH16_MESAU	Rps8	208	Mesocricetus auratus	3:Protein inferred from homology	40S ribosomal protein S8	1	0.999	48	60	70	49	36	38	48	60	70	49	36	38	48	60	70	49	36	38	4482052	1.93604e+06	4830801	5.79145e+06	1.65308e+06	2.93245e+06	1.71301e+06	1.06164e+06	2.59632e+06	2324922	707899	1688383
tr|A0A1U7QH30|A0A1U7QH30_MESAU	A0A1U7QH30	A0A1U7QH30_MESAU	Nup43	379	Mesocricetus auratus	4:Protein predicted	nucleoporin Nup43	0.7215	0.993	0	0	0	0	1	1	0	0	0	0	1	1	0	0	0	0	1	1	0	0	0	0	9140.01	8249.65	0	0	0	0	0	0
tr|A0A1U7QH31|A0A1U7QH31_MESAU	A0A1U7QH31	A0A1U7QH31_MESAU	Shb	502	Mesocricetus auratus	4:Protein predicted	SH2 domain-containing adapter protein B	0.9997	0.998	0	0	0	0	2	0	0	0	0	0	2	0	0	0	0	0	2	0	0	0	0	0	33192	0	0	0	0	0	0	0
tr|A0A1U7QH71|A0A1U7QH71_MESAU	A0A1U7QH71	A0A1U7QH71_MESAU	Rpl32	135	Mesocricetus auratus	4:Protein predicted	60S ribosomal protein L32	1	0.999	4	5	3	3	1	1	4	5	3	3	1	1	4	5	3	3	1	1	82084.7	115927	0	152090	131759	0	68675.8	77409.8	0	115347	83825.1	0
tr|A0A1U7QH80|A0A1U7QH80_MESAU	A0A1U7QH80	A0A1U7QH80_MESAU	Cluh	1349	Mesocricetus auratus	3:Protein inferred from homology	Clustered mitochondria protein homolog	1	0.999	0	0	0	0	7	1	0	0	0	0	0	0	0	0	0	0	7	1	0	0	0	71290.6	157143	31251.8	0	0	0	0	0	0	tr|A0A1U8BIW9|A0A1U8BIW9_MESAU
tr|A0A1U7QH94|A0A1U7QH94_MESAU	A0A1U7QH94	A0A1U7QH94_MESAU	Eno2	434	Mesocricetus auratus	3:Protein inferred from homology	gamma-enolase	0.9981	0.9956	1	0	0	0	0	0	1	0	0	0	0	0	10	0	2	5	3	0	18192.8	0	0	0	0	0	0	0	0	0	0	0
tr|A0A1U7QHA4|A0A1U7QHA4_MESAU	A0A1U7QHA4	A0A1U7QHA4_MESAU	Mybbp1a	1343	Mesocricetus auratus	4:Protein predicted	myb-binding protein 1A isoform X2	1	0.999	69	35	17	59	35	21	3	0	0	2	0	0	69	35	17	59	35	21	551526	353216	220216	1.41662e+06	542925	332614	64203.5	53365.2	43557.2	162403	76936.3	60697
tr|A0A1U7QHB5|A0A1U7QHB5_MESAU	A0A1U7QHB5	A0A1U7QHB5_MESAU	C1qbp	281	Mesocricetus auratus	4:Protein predicted	complement component 1 Q subcomponent-binding protein, mitochondrial	0.6782	0.9914	1	0	0	1	0	0	1	0	0	1	0	0	1	0	0	1	0	0	12219.4	0	0	9213.81	0	0	0	0	0	0	0	0
tr|A0A1U7QHC7|A0A1U7QHC7_MESAU	A0A1U7QHC7	A0A1U7QHC7_MESAU	LOC101840102	154	Mesocricetus auratus	3:Protein inferred from homology	Eukaryotic translation initiation factor 5A	1	0.999	3	0	0	6	1	1	0	0	0	0	0	0	3	0	0	6	1	1	62701.9	0	0	105109	27301.6	34811.2	43295.8	0	0	78775.8	0	0	tr|A0A3Q0CKZ3|A0A3Q0CKZ3_MESAU
tr|A0A1U7QHE8|A0A1U7QHE8_MESAU	A0A1U7QHE8	A0A1U7QHE8_MESAU	Cd2ap	637	Mesocricetus auratus	4:Protein predicted	CD2-associated protein	1	0.999	0	0	5	304	502	330	0	0	5	304	502	330	0	0	5	304	502	330	0	0	139871	33941148	40783280	42751224	0	0	48548.2	5979722	8212672	8.05175e+06
tr|A0A1U7QHJ7|A0A1U7QHJ7_MESAU	A0A1U7QHJ7	A0A1U7QHJ7_MESAU	Rpl26	145	Mesocricetus auratus	3:Protein inferred from homology	60S ribosomal protein L26	1	0.9988	1	5	0	3	2	0	1	5	0	3	2	0	1	5	0	3	2	0	20314.4	28643.1	0	33473.2	37082.3	10387.9	0	26245.8	0	0	24745.7	0
tr|A0A1U7QHS1|A0A1U7QHS1_MESAU	A0A1U7QHS1	A0A1U7QHS1_MESAU	Wnk2	2075	Mesocricetus auratus	4:Protein predicted	serine/threonine-protein kinase WNK2 isoform X6	0.5132	0.9829	0	0	0	0	1	0	0	0	0	0	0	0	0	0	0	0	1	0	0	0	0	0	13133.8	0	0	0	0	0	0	0	tr|A0A1U8BEB1|A0A1U8BEB1_MESAU, tr|A0A1U8BEG5|A0A1U8BEG5_MESAU, tr|A0A1U8BEH0|A0A1U8BEH0_MESAU, tr|A0A1U8BF12|A0A1U8BF12_MESAU, tr|A0A1U8BIN2|A0A1U8BIN2_MESAU, tr|A0A1U8BR97|A0A1U8BR97_MESAU, tr|A0A1U8BRC7|A0A1U8BRC7_MESAU, tr|A0A1U8BRD3|A0A1U8BRD3_MESAU, tr|A0A1U8CXI0|A0A1U8CXI0_MESAU, tr|A0A3Q0CDI2|A0A3Q0CDI2_MESAU, tr|A0A3Q0CDX8|A0A3Q0CDX8_MESAU, tr|A0A3Q0CI61|A0A3Q0CI61_MESAU, tr|A0A3Q0CIH6|A…
tr|A0A1U7QHV6|A0A1U7QHV6_MESAU	A0A1U7QHV6	A0A1U7QHV6_MESAU	Cdkl5	960	Mesocricetus auratus	4:Protein predicted	cyclin-dependent kinase-like 5 isoform X2	0.7057	0.9924	0	0	0	0	1	0	0	0	0	0	0	0	0	0	0	0	1	0	0	0	0	0	7717.62	0	0	0	0	0	0	0	tr|A0A1U8C0B9|A0A1U8C0B9_MESAU, tr|A0A1U8C8E3|A0A1U8C8E3_MESAU
tr|A0A1U7QHX2|A0A1U7QHX2_MESAU	A0A1U7QHX2	A0A1U7QHX2_MESAU	Pdlim4	330	Mesocricetus auratus	4:Protein predicted	PDZ and LIM domain protein 4 isoform X1	1	0.999	0	0	0	1	7	4	0	0	0	1	1	1	0	0	0	1	7	4	0	0	0	63076.3	121301	110661	0	0	0	46042	46040.8	45359.6
tr|A0A1U7QI10|A0A1U7QI10_MESAU	A0A1U7QI10	A0A1U7QI10_MESAU	LOC101828080	213	Mesocricetus auratus	3:Protein inferred from homology	histone H1.1	1	0.999	47	21	14	40	16	9	47	21	14	40	16	9	47	21	15	40	16	9	2837783	651910	892355	2.55595e+06	548527	1.02533e+06	1.57558e+06	517611	766624	2115525	282363	726474
tr|A0A1U7QI12|A0A1U7QI12_MESAU	A0A1U7QI12	A0A1U7QI12_MESAU	Eif3e	445	Mesocricetus auratus	3:Protein inferred from homology	Eukaryotic translation initiation factor 3 subunit E	1	0.9988	0	0	0	0	3	0	0	0	0	0	3	0	0	0	0	0	3	0	0	0	0	0	23050.7	0	0	0	0	0	0	0
tr|A0A1U7QI57|A0A1U7QI57_MESAU	A0A1U7QI57	A0A1U7QI57_MESAU	Tmpo	692	Mesocricetus auratus	4:Protein predicted	thymopoietin	1	0.999	0	0	0	0	3	3	0	0	0	0	3	3	0	0	0	0	3	3	0	0	0	0	47827.3	93952.4	0	0	0	0	32627.9	28928.9
tr|A0A1U7QI63|A0A1U7QI63_MESAU	A0A1U7QI63	A0A1U7QI63_MESAU	Psen1	467	Mesocricetus auratus	3:Protein inferred from homology	Presenilin	0.74	0.9936	0	0	0	0	1	0	0	0	0	0	1	0	0	0	0	0	1	0	0	0	0	0	8248.61	0	0	0	0	0	0	0
tr|A0A1U7QIA8|A0A1U7QIA8_MESAU	A0A1U7QIA8	A0A1U7QIA8_MESAU	Pum1	1187	Mesocricetus auratus	4:Protein predicted	pumilio homolog 1 isoform X4	0.9996	0.999	0	0	0	0	3	1	0	0	0	0	0	0	0	0	0	1	6	1	0	0	0	81059.2	194137	122249	0	0	0	0	0	0	tr|A0A1U7QRV2|A0A1U7QRV2_MESAU, tr|A0A1U7QUQ8|A0A1U7QUQ8_MESAU, tr|A0A1U7R519|A0A1U7R519_MESAU, tr|A0A1U8C868|A0A1U8C868_MESAU, tr|A0A1U8CB43|A0A1U8CB43_MESAU, tr|A0A1U8CJ01|A0A1U8CJ01_MESAU, tr|A0A3Q0D1U7|A0A3Q0D1U7_MESAU, tr|A0A3Q0D6Y0|A0A3Q0D6Y0_MESAU
tr|A0A1U7QIB7|A0A1U7QIB7_MESAU	A0A1U7QIB7	A0A1U7QIB7_MESAU	Frg1	258	Mesocricetus auratus	4:Protein predicted	protein FRG1	1	0.999	4	5	1	1	1	3	4	5	1	1	1	3	4	5	1	1	1	3	80577.4	48932.7	20866.9	149738	62497.6	70014.2	34535.6	22741.3	0	65278.8	0	46699.8
tr|A0A1U7QID3|A0A1U7QID3_MESAU	A0A1U7QID3	A0A1U7QID3_MESAU	G3bp2	482	Mesocricetus auratus	4:Protein predicted	ras GTPase-activating protein-binding protein 2 isoform X1	1	0.999	0	0	0	46	62	62	0	0	0	3	13	11	0	0	0	50	69	66	0	0	0	2.02549e+06	2.31997e+06	3.0112e+06	0	0	0	459043	540287	678392
tr|A0A1U7QIH6|A0A1U7QIH6_MESAU	A0A1U7QIH6	A0A1U7QIH6_MESAU	Strap	350	Mesocricetus auratus	4:Protein predicted	serine-threonine kinase receptor-associated protein	0.948	0.999	0	0	0	1	0	2	0	0	0	1	0	2	0	0	0	1	0	2	0	0	0	20362.1	19489.3	24648.8	0	0	0	0	0	0
tr|A0A1U7QII0|A0A1U7QII0_MESAU	A0A1U7QII0	A0A1U7QII0_MESAU	Vcpip1	1222	Mesocricetus auratus	4:Protein predicted	deubiquitinating protein VCIP135	1	0.999	0	0	0	0	13	7	0	0	0	0	13	7	0	0	0	0	13	7	0	0	0	63071.9	155148	109135	0	0	0	19940.5	26663.9	33220.9
tr|A0A1U7QIK1|A0A1U7QIK1_MESAU	A0A1U7QIK1	A0A1U7QIK1_MESAU	LOC101822555	77	Mesocricetus auratus	4:Protein predicted	cysteine-rich protein 1	0.4023	0.9735	0	0	0	0	1	0	0	0	0	0	1	0	0	0	0	0	1	0	0	0	0	0	2398.01	0	0	0	0	0	0	0
tr|A0A1U7QIL4|A0A1U7QIL4_MESAU	A0A1U7QIL4	A0A1U7QIL4_MESAU	Txnl1	289	Mesocricetus auratus	4:Protein predicted	thioredoxin-like protein 1 isoform X1	1	0.999	0	0	0	0	2	1	0	0	0	0	0	0	0	0	0	0	2	1	0	0	0	0	41665.5	26231.8	0	0	0	0	0	0	tr|A0A3Q0CSU5|A0A3Q0CSU5_MESAU
tr|A0A1U7QIN0|A0A1U7QIN0_MESAU	A0A1U7QIN0	A0A1U7QIN0_MESAU	Pym1	227	Mesocricetus auratus	4:Protein predicted	partner of Y14 and mago isoform X2	1	0.999	0	0	0	0	3	1	0	0	0	0	0	0	0	0	0	0	3	1	0	0	0	17472.4	41272.9	45926.1	0	0	0	0	22111	24814.2	tr|A0A1U7QV19|A0A1U7QV19_MESAU, tr|A0A1U8C8N1|A0A1U8C8N1_MESAU, tr|A0A1U8C8P2|A0A1U8C8P2_MESAU
tr|A0A1U7QIN3|A0A1U7QIN3_MESAU	A0A1U7QIN3	A0A1U7QIN3_MESAU	Wdr20	581	Mesocricetus auratus	4:Protein predicted	WD repeat-containing protein 20 isoform X2	1	0.999	0	0	0	22	87	36	0	0	0	0	0	0	0	0	0	22	87	36	0	0	0	650030	2.71918e+06	1.64404e+06	0	0	0	230333	619843	377084
tr|A0A1U7QIN5|A0A1U7QIN5_MESAU	A0A1U7QIN5	A0A1U7QIN5_MESAU	Rbm22	420	Mesocricetus auratus	4:Protein predicted	pre-mRNA-splicing factor RBM22	1	0.999	0	0	0	4	3	6	0	0	0	4	3	6	0	0	0	4	3	6	0	0	0	62664.1	98753.4	157047	0	0	0	43291.6	37176.7	62067.6
tr|A0A1U7QIR7|A0A1U7QIR7_MESAU	A0A1U7QIR7	A0A1U7QIR7_MESAU	Atg3	314	Mesocricetus auratus	3:Protein inferred from homology	Autophagy-related protein 3	0.878	0.9975	0	0	0	0	1	0	0	0	0	0	1	0	0	0	0	0	1	0	0	0	0	0	8129.17	0	0	0	0	0	0	0
tr|A0A1U7QIT8|A0A1U7QIT8_MESAU	A0A1U7QIT8	A0A1U7QIT8_MESAU	Cep97	855	Mesocricetus auratus	4:Protein predicted	centrosomal protein of 97 kDa	1	0.999	0	0	0	0	6	1	0	0	0	0	6	1	0	0	0	0	6	1	0	0	0	24013.2	65484.8	28569.4	0	0	0	0	0	0
tr|A0A1U7QIU3|A0A1U7QIU3_MESAU	A0A1U7QIU3	A0A1U7QIU3_MESAU	Eif3d	548	Mesocricetus auratus	3:Protein inferred from homology	Eukaryotic translation initiation factor 3 subunit D	1	0.999	5	4	0	12	8	5	5	4	0	12	8	5	5	4	0	12	8	5	37711.5	8377.04	0	219975	178556	204814	29548.5	0	0	66116.4	51141.8	71514.1
tr|A0A1U7QIW2|A0A1U7QIW2_MESAU	A0A1U7QIW2	A0A1U7QIW2_MESAU	LOC101837891	216	Mesocricetus auratus	3:Protein inferred from homology	GTP-binding nuclear protein Ran	1	0.999	12	10	10	6	7	4	0	0	0	0	0	0	12	10	10	6	7	4	133543	139590	100334	270898	215511	159131	33990.5	41728.2	39064.4	81743.4	48068.5	49271.3
tr|A0A1U7QIY6|A0A1U7QIY6_MESAU	A0A1U7QIY6	A0A1U7QIY6_MESAU	Def8	457	Mesocricetus auratus	4:Protein predicted	differentially expressed in FDCP 8 homolog isoform X1	1	0.999	0	0	0	0	5	3	0	0	0	0	0	0	0	0	0	0	5	3	0	0	0	21467.6	84135.8	66388	0	0	0	0	32109.5	43636.6	tr|A0A3Q0CQ83|A0A3Q0CQ83_MESAU
tr|A0A1U7QJ39|A0A1U7QJ39_MESAU	A0A1U7QJ39	A0A1U7QJ39_MESAU	Tnrc18	2902	Mesocricetus auratus	4:Protein predicted	trinucleotide repeat-containing gene 18 protein isoform X4	0.9873	0.9652	1	0	0	0	1	1	0	0	0	0	0	0	1	0	0	0	1	1	16802.9	0	0	68388.1	37297.6	38919.4	0	0	0	0	0	0	tr|A0A1U8C8Y6|A0A1U8C8Y6_MESAU, tr|A0A1U8CBU0|A0A1U8CBU0_MESAU, tr|A0A1U8CJQ6|A0A1U8CJQ6_MESAU, tr|A0A1U8CJQ9|A0A1U8CJQ9_MESAU, tr|A0A3Q0D2H1|A0A3Q0D2H1_MESAU, tr|A0A3Q0D759|A0A3Q0D759_MESAU, tr|A0A3Q0D7J0|A0A3Q0D7J0_MESAU
tr|A0A1U7QJ99|A0A1U7QJ99_MESAU	A0A1U7QJ99	A0A1U7QJ99_MESAU	Arf3	181	Mesocricetus auratus	3:Protein inferred from homology	ADP-ribosylation factor 3	1	0.9989	1	0	1	3	4	3	0	0	0	0	0	0	1	0	1	3	4	3	6289.28	0	7488.8	66333.2	116256	122319	0	0	0	23484.1	111454	95614.8	tr|A0A1U8BIF2|A0A1U8BIF2_MESAU
tr|A0A1U7QJB5|A0A1U7QJB5_MESAU	A0A1U7QJB5	A0A1U7QJB5_MESAU	Csrp1	193	Mesocricetus auratus	4:Protein predicted	cysteine and glycine-rich protein 1	0.9482	0.999	0	0	0	0	2	1	0	0	0	0	2	1	0	0	0	0	2	1	0	0	0	15633.8	35430.5	28357.1	0	0	0	0	0	0
tr|A0A1U7QJD2|A0A1U7QJD2_MESAU	A0A1U7QJD2	A0A1U7QJD2_MESAU	Dhx15	795	Mesocricetus auratus	4:Protein predicted	pre-mRNA-splicing factor ATP-dependent RNA helicase DHX15 isoform X1	1	0.999	8	30	3	1	11	4	0	1	0	0	0	0	8	30	3	1	11	4	60666.6	482426	30439.2	49846.9	183257	67169.1	17325.7	57821	19541.5	21874.6	32855.8	28635.5
tr|A0A1U7QJE9|A0A1U7QJE9_MESAU	A0A1U7QJE9	A0A1U7QJE9_MESAU	Lad1	524	Mesocricetus auratus	4:Protein predicted	Ladinin-1	1	0.9988	0	0	0	4	3	0	0	0	0	0	0	0	0	0	0	4	3	0	0	0	0	35834.8	20733.9	0	0	0	0	0	0	0	tr|A0A1U8BVL8|A0A1U8BVL8_MESAU
tr|A0A1U7QJG5|A0A1U7QJG5_MESAU	A0A1U7QJG5	A0A1U7QJG5_MESAU	Lyar	386	Mesocricetus auratus	4:Protein predicted	cell growth-regulating nucleolar protein	1	0.999	26	8	3	17	6	6	26	8	3	17	6	6	26	8	3	17	6	6	430843	120964	112652	712056	160081	111968	246146	89362.7	67030	401058	112263	64998.6
tr|A0A1U7QJI7|A0A1U7QJI7_MESAU	A0A1U7QJI7	A0A1U7QJI7_MESAU	Rgs12	1457	Mesocricetus auratus	4:Protein predicted	regulator of G-protein signaling 12 isoform X4	1	0.9983	0	0	0	0	3	0	0	0	0	0	0	0	0	0	0	0	3	0	0	0	0	0	24456.5	0	0	0	0	0	0	0	tr|A0A3Q0CNM1|A0A3Q0CNM1_MESAU, tr|A0A3Q0CQ55|A0A3Q0CQ55_MESAU
tr|A0A1U7QJJ7|A0A1U7QJJ7_MESAU	A0A1U7QJJ7	A0A1U7QJJ7_MESAU	Haus3	603	Mesocricetus auratus	4:Protein predicted	HAUS augmin-like complex subunit 3	1	0.9986	0	0	0	1	1	1	0	0	0	1	1	1	0	0	0	1	1	1	0	0	0	14092.5	23862.7	15392.3	0	0	0	0	0	0
tr|A0A1U7QJL1|A0A1U7QJL1_MESAU	A0A1U7QJL1	A0A1U7QJL1_MESAU	Pinx1	330	Mesocricetus auratus	4:Protein predicted	PIN2/TERF1-interacting telomerase inhibitor 1 isoform X2	0.9035	0.998	1	0	0	1	0	0	0	0	0	0	0	0	1	0	0	1	0	0	16507.1	0	0	20537.2	10432.5	14800.1	0	0	0	0	0	0	tr|A0A3Q0CU02|A0A3Q0CU02_MESAU
tr|A0A1U7QJL9|A0A1U7QJL9_MESAU	A0A1U7QJL9	A0A1U7QJL9_MESAU	Ywhae	255	Mesocricetus auratus	3:Protein inferred from homology	14-3-3 protein epsilon isoform X1	1	0.999	1	0	0	3	0	0	0	0	0	0	0	0	5	0	2	5	2	3	16503.2	0	0	33010	0	0	0	0	0	0	0	0	tr|A0A1U8BI50|A0A1U8BI50_MESAU
tr|A0A1U7QJN1|A0A1U7QJN1_MESAU	A0A1U7QJN1	A0A1U7QJN1_MESAU	Nf2	596	Mesocricetus auratus	4:Protein predicted	merlin isoform X1	1	0.9989	0	0	0	2	3	3	0	0	0	0	0	0	0	0	0	2	3	3	0	0	0	0	59092.1	65093.2	0	0	0	0	24480.2	23465.5	tr|A0A1U7QM29|A0A1U7QM29_MESAU, tr|A0A3Q0CQB6|A0A3Q0CQB6_MESAU
tr|A0A1U7QJS1|A0A1U7QJS1_MESAU	A0A1U7QJS1	A0A1U7QJS1_MESAU	Pfn1	140	Mesocricetus auratus	3:Protein inferred from homology	Profilin	1	0.999	14	0	1	13	6	12	14	0	1	13	6	12	14	0	1	13	6	12	107424	0	49683.7	372785	108597	196248	45479	0	0	104432	36418.5	69112
tr|A0A1U7QJU7|A0A1U7QJU7_MESAU	A0A1U7QJU7	A0A1U7QJU7_MESAU	Tmem102	509	Mesocricetus auratus	4:Protein predicted	transmembrane protein 102	0.7204	0.9929	0	0	0	1	0	0	0	0	0	1	0	0	0	0	0	1	0	0	0	0	0	20434.1	0	0	0	0	0	0	0	0
tr|A0A1U7QJX2|A0A1U7QJX2_MESAU	A0A1U7QJX2	A0A1U7QJX2_MESAU	Vamp2	116	Mesocricetus auratus	4:Protein predicted	vesicle-associated membrane protein 2	0.9482	0.999	0	0	0	0	2	2	0	0	0	0	0	0	0	0	0	0	2	2	0	0	0	0	37012.7	25483.8	0	0	0	0	0	0	tr|A0A1U8CIN2|A0A1U8CIN2_MESAU
tr|A0A1U7QJY5|A0A1U7QJY5_MESAU	A0A1U7QJY5	A0A1U7QJY5_MESAU	Mcm7	719	Mesocricetus auratus	3:Protein inferred from homology	DNA replication licensing factor MCM7	0.9989	0.9963	0	0	0	1	1	0	0	0	0	1	1	0	0	0	0	1	1	0	0	0	0	16133.6	7525.7	0	0	0	0	0	0	0
tr|A0A1U7QJZ2|A0A1U7QJZ2_MESAU	A0A1U7QJZ2	A0A1U7QJZ2_MESAU	Anxa2	339	Mesocricetus auratus	3:Protein inferred from homology	Annexin	1	0.999	23	20	34	32	48	49	0	1	1	5	9	6	23	20	34	32	48	49	278726	190315	507426	1.20323e+06	1.72317e+06	1.69175e+06	45437	27563.5	69891.8	144578	203720	214493
tr|A0A1U7QJZ7|A0A1U7QJZ7_MESAU	A0A1U7QJZ7	A0A1U7QJZ7_MESAU	Tln2	2544	Mesocricetus auratus	4:Protein predicted	talin-2 isoform X2	1	0.9961	0	0	0	0	1	0	0	0	0	0	0	0	0	0	0	6	11	11	0	0	0	0	9224.81	0	0	0	0	0	0	0	tr|A0A1U8CAN8|A0A1U8CAN8_MESAU
tr|A0A1U7QK19|A0A1U7QK19_MESAU	A0A1U7QK19	A0A1U7QK19_MESAU	Ppib	216	Mesocricetus auratus	3:Protein inferred from homology	Peptidyl-prolyl cis-trans isomerase	0.9439	0.9989	3	0	0	1	0	0	3	0	0	1	0	0	3	0	0	1	0	0	25606	0	0	23388.3	0	0	0	0	0	0	0	0
tr|A0A1U7QK36|A0A1U7QK36_MESAU	A0A1U7QK36	A0A1U7QK36_MESAU	Drg2	364	Mesocricetus auratus	4:Protein predicted	developmentally-regulated GTP-binding protein 2	0.6835	0.9916	0	0	0	0	0	1	0	0	0	0	0	1	0	0	0	0	0	1	0	0	0	0	0	10306.5	0	0	0	0	0	0
tr|A0A1U7QK56|A0A1U7QK56_MESAU	A0A1U7QK56	A0A1U7QK56_MESAU	Rplp1	114	Mesocricetus auratus	3:Protein inferred from homology	60S acidic ribosomal protein P1	1	0.999	1	0	0	2	0	0	1	0	0	2	0	0	1	0	0	2	0	0	30425.3	0	0	46897.8	0	0	0	0	0	0	0	0
tr|A0A1U7QK57|A0A1U7QK57_MESAU	A0A1U7QK57	A0A1U7QK57_MESAU	CUNH1orf35	261	Mesocricetus auratus	4:Protein predicted	multiple myeloma tumor-associated protein 2	1	0.999	15	15	7	14	9	8	15	15	7	14	9	8	15	15	7	14	9	8	422816	340214	374113	1.15442e+06	365978	528798	165978	150254	158601	263596	153089	172801
tr|A0A1U7QK87|A0A1U7QK87_MESAU	A0A1U7QK87	A0A1U7QK87_MESAU	G3bp1	465	Mesocricetus auratus	4:Protein predicted	ras GTPase-activating protein-binding protein 1	1	0.999	0	0	0	147	251	187	0	0	0	143	244	183	0	0	0	147	251	187	0	0	0	10905241	19910720	19738490	0	0	0	1.73129e+06	3.12542e+06	3.11763e+06
tr|A0A1U7QK92|A0A1U7QK92_MESAU	A0A1U7QK92	A0A1U7QK92_MESAU	Parva	372	Mesocricetus auratus	4:Protein predicted	alpha-parvin	1	0.999	0	0	0	3	5	6	0	0	0	3	5	5	0	0	0	3	5	6	0	0	0	53840.6	152585	176360	0	0	0	38081.1	64596.7	60165.8
tr|A0A1U7QK99|A0A1U7QK99_MESAU	A0A1U7QK99	A0A1U7QK99_MESAU	Serpinh1	417	Mesocricetus auratus	3:Protein inferred from homology	serpin H1	1	0.999	1	6	0	3	7	3	1	6	0	3	7	3	1	6	0	3	7	3	17595.3	78293.8	0	106588	122242	78953.6	0	20816.2	0	42373.1	31761	30084.3
tr|A0A1U7QKA8|A0A1U7QKA8_MESAU	A0A1U7QKA8	A0A1U7QKA8_MESAU	Ppme1	386	Mesocricetus auratus	3:Protein inferred from homology	Protein phosphatase methylesterase 1	1	0.9988	0	0	0	0	3	1	0	0	0	0	3	1	0	0	0	0	3	1	0	0	0	0	48689.4	31188.8	0	0	0	0	0	0
tr|A0A1U7QKF2|A0A1U7QKF2_MESAU	A0A1U7QKF2	A0A1U7QKF2_MESAU	Eif4g2	1082	Mesocricetus auratus	4:Protein predicted	eukaryotic translation initiation factor 4 gamma 2	1	0.999	0	0	0	71	113	97	0	0	0	71	113	97	0	0	0	71	113	97	0	0	0	2928751	4814060	3.25531e+06	0	0	0	303382	501300	368745
tr|A0A1U7QKG6|A0A1U7QKG6_MESAU	A0A1U7QKG6	A0A1U7QKG6_MESAU	Ubash3b	638	Mesocricetus auratus	4:Protein predicted	ubiquitin-associated and SH3 domain-containing protein B	0.9482	0.999	0	0	0	1	3	5	0	0	0	1	3	5	0	0	0	1	3	5	0	0	0	18247.7	18815.5	24667.6	0	0	0	0	0	0
tr|A0A1U7QKK2|A0A1U7QKK2_MESAU	A0A1U7QKK2	A0A1U7QKK2_MESAU	Dnajc2	621	Mesocricetus auratus	4:Protein predicted	dnaJ homolog subfamily C member 2	0.9174	0.9984	0	0	0	1	0	0	0	0	0	1	0	0	0	0	0	1	0	0	0	0	0	17971.1	0	0	0	0	0	0	0	0
tr|A0A1U7QKL1|A0A1U7QKL1_MESAU	A0A1U7QKL1	A0A1U7QKL1_MESAU	Rnf214	402	Mesocricetus auratus	4:Protein predicted	RING finger protein 214 isoform X1	0.9327	0.9987	0	0	0	0	1	0	0	0	0	0	0	0	0	0	0	0	1	0	0	0	0	0	12394.4	0	0	0	0	0	0	0	tr|A0A1U8BMH5|A0A1U8BMH5_MESAU, tr|A0A1U8CS49|A0A1U8CS49_MESAU
tr|A0A1U7QKP8|A0A1U7QKP8_MESAU	A0A1U7QKP8	A0A1U7QKP8_MESAU	Kpnb1	876	Mesocricetus auratus	4:Protein predicted	importin subunit beta-1	1	0.999	5	0	0	2	0	0	5	0	0	2	0	0	5	0	0	2	0	0	42853.2	0	0	22034.9	0	0	17746.4	0	0	15488.2	0	0
tr|A0A1U7QKQ3|A0A1U7QKQ3_MESAU	A0A1U7QKQ3	A0A1U7QKQ3_MESAU	Hnrnpdl	364	Mesocricetus auratus	4:Protein predicted	heterogeneous nuclear ribonucleoprotein D-like isoform X2	1	0.999	1	0	0	0	3	6	0	0	0	0	0	0	1	0	0	0	3	6	18489.5	0	0	19726.2	43820.6	65245.8	0	0	0	0	27463.6	42360.1	tr|A0A1U8BVC1|A0A1U8BVC1_MESAU
tr|A0A1U7QKR0|A0A1U7QKR0_MESAU	A0A1U7QKR0	A0A1U7QKR0_MESAU	Psma4	261	Mesocricetus auratus	3:Protein inferred from homology	Proteasome subunit alpha type	1	0.999	2	0	0	3	0	1	2	0	0	3	0	1	2	0	0	3	0	1	16763.3	0	0	39994.8	7449.34	7792.39	0	0	0	0	0	0
tr|A0A1U7QKY4|A0A1U7QKY4_MESAU	A0A1U7QKY4	A0A1U7QKY4_MESAU	Serbp1	402	Mesocricetus auratus	4:Protein predicted	plasminogen activator inhibitor 1 RNA-binding protein	1	0.999	0	0	0	12	13	12	0	0	0	12	13	12	0	0	0	12	13	12	0	0	0	504061	376587	402290	0	0	0	199539	164023	176445
tr|A0A1U7QKZ6|A0A1U7QKZ6_MESAU	A0A1U7QKZ6	A0A1U7QKZ6_MESAU	Crip2	209	Mesocricetus auratus	4:Protein predicted	cysteine-rich protein 2 isoform X3	1	0.999	0	0	0	3	15	5	0	0	0	0	0	0	0	0	0	3	15	5	0	0	0	110547	173231	114700	0	0	0	95732.4	124985	83458.5	tr|A0A1U8BMV2|A0A1U8BMV2_MESAU, tr|A0A1U8BW49|A0A1U8BW49_MESAU
tr|A0A1U7QL04|A0A1U7QL04_MESAU	A0A1U7QL04	A0A1U7QL04_MESAU	Mat2a	395	Mesocricetus auratus	3:Protein inferred from homology	S-adenosylmethionine synthase	0.421	0.9754	0	0	0	0	1	0	0	0	0	0	1	0	0	0	0	0	1	0	0	0	0	0	8696.03	0	0	0	0	0	0	0
tr|A0A1U7QL23|A0A1U7QL23_MESAU	A0A1U7QL23	A0A1U7QL23_MESAU	Ppid	370	Mesocricetus auratus	4:Protein predicted	peptidyl-prolyl cis-trans isomerase D	1	0.999	0	0	0	2	10	2	0	0	0	2	10	2	0	0	0	2	10	2	0	0	0	25363.4	219983	106572	0	0	0	0	71964.7	53213.8
tr|A0A1U7QL55|A0A1U7QL55_MESAU	A0A1U7QL55	A0A1U7QL55_MESAU	Snx12	166	Mesocricetus auratus	4:Protein predicted	sorting nexin-12	0.9987	0.999	0	0	0	0	1	0	0	0	0	0	1	0	0	0	0	0	3	0	0	0	0	0	14064.1	0	0	0	0	0	0	0
tr|A0A1U7QL99|A0A1U7QL99_MESAU	A0A1U7QL99	A0A1U7QL99_MESAU	Ythdf1	559	Mesocricetus auratus	4:Protein predicted	YTH domain-containing family protein 1	1	0.999	0	0	0	0	3	0	0	0	0	0	3	0	0	0	0	1	8	3	0	0	0	18235.2	39281.5	29869.3	0	0	0	0	0	0
tr|A0A1U7QLB1|A0A1U7QLB1_MESAU	A0A1U7QLB1	A0A1U7QLB1_MESAU	Edc4	1403	Mesocricetus auratus	4:Protein predicted	enhancer of mRNA-decapping protein 4 isoform X7	1	0.999	0	0	0	1	2	0	0	0	0	0	0	0	0	0	0	1	2	0	0	0	0	34652.5	19778.4	0	0	0	0	19944.7	11630.2	0	tr|A0A1U8C1M2|A0A1U8C1M2_MESAU, tr|A0A1U8C1M7|A0A1U8C1M7_MESAU, tr|A0A1U8C1P1|A0A1U8C1P1_MESAU, tr|A0A1U8C4P3|A0A1U8C4P3_MESAU, tr|A0A1U8CC53|A0A1U8CC53_MESAU, tr|A0A1U8CCR5|A0A1U8CCR5_MESAU
tr|A0A1U7QLB5|A0A1U7QLB5_MESAU	A0A1U7QLB5	A0A1U7QLB5_MESAU	Rab11b	218	Mesocricetus auratus	4:Protein predicted	ras-related protein Rab-11B	0.9999	0.9959	0	0	0	0	2	0	0	0	0	0	0	0	0	0	0	0	2	0	0	0	0	0	25202.8	10769.2	0	0	0	0	0	0	tr|A0A1U7QY95|A0A1U7QY95_MESAU
tr|A0A1U7QLF6|A0A1U7QLF6_MESAU	A0A1U7QLF6	A0A1U7QLF6_MESAU	Psmc5	416	Mesocricetus auratus	3:Protein inferred from homology	26S protease regulatory subunit 8	1	0.999	0	0	0	0	9	0	0	0	0	0	5	0	0	0	0	0	9	0	0	0	0	10511.8	102006	0	0	0	0	0	0	0
tr|A0A1U7QLJ4|A0A1U7QLJ4_MESAU	A0A1U7QLJ4	A0A1U7QLJ4_MESAU	Pdgfrb	1094	Mesocricetus auratus	3:Protein inferred from homology	Platelet-derived growth factor receptor beta	1	0.999	0	0	0	1	26	4	0	0	0	1	26	4	0	0	0	1	26	4	0	0	0	59896	326295	57418.2	0	0	0	22289.8	65199.3	29917.9
tr|A0A1U7QLM8|A0A1U7QLM8_MESAU	A0A1U7QLM8	A0A1U7QLM8_MESAU	Atp1a1	1023	Mesocricetus auratus	3:Protein inferred from homology	Sodium/potassium-transporting ATPase subunit alpha	1	0.999	9	5	0	15	3	2	8	2	0	11	1	2	9	5	0	15	3	2	111604	36382.2	0	333272	98228.1	84497	31062	20156.9	0	53997	25991.7	32075.3
tr|A0A1U7QLM9|A0A1U7QLM9_MESAU	A0A1U7QLM9	A0A1U7QLM9_MESAU	Slc23a2	648	Mesocricetus auratus	4:Protein predicted	solute carrier family 23 member 2	0.9474	0.999	0	0	0	0	1	0	0	0	0	0	1	0	0	0	0	0	1	0	0	0	0	0	25657.2	0	0	0	0	0	0	0
tr|A0A1U7QLN0|A0A1U7QLN0_MESAU	A0A1U7QLN0	A0A1U7QLN0_MESAU	Tagln3	199	Mesocricetus auratus	3:Protein inferred from homology	Transgelin	0.9987	0.999	0	0	0	0	2	0	0	0	0	0	2	0	0	0	0	0	6	3	0	0	0	0	10379.2	0	0	0	0	0	0	0
tr|A0A1U7QLN5|A0A1U7QLN5_MESAU	A0A1U7QLN5	A0A1U7QLN5_MESAU	Nectin3	551	Mesocricetus auratus	4:Protein predicted	nectin-3 isoform X1	0.9482	0.999	0	0	0	1	2	2	0	0	0	1	2	2	0	0	0	1	2	2	0	0	0	13805.3	31243.7	28844.8	0	0	0	0	0	0
tr|A0A1U7QLQ1|A0A1U7QLQ1_MESAU	A0A1U7QLQ1	A0A1U7QLQ1_MESAU	LOC101841064	70	Mesocricetus auratus	3:Protein inferred from homology	60S ribosomal protein L38	0.9392	0.9988	1	2	0	0	1	0	1	2	0	0	1	0	1	2	0	0	1	0	12077.4	20534.2	0	15849.4	26054.4	18692.7	0	0	0	0	0	0
tr|A0A1U7QLU6|A0A1U7QLU6_MESAU	A0A1U7QLU6	A0A1U7QLU6_MESAU	Znf598	893	Mesocricetus auratus	4:Protein predicted	E3 ubiquitin-protein ligase ZNF598	1	0.999	0	0	0	4	6	10	0	0	0	4	6	10	0	0	0	4	6	10	0	0	0	44410.8	105047	214684	0	0	0	33004	32917.8	45578.6
tr|A0A1U7QLV3|A0A1U7QLV3_MESAU	A0A1U7QLV3	A0A1U7QLV3_MESAU	Nifk	321	Mesocricetus auratus	4:Protein predicted	MKI67 FHA domain-interacting nucleolar phosphoprotein	1	0.999	12	9	0	11	9	0	12	9	0	11	9	0	12	9	0	11	9	0	148537	141280	0	270829	125272	43272.7	43106.1	44863.8	0	54392.4	49774.8	32622.8
tr|A0A1U7QLW1|A0A1U7QLW1_MESAU	A0A1U7QLW1	A0A1U7QLW1_MESAU	Psma5	241	Mesocricetus auratus	3:Protein inferred from homology	Proteasome subunit alpha type	0.9399	0.9988	0	0	0	1	0	0	0	0	0	1	0	0	0	0	0	1	0	0	0	0	0	18140.1	0	0	0	0	0	0	0	0
tr|A0A1U7QM19|A0A1U7QM19_MESAU	A0A1U7QM19	A0A1U7QM19_MESAU	Ahsa2	357	Mesocricetus auratus	4:Protein predicted	activator of 90 kDa heat shock protein ATPase homolog 2 isoform X2	0.4241	0.9757	0	0	0	0	2	0	0	0	0	0	0	0	0	0	0	0	2	0	0	0	0	22814	25201.1	0	0	0	0	0	0	0	tr|A0A1U8BNU2|A0A1U8BNU2_MESAU, tr|A0A1U8BSG1|A0A1U8BSG1_MESAU, tr|A0A3Q0CQJ2|A0A3Q0CQJ2_MESAU, tr|A0A3Q0CQK7|A0A3Q0CQK7_MESAU, tr|A0A3Q0CSE7|A0A3Q0CSE7_MESAU
tr|A0A1U7QM45|A0A1U7QM45_MESAU	A0A1U7QM45	A0A1U7QM45_MESAU	Prpf40a	1032	Mesocricetus auratus	4:Protein predicted	pre-mRNA-processing factor 40 homolog A isoform X2	1	0.999	30	20	16	13	6	8	0	0	0	0	0	0	30	20	16	13	6	8	572069	359952	406925	465577	259068	134593	160113	120546	140312	161538	77642.9	63384.2
tr|A0A1U7QMD8|A0A1U7QMD8_MESAU	A0A1U7QMD8	A0A1U7QMD8_MESAU	Acaca	2346	Mesocricetus auratus	4:Protein predicted	acetyl-CoA carboxylase 1 isoform X2	1	0.999	310	734	535	324	459	187	0	0	0	0	0	0	310	734	535	324	459	187	16455438	40368500	32130672	21035594	29411154	9710581	726283	2.0927e+06	1.78798e+06	1.13466e+06	1.65083e+06	564311	tr|A0A1U8C2R7|A0A1U8C2R7_MESAU
tr|A0A1U7QME0|A0A1U7QME0_MESAU	A0A1U7QME0	A0A1U7QME0_MESAU	Dpysl2	572	Mesocricetus auratus	4:Protein predicted	dihydropyrimidinase-related protein 2 isoform X2	1	0.999	0	0	0	8	10	8	0	0	0	0	0	0	0	0	0	11	15	12	0	0	0	204736	151586	143497	0	0	0	46877.2	49590.7	49215.2	tr|A0A1U7QXQ0|A0A1U7QXQ0_MESAU
tr|A0A1U7QME2|A0A1U7QME2_MESAU	A0A1U7QME2	A0A1U7QME2_MESAU	Ap3s1	193	Mesocricetus auratus	4:Protein predicted	AP-3 complex subunit sigma-1 isoform X1	1	0.999	0	0	0	1	3	4	0	0	0	0	0	3	0	0	0	1	3	4	0	0	0	46706.5	28405.8	51851.1	0	0	0	27336	16524.3	30246.3
tr|A0A1U7QME6|A0A1U7QME6_MESAU	A0A1U7QME6	A0A1U7QME6_MESAU	Eef1b2	225	Mesocricetus auratus	3:Protein inferred from homology	elongation factor 1-beta	0.5484	0.9851	0	0	0	0	0	1	0	0	0	0	0	1	0	0	0	0	0	1	0	0	0	23324.6	0	29791.7	0	0	0	0	0	0
tr|A0A1U7QMF2|A0A1U7QMF2_MESAU	A0A1U7QMF2	A0A1U7QMF2_MESAU	Ythdc2	1446	Mesocricetus auratus	4:Protein predicted	probable ATP-dependent RNA helicase YTHDC2	1	0.999	0	0	0	0	2	0	0	0	0	0	2	0	0	0	0	0	2	0	0	0	0	0	24689.9	0	0	0	0	0	0	0
tr|A0A1U7QMJ3|A0A1U7QMJ3_MESAU	A0A1U7QMJ3	A0A1U7QMJ3_MESAU	U2af1	239	Mesocricetus auratus	4:Protein predicted	splicing factor U2AF 35 kDa subunit isoform X1	0.9464	0.999	1	1	1	1	0	1	0	0	0	0	0	0	1	1	1	1	0	1	10153.6	3409.75	4191.63	17251.5	0	4515.4	0	0	0	0	0	0	tr|A0A1U7QQ22|A0A1U7QQ22_MESAU, tr|A0A1U7QVJ7|A0A1U7QVJ7_MESAU
tr|A0A1U7QMJ8|A0A1U7QMJ8_MESAU	A0A1U7QMJ8	A0A1U7QMJ8_MESAU	Spag5	1180	Mesocricetus auratus	4:Protein predicted	sperm-associated antigen 5 isoform X4	0.9255	0.9985	0	0	0	0	2	0	0	0	0	0	0	0	0	0	0	0	2	0	0	0	0	0	21240	0	0	0	0	0	0	0	tr|A0A3Q0D0U6|A0A3Q0D0U6_MESAU
tr|A0A1U7QMR3|A0A1U7QMR3_MESAU	A0A1U7QMR3	A0A1U7QMR3_MESAU	Cdk1	297	Mesocricetus auratus	3:Protein inferred from homology	cyclin-dependent kinase 1 isoform X1	1	0.999	0	0	0	0	9	7	0	0	0	0	0	0	0	0	0	0	9	7	0	0	0	142841	148505	148729	0	0	0	78864	78216.5	83598.5
tr|A0A1U7QMR9|A0A1U7QMR9_MESAU	A0A1U7QMR9	A0A1U7QMR9_MESAU	Sema4c	856	Mesocricetus auratus	3:Protein inferred from homology	semaphorin-4C isoform X1	1	0.999	0	0	0	0	7	0	0	0	0	0	0	0	0	0	0	0	7	0	0	0	0	0	120043	0	0	0	0	0	0	0	tr|A0A1U8C361|A0A1U8C361_MESAU
tr|A0A1U7QMS6|A0A1U7QMS6_MESAU	A0A1U7QMS6	A0A1U7QMS6_MESAU	Eif4e2	240	Mesocricetus auratus	3:Protein inferred from homology	eukaryotic translation initiation factor 4E type 2 isoform X2	1	0.999	0	0	0	0	3	2	0	0	0	0	0	0	0	0	0	0	3	2	0	0	0	0	47053.2	40566.6	0	0	0	0	26169	22829.3	tr|A0A1U7QZ67|A0A1U7QZ67_MESAU, tr|A0A1U8CDW5|A0A1U8CDW5_MESAU, tr|A0A3Q0DAE7|A0A3Q0DAE7_MESAU
tr|A0A1U7QMU3|A0A1U7QMU3_MESAU	A0A1U7QMU3	A0A1U7QMU3_MESAU	Fer	822	Mesocricetus auratus	3:Protein inferred from homology	Tyrosine-protein kinase	1	0.999	0	0	0	7	27	1	0	0	0	0	0	0	0	0	0	7	27	1	0	0	0	240584	513321	18553.3	0	0	0	64228.1	70384.1	0
tr|A0A1U7QMV0|A0A1U7QMV0_MESAU	A0A1U7QMV0	A0A1U7QMV0_MESAU	Limd1	651	Mesocricetus auratus	4:Protein predicted	LIM domain-containing protein 1 isoform X1	1	0.9975	0	0	0	0	4	1	0	0	0	0	4	1	0	0	0	0	4	1	0	0	0	0	38524.9	13896	0	0	0	0	0	0
tr|A0A1U7QMV1|A0A1U7QMV1_MESAU	A0A1U7QMV1	A0A1U7QMV1_MESAU	Unc5b	947	Mesocricetus auratus	4:Protein predicted	netrin receptor UNC5B isoform X1	1	0.999	0	0	0	0	5	1	0	0	0	0	0	0	0	0	0	0	5	1	0	0	0	0	54706.6	24062.8	0	0	0	0	0	0	tr|A0A1U7QQE4|A0A1U7QQE4_MESAU, tr|A0A3Q0CRF7|A0A3Q0CRF7_MESAU
tr|A0A1U7QMY1|A0A1U7QMY1_MESAU	A0A1U7QMY1	A0A1U7QMY1_MESAU	Wdr48	676	Mesocricetus auratus	4:Protein predicted	WD repeat-containing protein 48 isoform X2	1	0.999	0	0	0	35	34	37	0	0	0	0	0	0	0	0	0	35	34	37	0	0	0	809404	677875	972068	0	0	0	148577	142414	177248	tr|A0A3Q0D9Q5|A0A3Q0D9Q5_MESAU
tr|A0A1U7QMY6|A0A1U7QMY6_MESAU	A0A1U7QMY6	A0A1U7QMY6_MESAU	Snx1	522	Mesocricetus auratus	4:Protein predicted	sorting nexin-1 isoform X1	1	0.999	0	0	0	5	25	20	0	0	0	0	1	1	0	0	0	5	25	20	0	0	0	116314	765722	610886	0	0	0	49907.8	158319	112429
tr|A0A1U7QN23|A0A1U7QN23_MESAU	A0A1U7QN23	A0A1U7QN23_MESAU	Anp32a	247	Mesocricetus auratus	4:Protein predicted	acidic leucine-rich nuclear phosphoprotein 32 family member A isoform X2	0.9481	0.999	1	0	0	1	0	0	0	0	0	0	0	0	1	0	0	1	0	0	1151.38	0	0	3070.44	0	0	0	0	0	0	0	0	tr|A0A1U8C3B7|A0A1U8C3B7_MESAU
tr|A0A1U7QN67|A0A1U7QN67_MESAU	A0A1U7QN67	A0A1U7QN67_MESAU	Flnb	2602	Mesocricetus auratus	4:Protein predicted	filamin-B isoform X1	0.9993	0.9977	1	0	0	0	0	0	0	0	0	0	0	0	1	0	0	2	1	2	11660.3	0	0	0	0	0	0	0	0	0	0	0	tr|A0A1U7QYL1|A0A1U7QYL1_MESAU, tr|A0A1U7R1A1|A0A1U7R1A1_MESAU
tr|A0A1U7QNB4|A0A1U7QNB4_MESAU	A0A1U7QNB4	A0A1U7QNB4_MESAU	Snrpg	76	Mesocricetus auratus	3:Protein inferred from homology	Small nuclear ribonucleoprotein G	1	0.999	4	0	0	2	0	0	4	0	0	2	0	0	4	0	0	2	0	0	37751.4	0	0	18162.9	0	0	0	0	0	0	0	0
tr|A0A1U7QNC1|A0A1U7QNC1_MESAU	A0A1U7QNC1	A0A1U7QNC1_MESAU	Rasa3	834	Mesocricetus auratus	4:Protein predicted	ras GTPase-activating protein 3 isoform X1	0.9433	0.9989	0	0	0	0	1	0	0	0	0	0	1	0	0	0	0	0	1	0	0	0	0	0	9920.62	0	0	0	0	0	0	0
tr|A0A1U7QNE9|A0A1U7QNE9_MESAU	A0A1U7QNE9	A0A1U7QNE9_MESAU	Mks1	561	Mesocricetus auratus	4:Protein predicted	Meckel syndrome type 1 protein isoform X1	1	0.999	0	0	0	5	31	10	0	0	0	0	3	1	0	0	0	5	31	10	0	0	0	127478	763171	407499	0	0	0	47240.3	123246	91585.5
tr|A0A1U7QNF4|A0A1U7QNF4_MESAU	A0A1U7QNF4	A0A1U7QNF4_MESAU	Arvcf	962	Mesocricetus auratus	4:Protein predicted	armadillo repeat protein deleted in velo-cardio-facial syndrome isoform X1	0.5818	0.987	3	0	2	2	0	3	0	0	0	0	0	0	3	0	2	2	0	3	310087	0	120556	330821	0	34006.7	0	0	0	0	0	0	tr|A0A1U7QRA9|A0A1U7QRA9_MESAU, tr|A0A1U7QYT7|A0A1U7QYT7_MESAU, tr|A0A1U7R1H7|A0A1U7R1H7_MESAU, tr|A0A1U8C3U0|A0A1U8C3U0_MESAU
tr|A0A1U7QNF9|A0A1U7QNF9_MESAU	A0A1U7QNF9	A0A1U7QNF9_MESAU	Abi1	480	Mesocricetus auratus	4:Protein predicted	abl interactor 1 isoform X2	1	0.999	0	0	0	2	3	4	0	0	0	0	0	0	0	0	0	2	3	4	0	0	0	20159.9	74930	76443.2	0	0	0	0	28122.5	28524	tr|A0A1U7QNG4|A0A1U7QNG4_MESAU, tr|A0A1U7QWW5|A0A1U7QWW5_MESAU, tr|A0A1U7QWX4|A0A1U7QWX4_MESAU, tr|A0A1U7QZV2|A0A1U7QZV2_MESAU, tr|A0A1U7QZV7|A0A1U7QZV7_MESAU, tr|A0A1U7R7N8|A0A1U7R7N8_MESAU, tr|A0A1U7R7P1|A0A1U7R7P1_MESAU, tr|A0A1U7R9X3|A0A1U7R9X3_MESAU, tr|A0A3Q0DBY8|A0A3Q0DBY8_MESAU
tr|A0A1U7QNH1|A0A1U7QNH1_MESAU	A0A1U7QNH1	A0A1U7QNH1_MESAU	Luc7l3	432	Mesocricetus auratus	4:Protein predicted	luc7-like protein 3 isoform X3	1	0.999	7	13	3	9	5	2	0	0	0	0	0	0	7	13	3	9	5	2	81707.2	175426	70753.3	174714	145877	90466.7	34962.6	65150.5	40554.7	53443.8	58182.7	37533.1	tr|A0A1U7QYS0|A0A1U7QYS0_MESAU, tr|A0A1U8C3Y1|A0A1U8C3Y1_MESAU, tr|A0A3Q0CZA2|A0A3Q0CZA2_MESAU
tr|A0A1U7QNJ2|A0A1U7QNJ2_MESAU	A0A1U7QNJ2	A0A1U7QNJ2_MESAU	Phb	272	Mesocricetus auratus	4:Protein predicted	prohibitin	1	0.999	7	0	1	1	0	0	7	0	0	1	0	0	7	0	1	1	0	0	34819.7	0	13442.9	10191.4	0	0	0	0	0	0	0	0
tr|A0A1U7QNU6|A0A1U7QNU6_MESAU	A0A1U7QNU6	A0A1U7QNU6_MESAU	Cog1	980	Mesocricetus auratus	4:Protein predicted	conserved oligomeric Golgi complex subunit 1 isoform X1	1	0.999	0	0	0	6	4	0	0	0	0	2	1	0	0	0	0	6	4	0	0	0	0	62509.7	43969.2	11817.4	0	0	0	18385.2	15903	0
tr|A0A1U7QNX5|A0A1U7QNX5_MESAU	A0A1U7QNX5	A0A1U7QNX5_MESAU	Arhgap31	1428	Mesocricetus auratus	4:Protein predicted	rho GTPase-activating protein 31	0.9469	0.999	0	0	0	1	2	0	0	0	0	1	2	0	0	0	0	1	2	0	0	0	0	23838	30437.7	0	0	0	0	0	0	0
tr|A0A1U7QNY2|A0A1U7QNY2_MESAU	A0A1U7QNY2	A0A1U7QNY2_MESAU	Iqgap1	1657	Mesocricetus auratus	4:Protein predicted	ras GTPase-activating-like protein IQGAP1	0.9993	0.9957	0	0	0	0	1	5	0	0	0	0	1	5	0	0	0	0	1	5	0	0	0	49920	0	64710.5	0	0	0	0	0	0
tr|A0A1U7QP67|A0A1U7QP67_MESAU	A0A1U7QP67	A0A1U7QP67_MESAU	Cavin1	391	Mesocricetus auratus	4:Protein predicted	polymerase I and transcript release factor	1	0.999	0	0	0	16	19	17	0	0	0	16	19	17	0	0	0	16	19	17	0	655106	0	489382	497691	478197	0	0	0	164483	150667	148775
tr|A0A1U7QP73|A0A1U7QP73_MESAU	A0A1U7QP73	A0A1U7QP73_MESAU	Eif2b5	716	Mesocricetus auratus	4:Protein predicted	translation initiation factor eIF-2B subunit epsilon	0.9053	0.9981	0	0	0	1	0	0	0	0	0	1	0	0	0	0	0	1	0	0	0	0	0	15339.5	0	0	0	0	0	0	0	0
tr|A0A1U7QP98|A0A1U7QP98_MESAU	A0A1U7QP98	A0A1U7QP98_MESAU	Hsph1	858	Mesocricetus auratus	3:Protein inferred from homology	heat shock protein 105 kDa isoform X1	1	0.999	0	0	0	0	8	4	0	0	0	0	0	0	0	0	0	0	8	4	0	0	0	0	111013	37751.8	0	0	0	0	26807.1	21576.9	tr|A0A1U7QXN1|A0A1U7QXN1_MESAU
tr|A0A1U7QPA1|A0A1U7QPA1_MESAU	A0A1U7QPA1	A0A1U7QPA1_MESAU	Taf3	930	Mesocricetus auratus	4:Protein predicted	transcription initiation factor TFIID subunit 3	1	0.999	15	22	12	1	3	2	15	22	12	1	3	2	15	22	12	1	3	2	112895	205762	185605	131099	163381	159394	44808	57956.6	56370.5	54886.3	46443	44467.8
tr|A0A1U7QPB3|A0A1U7QPB3_MESAU	A0A1U7QPB3	A0A1U7QPB3_MESAU	Usp12	370	Mesocricetus auratus	3:Protein inferred from homology	ubiquitin carboxyl-terminal hydrolase 12 isoform X1	0.9985	0.9989	0	0	0	2	0	0	0	0	0	0	0	0	0	0	0	3	0	0	0	0	0	16235.4	0	0	0	0	0	0	0	0	tr|A0A3Q0D7X1|A0A3Q0D7X1_MESAU
tr|A0A1U7QPB4|A0A1U7QPB4_MESAU	A0A1U7QPB4	A0A1U7QPB4_MESAU	Nip7	180	Mesocricetus auratus	3:Protein inferred from homology	60S ribosome subunit biogenesis protein NIP7 homolog	0.7596	0.9942	0	0	0	0	1	0	0	0	0	0	1	0	0	0	0	0	1	0	0	0	0	0	114311	0	0	0	0	0	0	0
tr|A0A1U7QPG2|A0A1U7QPG2_MESAU	A0A1U7QPG2	A0A1U7QPG2_MESAU	Lbr	619	Mesocricetus auratus	4:Protein predicted	lamin-B receptor	0.9467	0.999	0	0	0	1	0	0	0	0	0	1	0	0	0	0	0	1	0	0	0	0	0	23848	0	0	0	0	0	0	0	0
tr|A0A1U7QPI7|A0A1U7QPI7_MESAU	A0A1U7QPI7	A0A1U7QPI7_MESAU	Cep170	1575	Mesocricetus auratus	4:Protein predicted	centrosomal protein of 170 kDa isoform X2	1	0.999	0	0	0	27	28	29	0	0	0	0	0	0	0	0	0	27	28	29	0	0	0	519093	527823	578696	0	0	0	64410.9	62646.8	67515.5	tr|A0A1U8C5A5|A0A1U8C5A5_MESAU, tr|A0A1U8C893|A0A1U8C893_MESAU
tr|A0A1U7QPL5|A0A1U7QPL5_MESAU	A0A1U7QPL5	A0A1U7QPL5_MESAU	Tagln2	199	Mesocricetus auratus	3:Protein inferred from homology	Transgelin	1	0.999	0	0	0	10	50	25	0	0	0	10	46	22	0	0	0	10	50	25	0	0	0	935946	2690042	1.90041e+06	0	0	0	352480	723398	520692
tr|A0A1U7QPN2|A0A1U7QPN2_MESAU	A0A1U7QPN2	A0A1U7QPN2_MESAU	Rhoc	193	Mesocricetus auratus	4:Protein predicted	rho-related GTP-binding protein RhoC	0.837	0.9964	0	0	0	1	1	0	0	0	0	1	1	0	0	0	0	1	1	0	0	0	0	0	0	0	0	0	0	0	0	0
tr|A0A1U7QPR4|A0A1U7QPR4_MESAU	A0A1U7QPR4	A0A1U7QPR4_MESAU	Npm1	292	Mesocricetus auratus	4:Protein predicted	nucleophosmin	0.9364	0.9988	0	0	0	1	0	0	0	0	0	1	0	0	0	0	0	1	0	0	0	0	0	22823.7	10306.1	12371.8	0	0	0	0	0	0
tr|A0A1U7QPS1|A0A1U7QPS1_MESAU	A0A1U7QPS1	A0A1U7QPS1_MESAU	Dok1	482	Mesocricetus auratus	4:Protein predicted	docking protein 1	1	0.999	0	0	0	13	34	16	0	0	0	13	34	16	0	0	0	13	34	16	0	0	0	318041	707070	349875	0	0	0	104827	140010	105495
tr|A0A1U7QPS3|A0A1U7QPS3_MESAU	A0A1U7QPS3	A0A1U7QPS3_MESAU	Hmmr	713	Mesocricetus auratus	4:Protein predicted	hyaluronan mediated motility receptor isoform X1	1	0.999	0	0	0	2	3	2	0	0	0	0	0	0	0	0	0	2	3	2	0	0	0	4316472	37774.7	12838.5	0	0	0	0	0	0	tr|A0A3Q0CTN8|A0A3Q0CTN8_MESAU
tr|A0A1U7QPS6|A0A1U7QPS6_MESAU	A0A1U7QPS6	A0A1U7QPS6_MESAU	Pard3	1337	Mesocricetus auratus	4:Protein predicted	partitioning defective 3 homolog isoform X1	0.9962	0.9916	0	1	0	1	0	0	0	0	0	0	0	0	0	1	0	1	0	0	0	0	0	0	0	0	0	0	0	0	0	0	tr|A0A1U7QPT1|A0A1U7QPT1_MESAU, tr|A0A1U7QY37|A0A1U7QY37_MESAU, tr|A0A1U7R8Q6|A0A1U7R8Q6_MESAU, tr|A0A1U7RB70|A0A1U7RB70_MESAU, tr|A0A1U8CGF7|A0A1U8CGF7_MESAU, tr|A0A1U8CGG4|A0A1U8CGG4_MESAU, tr|A0A1U8CGG5|A0A1U8CGG5_MESAU, tr|A0A1U8CJ69|A0A1U8CJ69_MESAU, tr|A0A1U8CRX8|A0A1U8CRX8_MESAU, tr|A0A3Q0DCJ6|A0A3Q0DCJ6_MESAU
tr|A0A1U7QPU1|A0A1U7QPU1_MESAU	A0A1U7QPU1	A0A1U7QPU1_MESAU	Pccb	556	Mesocricetus auratus	4:Protein predicted	propionyl-CoA carboxylase beta chain, mitochondrial	1	0.999	0	9	0	0	1	0	0	9	0	0	1	0	0	9	0	0	1	0	0	93198.1	0	0	11041.4	0	0	0	0	0	0	0
tr|A0A1U7QPU5|A0A1U7QPU5_MESAU	A0A1U7QPU5	A0A1U7QPU5_MESAU	Srsf11	510	Mesocricetus auratus	4:Protein predicted	serine/arginine-rich splicing factor 11 isoform X4	1	0.999	3	6	0	1	1	0	0	0	0	0	0	0	3	6	0	1	1	0	74503	74182.5	0	99717.7	34815.4	0	0	0	0	0	0	0	tr|A0A1U7R144|A0A1U7R144_MESAU, tr|A0A1U8CGH9|A0A1U8CGH9_MESAU, tr|A0A1U8CGI0|A0A1U8CGI0_MESAU, tr|A0A3Q0DCQ0|A0A3Q0DCQ0_MESAU
tr|A0A1U7QPX6|A0A1U7QPX6_MESAU	A0A1U7QPX6	A0A1U7QPX6_MESAU	Camk2g	539	Mesocricetus auratus	4:Protein predicted	calcium/calmodulin-dependent protein kinase type II subunit gamma isoform X9	0.9999	0.9979	0	0	0	1	2	0	0	0	0	0	0	0	0	0	0	1	2	0	0	0	0	16242	28535.7	16282.8	0	0	0	0	0	0	tr|A0A1U7QY78|A0A1U7QY78_MESAU, tr|A0A1U7R175|A0A1U7R175_MESAU, tr|A0A1U7R180|A0A1U7R180_MESAU, tr|A0A1U7R3L0|A0A1U7R3L0_MESAU, tr|A0A1U7R8T8|A0A1U7R8T8_MESAU, tr|A0A1U7RBB2|A0A1U7RBB2_MESAU, tr|A0A1U7RE25|A0A1U7RE25_MESAU, tr|A0A1U8CGL7|A0A1U8CGL7_MESAU, tr|A0A1U8CGL9|A0A1U8CGL9_MESAU, tr|A0A1U8CGM2|A0A1U8CGM2_MESAU, tr|A0A1U8CGM4|A0A1U8CGM4_MESAU, tr|A0A1U8CJC2|A0A1U8CJC2_MESAU, tr|A0A1U8CJC7|A…
tr|A0A1U7QPX8|A0A1U7QPX8_MESAU	A0A1U7QPX8	A0A1U7QPX8_MESAU	Nop58	543	Mesocricetus auratus	4:Protein predicted	nucleolar protein 58	1	0.999	17	13	8	12	9	2	17	13	8	12	9	2	17	13	8	12	9	2	135501	306947	79817.6	250172	187081	280562	64894.7	83930.8	47915.9	136063	105707	71330.1
tr|A0A1U7QPZ7|A0A1U7QPZ7_MESAU	A0A1U7QPZ7	A0A1U7QPZ7_MESAU	CUNH14orf166	244	Mesocricetus auratus	4:Protein predicted	UPF0568 protein C14orf166 homolog	1	0.999	0	0	0	1	9	5	0	0	0	1	9	5	0	0	0	1	9	5	0	0	0	14956.2	133651	60131	0	0	0	0	40317.5	30885.5
tr|A0A1U7QQ12|A0A1U7QQ12_MESAU	A0A1U7QQ12	A0A1U7QQ12_MESAU	Glo1	184	Mesocricetus auratus	4:Protein predicted	lactoylglutathione lyase	0.5578	0.9857	0	0	0	0	1	0	0	0	0	0	1	0	0	0	0	0	1	0	0	0	0	0	3885.58	0	0	0	0	0	0	0
tr|A0A1U7QQ57|A0A1U7QQ57_MESAU	A0A1U7QQ57	A0A1U7QQ57_MESAU	Usp24	2617	Mesocricetus auratus	3:Protein inferred from homology	ubiquitin carboxyl-terminal hydrolase 24	0.3188	0.9624	0	0	0	2	0	3	0	0	0	2	0	3	0	0	0	2	0	3	0	0	0	594697	0	13453.1	0	0	0	0	0	0
tr|A0A1U7QQB2|A0A1U7QQB2_MESAU	A0A1U7QQB2	A0A1U7QQB2_MESAU	Eif3g	320	Mesocricetus auratus	3:Protein inferred from homology	Eukaryotic translation initiation factor 3 subunit G	1	0.9983	0	0	0	0	2	1	0	0	0	0	2	1	0	0	0	0	2	1	0	0	0	33813.9	85676.6	43288.8	0	0	0	0	0	0
tr|A0A1U7QQF5|A0A1U7QQF5_MESAU	A0A1U7QQF5	A0A1U7QQF5_MESAU	LOC101826176	3091	Mesocricetus auratus	4:Protein predicted	E3 SUMO-protein ligase RanBP2	1	0.999	0	0	0	56	47	27	0	0	0	56	47	27	0	0	0	56	47	27	0	0	0	1.12691e+06	656802	511065	0	0	0	82229.9	61854	73141.2
tr|A0A1U7QQG5|A0A1U7QQG5_MESAU	A0A1U7QQG5	A0A1U7QQG5_MESAU	Fam222b	562	Mesocricetus auratus	4:Protein predicted	protein FAM222B isoform X2	0.774	0.9947	0	0	0	0	1	0	0	0	0	0	0	0	0	0	0	0	1	0	0	0	0	0	12467.5	0	0	0	0	0	0	0	tr|A0A1U8C2Z5|A0A1U8C2Z5_MESAU
tr|A0A1U7QQK1|A0A1U7QQK1_MESAU	A0A1U7QQK1	A0A1U7QQK1_MESAU	Gtf2f2	249	Mesocricetus auratus	3:Protein inferred from homology	General transcription factor IIF subunit 2	0.9452	0.9989	0	0	0	0	1	0	0	0	0	0	1	0	0	0	0	0	1	0	0	0	0	0	9444.42	0	0	0	0	0	0	0
tr|A0A1U7QQL8|A0A1U7QQL8_MESAU	A0A1U7QQL8	A0A1U7QQL8_MESAU	Polr1e	434	Mesocricetus auratus	4:Protein predicted	DNA-directed RNA polymerase I subunit RPA49	0.9998	0.9978	0	1	0	1	0	0	0	1	0	1	0	0	0	1	0	1	0	0	0	7233.23	0	18365.3	0	0	0	0	0	0	0	0
tr|A0A1U7QQM6|A0A1U7QQM6_MESAU	A0A1U7QQM6	A0A1U7QQM6_MESAU	Cnn3	330	Mesocricetus auratus	3:Protein inferred from homology	Calponin	1	0.999	0	0	0	6	7	6	0	0	0	0	1	0	0	0	0	6	7	6	0	0	0	111042	172784	112661	0	0	0	46274.3	52137.4	45910.3
tr|A0A1U7QQT8|A0A1U7QQT8_MESAU	A0A1U7QQT8	A0A1U7QQT8_MESAU	Cct7	543	Mesocricetus auratus	3:Protein inferred from homology	T-complex protein 1 subunit eta	1	0.999	2	0	0	1	6	0	2	0	0	1	6	0	2	0	0	1	6	0	29578.9	0	0	17444.2	71814.6	0	62082.7	0	0	0	12602.6	0
tr|A0A1U7QQU0|A0A1U7QQU0_MESAU	A0A1U7QQU0	A0A1U7QQU0_MESAU	Pop1	1006	Mesocricetus auratus	4:Protein predicted	ribonucleases P/MRP protein subunit POP1	1	0.999	16	4	2	7	2	1	16	4	2	7	2	1	16	4	2	7	2	1	85009.6	62211.6	20965.2	67758.2	31111.5	59212.9	25900.5	26340	0	33936.7	20526.3	32371.7
tr|A0A1U7QQW6|A0A1U7QQW6_MESAU	A0A1U7QQW6	A0A1U7QQW6_MESAU	Calm2	149	Mesocricetus auratus	3:Protein inferred from homology	calmodulin-1	0.9481	0.999	1	0	2	1	0	2	0	0	0	0	0	0	1	0	2	1	0	2	27819.1	0	64007.9	34068.9	13304.4	26808.4	0	0	0	0	0	0	tr|A0A3Q0DF45|A0A3Q0DF45_MESAU
tr|A0A1U7QQY9|A0A1U7QQY9_MESAU	A0A1U7QQY9	A0A1U7QQY9_MESAU	Gcn1	2672	Mesocricetus auratus	4:Protein predicted	eIF-2-alpha kinase activator GCN1	0.5463	0.985	0	0	0	0	1	0	0	0	0	0	1	0	0	0	0	0	1	0	0	0	0	0	13367.3	0	0	0	0	0	0	0
tr|A0A1U7QR36|A0A1U7QR36_MESAU	A0A1U7QR36	A0A1U7QR36_MESAU	Prpf3	683	Mesocricetus auratus	4:Protein predicted	U4/U6 small nuclear ribonucleoprotein Prp3 isoform X1	1	0.9989	0	0	0	5	0	2	0	0	0	5	0	2	0	0	0	5	0	2	0	0	0	33051.3	20854.2	16366.1	0	0	0	17058.4	10762.7	0
tr|A0A1U7QR65|A0A1U7QR65_MESAU	A0A1U7QR65	A0A1U7QR65_MESAU	Itsn2	1683	Mesocricetus auratus	4:Protein predicted	intersectin-2	0.9981	0.9693	0	1	0	0	1	0	0	1	0	0	1	0	0	1	0	0	1	1	0	28213.5	0	0	21775.5	0	0	0	0	0	0	0
tr|A0A1U7QRA6|A0A1U7QRA6_MESAU	A0A1U7QRA6	A0A1U7QRA6_MESAU	Gnl2	730	Mesocricetus auratus	3:Protein inferred from homology	Nucleolar GTP-binding protein 2	1	0.999	27	21	12	16	11	5	27	21	12	16	11	5	27	21	12	16	11	5	397452	316135	153301	508874	228672	81061.9	86605	58610.2	46689.4	107345	48361	40208.9
tr|A0A1U7QRD5|A0A1U7QRD5_MESAU	A0A1U7QRD5	A0A1U7QRD5_MESAU	Ist1	366	Mesocricetus auratus	4:Protein predicted	IST1 homolog isoform X1	1	0.999	1	1	3	0	7	7	0	0	0	0	0	0	1	1	3	0	7	7	19719.1	151973	854336	0	145117	1.20142e+06	0	0	0	0	323505	330567	tr|A0A1U8BV63|A0A1U8BV63_MESAU, tr|A0A1U8BV65|A0A1U8BV65_MESAU
tr|A0A1U7QRG0|A0A1U7QRG0_MESAU	A0A1U7QRG0	A0A1U7QRG0_MESAU	Rpl22	128	Mesocricetus auratus	4:Protein predicted	60S ribosomal protein L22	1	0.999	5	8	1	5	7	0	5	8	1	5	7	0	5	8	1	5	7	0	134917	223728	49124.2	129373	215668	33310.6	48295.9	85897.1	0	73715.5	77684.2	0
tr|A0A1U7QRI5|A0A1U7QRI5_MESAU	A0A1U7QRI5	A0A1U7QRI5_MESAU	Pgd	483	Mesocricetus auratus	3:Protein inferred from homology	6-phosphogluconate dehydrogenase, decarboxylating	0.9999	0.999	0	0	0	0	2	0	0	0	0	0	2	0	0	0	0	0	2	0	0	0	0	0	31387	0	0	0	0	0	0	0
tr|A0A1U7QRJ7|A0A1U7QRJ7_MESAU	A0A1U7QRJ7	A0A1U7QRJ7_MESAU	Klhdc4	587	Mesocricetus auratus	4:Protein predicted	kelch domain-containing protein 4 isoform X1	1	0.999	8	0	0	10	1	1	0	0	0	0	0	0	8	0	0	10	1	1	76850.8	0	0	130334	0	22885.4	40334.2	0	0	67760.3	0	0	tr|A0A1U8BV85|A0A1U8BV85_MESAU
tr|A0A1U7QRM6|A0A1U7QRM6_MESAU	A0A1U7QRM6	A0A1U7QRM6_MESAU	Tubb3	450	Mesocricetus auratus	3:Protein inferred from homology	Tubulin beta chain	0.9999	0.999	0	1	0	0	4	0	0	1	0	0	4	0	9	21	17	13	31	16	0	32452.4	0	34432.6	61510	0	0	0	0	0	0	0
tr|A0A1U7QRM9|A0A1U7QRM9_MESAU	A0A1U7QRM9	A0A1U7QRM9_MESAU	Mylk	1943	Mesocricetus auratus	4:Protein predicted	myosin light chain kinase, smooth muscle isoform X1	1	0.9981	0	0	0	2	0	0	0	0	0	0	0	0	0	0	0	2	0	0	0	0	0	32792	0	0	0	0	0	0	0	0	tr|A0A1U8BRM0|A0A1U8BRM0_MESAU
tr|A0A1U7QRP3|A0A1U7QRP3_MESAU	A0A1U7QRP3	A0A1U7QRP3_MESAU	Soga1	1467	Mesocricetus auratus	4:Protein predicted	protein SOGA1 isoform X3	0.7937	0.9953	0	0	0	0	0	1	0	0	0	0	0	0	0	0	0	0	0	1	0	0	0	0	0	0	0	0	0	0	0	0	tr|A0A1U8CJ87|A0A1U8CJ87_MESAU, tr|A0A1U8CJH4|A0A1U8CJH4_MESAU
tr|A0A1U7QRV4|A0A1U7QRV4_MESAU	A0A1U7QRV4	A0A1U7QRV4_MESAU	Ankrd10	413	Mesocricetus auratus	4:Protein predicted	ankyrin repeat domain-containing protein 10 isoform X1	0.9992	0.9983	0	0	0	0	4	0	0	0	0	0	4	0	0	0	0	0	4	0	0	0	0	0	74246.6	0	0	0	0	0	0	0
tr|A0A1U7QRX1|A0A1U7QRX1_MESAU	A0A1U7QRX1	A0A1U7QRX1_MESAU	Dclk1	729	Mesocricetus auratus	4:Protein predicted	serine/threonine-protein kinase DCLK1 isoform X4	0.3394	0.9656	0	1	0	0	0	0	0	0	0	0	0	0	0	1	0	0	0	0	0	7213.49	0	0	9639.39	0	0	0	0	0	0	0	tr|A0A1U7QZI4|A0A1U7QZI4_MESAU, tr|A0A1U7R256|A0A1U7R256_MESAU, tr|A0A1U8C4R0|A0A1U8C4R0_MESAU, tr|A0A1U8C7Q2|A0A1U8C7Q2_MESAU
tr|A0A1U7QRY4|A0A1U7QRY4_MESAU	A0A1U7QRY4	A0A1U7QRY4_MESAU	Ap2a1	977	Mesocricetus auratus	3:Protein inferred from homology	AP-2 complex subunit alpha	0.9449	0.9989	0	0	0	0	1	0	0	0	0	0	0	0	0	0	0	0	1	0	0	0	0	0	32696.3	23730.8	0	0	0	0	0	0	tr|A0A1U7R077|A0A1U7R077_MESAU
tr|A0A1U7QRY9|A0A1U7QRY9_MESAU	A0A1U7QRY9	A0A1U7QRY9_MESAU	Sfn	247	Mesocricetus auratus	3:Protein inferred from homology	14-3-3 protein sigma	0.9857	0.999	0	0	2	1	0	0	0	0	2	1	0	0	4	0	4	3	2	3	0	0	21304.1	18711.7	0	0	0	0	0	0	0	0
tr|A0A1U7QRZ8|A0A1U7QRZ8_MESAU	A0A1U7QRZ8	A0A1U7QRZ8_MESAU	Cep85	762	Mesocricetus auratus	4:Protein predicted	centrosomal protein of 85 kDa isoform X1	1	0.999	0	0	0	1	10	4	0	0	0	0	1	1	0	0	0	1	10	4	0	0	0	28003.7	154805	105824	0	0	0	0	42453.2	50024
tr|A0A1U7QS02|A0A1U7QS02_MESAU	A0A1U7QS02	A0A1U7QS02_MESAU	Ipo9	1041	Mesocricetus auratus	4:Protein predicted	importin-9 isoform X1	1	0.999	1	0	0	1	2	0	0	0	0	0	0	0	1	0	0	1	2	0	0	0	0	2834.41	0	0	0	0	0	0	0	0	tr|A0A1U8BYY2|A0A1U8BYY2_MESAU
tr|A0A1U7QS13|A0A1U7QS13_MESAU	A0A1U7QS13	A0A1U7QS13_MESAU	Srrm1	922	Mesocricetus auratus	4:Protein predicted	serine/arginine repetitive matrix protein 1 isoform X1	1	0.999	4	10	4	3	2	1	0	0	0	0	0	0	4	10	4	3	2	1	68160.3	68042.6	25438.9	81386.9	36775.9	21037.2	38557	27490.7	0	53790.3	23118.5	12754	tr|A0A1U7R2F2|A0A1U7R2F2_MESAU, tr|A0A1U8C881|A0A1U8C881_MESAU, tr|A0A1U8CJ11|A0A1U8CJ11_MESAU
tr|A0A1U7QS18|A0A1U7QS18_MESAU	A0A1U7QS18	A0A1U7QS18_MESAU	Srsf10	262	Mesocricetus auratus	4:Protein predicted	serine/arginine-rich splicing factor 10 isoform X1	0.9208	0.9984	0	2	0	0	0	0	0	0	0	0	0	0	0	2	0	0	0	0	0	19864.4	0	0	0	11225.7	0	0	0	0	0	0	tr|A0A1U7QUX2|A0A1U7QUX2_MESAU, tr|A0A1U7R2F7|A0A1U7R2F7_MESAU, tr|A0A1U7R583|A0A1U7R583_MESAU, tr|A0A1U8C8C4|A0A1U8C8C4_MESAU
tr|A0A1U7QS22|A0A1U7QS22_MESAU	A0A1U7QS22	A0A1U7QS22_MESAU	Prdx4	274	Mesocricetus auratus	4:Protein predicted	peroxiredoxin-4	0.8986	0.9979	2	0	0	0	0	0	2	0	0	0	0	0	2	0	0	0	0	0	17939.2	0	0	32214.2	26858.7	0	0	0	0	0	0	0
tr|A0A1U7QS32|A0A1U7QS32_MESAU	A0A1U7QS32	A0A1U7QS32_MESAU	Phactr4	711	Mesocricetus auratus	3:Protein inferred from homology	Phosphatase and actin regulator	1	0.999	0	0	0	0	11	1	0	0	0	0	0	0	0	0	0	0	11	1	0	0	0	0	116661	15759.2	0	0	0	0	0	0	tr|A0A1U8C8C6|A0A1U8C8C6_MESAU, tr|A0A1U8CB89|A0A1U8CB89_MESAU
tr|A0A1U7QS46|A0A1U7QS46_MESAU	A0A1U7QS46	A0A1U7QS46_MESAU	Togaram1	1819	Mesocricetus auratus	4:Protein predicted	TOG array regulator of axonemal microtubules protein 1 isoform X2	1	0.999	0	0	0	11	25	18	0	0	0	0	0	0	0	0	0	11	25	18	0	0	0	280975	475621	537631	0	0	0	47190.1	50496.9	67666.4	tr|A0A1U7QUW1|A0A1U7QUW1_MESAU, tr|A0A3Q0CQT2|A0A3Q0CQT2_MESAU, tr|A0A3Q0CW50|A0A3Q0CW50_MESAU
tr|A0A1U7QS65|A0A1U7QS65_MESAU	A0A1U7QS65	A0A1U7QS65_MESAU	Rufy1	708	Mesocricetus auratus	4:Protein predicted	RUN and FYVE domain-containing protein 1 isoform X1	0.948	0.999	0	0	0	0	1	1	0	0	0	0	0	0	0	0	0	0	1	1	0	0	0	0	15929.4	15914.4	0	0	0	0	0	0	tr|A0A1U8C3V2|A0A1U8C3V2_MESAU
tr|A0A1U7QS81|A0A1U7QS81_MESAU	A0A1U7QS81	A0A1U7QS81_MESAU	Esyt1	1089	Mesocricetus auratus	4:Protein predicted	extended synaptotagmin-1	1	0.999	0	0	0	5	3	0	0	0	0	5	3	0	0	0	0	5	3	0	0	0	0	20531	16833.5	0	0	0	0	0	0	0
tr|A0A1U7QS82|A0A1U7QS82_MESAU	A0A1U7QS82	A0A1U7QS82_MESAU	Srsf3	164	Mesocricetus auratus	4:Protein predicted	serine/arginine-rich splicing factor 3	0.9941	0.9955	0	0	3	0	0	0	0	0	0	0	0	0	2	3	4	2	0	0	0	0	32629.8	10409.5	0	24155.6	0	0	0	0	0	0	tr|E7CYH4|E7CYH4_MESAU
tr|A0A1U7QS96|A0A1U7QS96_MESAU	A0A1U7QS96	A0A1U7QS96_MESAU	Ptges3	160	Mesocricetus auratus	4:Protein predicted	prostaglandin E synthase 3	1	0.999	3	0	0	1	4	2	3	0	0	1	4	2	3	0	0	1	4	2	15477.6	0	0	30909.6	69053.5	54299.3	0	0	0	0	0	0
tr|A0A1U7QS99|A0A1U7QS99_MESAU	A0A1U7QS99	A0A1U7QS99_MESAU	Ehd3	535	Mesocricetus auratus	3:Protein inferred from homology	EH domain-containing protein 3	0.9998	0.999	0	0	0	0	1	0	0	0	0	0	1	0	0	0	0	0	10	1	0	0	0	0	15748.1	0	0	0	0	0	0	0
tr|A0A1U7QSB0|A0A1U7QSB0_MESAU	A0A1U7QSB0	A0A1U7QSB0_MESAU	Strn	780	Mesocricetus auratus	4:Protein predicted	striatin isoform X2	1	0.9989	0	0	0	0	1	1	0	0	0	0	0	0	0	0	0	0	1	1	0	0	0	17018.4	14330	14708.9	0	0	0	0	0	0	tr|A0A1U8BZ79|A0A1U8BZ79_MESAU
tr|A0A1U7QSB6|A0A1U7QSB6_MESAU	A0A1U7QSB6	A0A1U7QSB6_MESAU	Parp1	1013	Mesocricetus auratus	4:Protein predicted	Poly [ADP-ribose] polymerase	1	0.999	1	2	0	0	0	1	1	2	0	0	0	1	1	2	0	0	0	1	13770.4	0	0	16520.7	0	14572.8	0	0	0	0	0	0
tr|A0A1U7QSD7|A0A1U7QSD7_MESAU	A0A1U7QSD7	A0A1U7QSD7_MESAU	Axl	890	Mesocricetus auratus	3:Protein inferred from homology	tyrosine-protein kinase receptor UFO isoform X1	1	0.9989	0	0	0	0	2	0	0	0	0	0	0	0	0	0	0	0	2	0	0	0	0	0	39537.5	0	0	0	0	0	0	0	tr|A0A1U8CBK4|A0A1U8CBK4_MESAU, tr|A0A1U8CJG7|A0A1U8CJG7_MESAU
tr|A0A1U7QSH0|A0A1U7QSH0_MESAU	A0A1U7QSH0	A0A1U7QSH0_MESAU	Cdv3	282	Mesocricetus auratus	4:Protein predicted	protein CDV3 homolog isoform X2	1	0.999	0	0	0	5	8	7	0	0	0	0	0	0	0	0	0	5	8	7	0	0	0	128517	195666	210008	0	0	0	46189.8	61595.2	64617.2	tr|A0A1U8C3S8|A0A1U8C3S8_MESAU
tr|A0A1U7QSJ3|A0A1U7QSJ3_MESAU	A0A1U7QSJ3	A0A1U7QSJ3_MESAU	Pdap1	181	Mesocricetus auratus	4:Protein predicted	28 kDa heat- and acid-stable phosphoprotein	1	0.999	0	0	0	5	9	6	0	0	0	5	9	6	0	0	0	5	9	6	0	0	0	260112	338990	232369	0	0	0	213885	186433	158961
tr|A0A1U7QSJ7|A0A1U7QSJ7_MESAU	A0A1U7QSJ7	A0A1U7QSJ7_MESAU	Baiap2l1	512	Mesocricetus auratus	4:Protein predicted	brain-specific angiogenesis inhibitor 1-associated protein 2-like protein 1	0.9467	0.999	0	0	0	0	1	0	0	0	0	0	1	0	0	0	0	0	1	0	0	0	0	0	7632.14	0	0	0	0	0	0	0
tr|A0A1U7QSM1|A0A1U7QSM1_MESAU	A0A1U7QSM1	A0A1U7QSM1_MESAU	Capg	349	Mesocricetus auratus	4:Protein predicted	macrophage-capping protein isoform X2	1	0.999	0	0	0	2	10	6	0	0	0	0	0	0	0	0	0	2	10	6	0	0	0	81067.4	295539	216453	0	0	0	42520.3	115509	83724.4	tr|A0A3Q0D411|A0A3Q0D411_MESAU
tr|A0A1U7QSM4|A0A1U7QSM4_MESAU	A0A1U7QSM4	A0A1U7QSM4_MESAU	Cc2d1b	852	Mesocricetus auratus	4:Protein predicted	coiled-coil and C2 domain-containing protein 1B isoform X1	0.9368	0.9988	0	0	0	0	2	0	0	0	0	0	0	0	0	0	0	0	2	0	0	0	0	0	0	0	0	0	0	0	0	0	tr|A0A3Q0CV85|A0A3Q0CV85_MESAU
tr|A0A1U7QSM6|A0A1U7QSM6_MESAU	A0A1U7QSM6	A0A1U7QSM6_MESAU	Gna12	379	Mesocricetus auratus	4:Protein predicted	guanine nucleotide-binding protein subunit alpha-12	0.9937	0.9952	0	0	0	0	1	0	0	0	0	0	1	0	1	1	0	1	2	0	0	0	0	0	7603.22	0	0	0	0	0	0	0
tr|A0A1U7QSQ7|A0A1U7QSQ7_MESAU	A0A1U7QSQ7	A0A1U7QSQ7_MESAU	Nisch	1525	Mesocricetus auratus	4:Protein predicted	nischarin isoform X1	1	0.999	0	0	0	0	8	0	0	0	0	0	3	0	0	0	0	0	8	0	0	0	0	10497.7	65465.3	0	0	0	0	0	0	0
tr|A0A1U7QSW4|A0A1U7QSW4_MESAU	A0A1U7QSW4	A0A1U7QSW4_MESAU	Hnrnpk	464	Mesocricetus auratus	4:Protein predicted	heterogeneous nuclear ribonucleoprotein K	1	0.999	3	1	0	17	20	15	3	1	0	17	20	15	3	1	0	17	20	15	27616.2	0	0	209764	351139	406842	87935.9	0	0	55912.3	55667.8	71011
tr|A0A1U7QSX8|A0A1U7QSX8_MESAU	A0A1U7QSX8	A0A1U7QSX8_MESAU	Lmna	663	Mesocricetus auratus	3:Protein inferred from homology	lamin	1	0.9986	1	0	2	1	0	1	1	0	2	1	0	1	1	0	2	1	0	1	16959.7	0	33343.1	30139.6	0	16738.3	0	0	23116.1	0	0	9048.17
tr|A0A1U7QSZ1|A0A1U7QSZ1_MESAU	A0A1U7QSZ1	A0A1U7QSZ1_MESAU	Lamtor1	161	Mesocricetus auratus	4:Protein predicted	ragulator complex protein LAMTOR1	1	0.999	0	0	0	0	3	2	0	0	0	0	3	2	0	0	0	0	3	2	0	0	0	0	11322.3	42181.8	0	0	0	0	0	0
tr|A0A1U7QT83|A0A1U7QT83_MESAU	A0A1U7QT83	A0A1U7QT83_MESAU	LOC101829546	85	Mesocricetus auratus	4:Protein predicted	small proline-rich protein 2H-like	0.6621	0.9907	0	0	0	1	0	0	0	0	0	0	0	0	0	0	0	1	0	0	0	0	0	10188.1	0	0	0	0	0	0	0	0	tr|A0A3Q0D2N6|A0A3Q0D2N6_MESAU, tr|A0A3Q0D2Z7|A0A3Q0D2Z7_MESAU, tr|A0A3Q0D691|A0A3Q0D691_MESAU, tr|A0A3Q0D6A7|A0A3Q0D6A7_MESAU, tr|A0A3Q0D6H3|A0A3Q0D6H3_MESAU
tr|A0A1U7QT87|A0A1U7QT87_MESAU	A0A1U7QT87	A0A1U7QT87_MESAU	Tmsb4x	44	Mesocricetus auratus	3:Protein inferred from homology	Thymosin beta	0.5399	0.9846	0	0	0	0	1	1	0	0	0	0	1	1	0	0	0	0	1	1	0	0	0	0	13804.9	4554.06	0	0	0	0	0	0
tr|A0A1U7QT97|A0A1U7QT97_MESAU	A0A1U7QT97	A0A1U7QT97_MESAU	Fnbp1	554	Mesocricetus auratus	4:Protein predicted	formin-binding protein 1 isoform X7	0.9287	0.9986	0	0	0	0	2	0	0	0	0	0	0	0	0	0	0	0	2	0	0	0	0	0	16838.8	0	0	0	0	0	0	0	tr|A0A1U7R475|A0A1U7R475_MESAU, tr|A0A1U7REI3|A0A1U7REI3_MESAU, tr|A0A1U8CWQ4|A0A1U8CWQ4_MESAU, tr|A0A1U8CY30|A0A1U8CY30_MESAU, tr|A0A3Q0DFL8|A0A3Q0DFL8_MESAU, tr|A0A3Q0DGD9|A0A3Q0DGD9_MESAU
tr|A0A1U7QTC0|A0A1U7QTC0_MESAU	A0A1U7QTC0	A0A1U7QTC0_MESAU	Rps6ka3	740	Mesocricetus auratus	3:Protein inferred from homology	Ribosomal protein S6 kinase	0.8944	0.9978	0	0	0	0	1	0	0	0	0	0	0	0	0	0	0	0	1	0	0	0	0	0	7021.5	0	0	0	0	0	0	0	tr|A0A1U7QUU2|A0A1U7QUU2_MESAU, tr|A0A1U7QXD0|A0A1U7QXD0_MESAU, tr|A0A1U7R554|A0A1U7R554_MESAU, tr|A0A1U8BX98|A0A1U8BX98_MESAU, tr|A0A1U8C8I9|A0A1U8C8I9_MESAU, tr|A0A1U8CIB5|A0A1U8CIB5_MESAU, tr|A0A3Q0CX93|A0A3Q0CX93_MESAU, tr|A0A3Q0D1P8|A0A3Q0D1P8_MESAU, tr|A0A3Q0DB25|A0A3Q0DB25_MESAU
tr|A0A1U7QTC6|A0A1U7QTC6_MESAU	A0A1U7QTC6	A0A1U7QTC6_MESAU	Hspb1	212	Mesocricetus auratus	3:Protein inferred from homology	heat shock protein beta-1	0.878	0.9975	0	0	1	2	0	0	0	0	1	2	0	0	0	0	1	2	0	0	0	0	18902.8	29493.3	0	0	0	0	0	0	0	0
tr|A0A1U7QTC7|A0A1U7QTC7_MESAU	A0A1U7QTC7	A0A1U7QTC7_MESAU	Rrad	307	Mesocricetus auratus	3:Protein inferred from homology	GTP-binding protein	1	0.999	5	6	0	2	5	0	5	6	0	2	5	0	5	6	0	2	5	0	35623.2	46799.5	0	91092.6	64145.9	17530.4	23257.8	19445.1	0	27250.5	20663.3	0
tr|A0A1U7QTF8|A0A1U7QTF8_MESAU	A0A1U7QTF8	A0A1U7QTF8_MESAU	Cavin4	351	Mesocricetus auratus	4:Protein predicted	muscle-related coiled-coil protein	1	0.999	0	0	0	9	11	6	0	0	0	9	11	6	0	0	0	9	11	6	0	0	0	98185.6	271077	238875	0	0	0	56491.6	99379.3	97245.9
tr|A0A1U7QTG4|A0A1U7QTG4_MESAU	A0A1U7QTG4	A0A1U7QTG4_MESAU	Rpl30	115	Mesocricetus auratus	3:Protein inferred from homology	60S ribosomal protein L30	1	0.999	0	3	0	0	3	0	0	3	0	0	3	0	0	3	0	0	3	0	0	19986.5	0	0	51195	41145.8	0	0	0	0	28504.1	22790.7
tr|A0A1U7QTI2|A0A1U7QTI2_MESAU	A0A1U7QTI2	A0A1U7QTI2_MESAU	Gne	722	Mesocricetus auratus	4:Protein predicted	bifunctional UDP-N-acetylglucosamine 2-epimerase/N-acetylmannosamine kinase isoform X1	0.9333	0.9987	0	0	0	0	2	0	0	0	0	0	0	0	0	0	0	0	2	0	0	0	0	0	14984.6	0	0	0	0	0	0	0	tr|A0A1U8CHD2|A0A1U8CHD2_MESAU
tr|A0A1U7QTI9|A0A1U7QTI9_MESAU	A0A1U7QTI9	A0A1U7QTI9_MESAU	Apbb2	758	Mesocricetus auratus	4:Protein predicted	amyloid beta A4 precursor protein-binding family B member 2 isoform X5	1	0.9985	0	0	0	0	4	0	0	0	0	0	0	0	0	0	0	0	4	0	0	0	0	0	25602.5	0	0	0	0	0	0	0	tr|A0A1U7QW72|A0A1U7QW72_MESAU, tr|A0A1U8BXM8|A0A1U8BXM8_MESAU, tr|A0A1U8BXN2|A0A1U8BXN2_MESAU, tr|A0A1U8BXN6|A0A1U8BXN6_MESAU, tr|A0A1U8C0S9|A0A1U8C0S9_MESAU, tr|A0A1U8C887|A0A1U8C887_MESAU, tr|A0A1U8C8V5|A0A1U8C8V5_MESAU, tr|A0A3Q0CSC4|A0A3Q0CSC4_MESAU
tr|A0A1U7QTL0|A0A1U7QTL0_MESAU	A0A1U7QTL0	A0A1U7QTL0_MESAU	Vcp	806	Mesocricetus auratus	3:Protein inferred from homology	transitional endoplasmic reticulum ATPase	1	0.999	2	0	0	6	0	0	2	0	0	6	0	0	2	0	0	6	0	0	19512.3	0	0	122434	17707.2	11935.9	0	0	0	0	0	0
tr|A0A1U7QTM4|A0A1U7QTM4_MESAU	A0A1U7QTM4	A0A1U7QTM4_MESAU	Ddx27	763	Mesocricetus auratus	3:Protein inferred from homology	probable ATP-dependent RNA helicase DDX27	1	0.999	41	31	22	34	19	7	41	31	22	34	19	7	41	31	22	34	19	7	975262	301750	305174	1.75669e+06	338426	163397	119863	43626.7	51235.3	203996	52924.4	41430.7
tr|A0A1U7QTN3|A0A1U7QTN3_MESAU	A0A1U7QTN3	A0A1U7QTN3_MESAU	Ubap2	1123	Mesocricetus auratus	4:Protein predicted	ubiquitin-associated protein 2	1	0.999	0	0	3	151	228	142	0	0	3	144	217	131	0	0	3	151	228	142	0	0	34041.7	8.03545e+06	12156886	9984774	0	0	0	1.20998e+06	1.71455e+06	1.48262e+06
tr|A0A1U7QTT6|A0A1U7QTT6_MESAU	A0A1U7QTT6	A0A1U7QTT6_MESAU	Srpra	636	Mesocricetus auratus	4:Protein predicted	signal recognition particle receptor subunit alpha	1	0.999	0	0	0	3	11	8	0	0	0	3	11	8	0	0	0	3	11	8	0	0	0	90199.6	65120.8	92838.8	0	0	0	31988.5	35541.3	45720.2
tr|A0A1U7QTV0|A0A1U7QTV0_MESAU	A0A1U7QTV0	A0A1U7QTV0_MESAU	LOC101825928	103	Mesocricetus auratus	3:Protein inferred from homology	Histone H4	1	0.9989	4	7	6	5	1	2	4	7	6	5	1	2	4	7	6	5	1	2	49769.4	49261	127219	110157	30840.5	63269.9	30528.5	24769.1	60821.5	55404.6	0	39988.6
tr|A0A1U7QTV2|A0A1U7QTV2_MESAU	A0A1U7QTV2	A0A1U7QTV2_MESAU	Pxn	589	Mesocricetus auratus	4:Protein predicted	paxillin	1	0.999	0	0	0	1	2	0	0	0	0	1	2	0	0	0	0	1	2	0	0	0	0	0	39218.7	36338.1	0	0	0	0	21381.4	19894.6
tr|A0A1U7QTX8|A0A1U7QTX8_MESAU	A0A1U7QTX8	A0A1U7QTX8_MESAU	Prpf6	941	Mesocricetus auratus	4:Protein predicted	pre-mRNA-processing factor 6	1	0.9943	0	0	0	0	5	0	0	0	0	0	5	0	0	0	0	0	5	0	0	0	0	0	7103.9	0	0	0	0	0	0	0
tr|A0A1U7QU04|A0A1U7QU04_MESAU	A0A1U7QU04	A0A1U7QU04_MESAU	Pum2	1064	Mesocricetus auratus	4:Protein predicted	pumilio homolog 2 isoform X2	1	0.999	0	0	0	1	6	8	0	0	0	0	0	0	0	0	0	1	6	8	0	0	0	19514	81739.2	69863.6	0	0	0	0	31623.3	31981	tr|A0A1U8CA58|A0A1U8CA58_MESAU, tr|A0A3Q0D5Q4|A0A3Q0D5Q4_MESAU
tr|A0A1U7QU19|A0A1U7QU19_MESAU	A0A1U7QU19	A0A1U7QU19_MESAU	Tubb6	447	Mesocricetus auratus	3:Protein inferred from homology	Tubulin beta chain	1	0.999	1	8	1	1	11	0	0	5	0	0	7	0	3	16	7	4	22	4	16495.6	99552.9	22481.3	55315.7	146134	0	0	45927.7	0	44989.8	64689.3	0
tr|A0A1U7QU24|A0A1U7QU24_MESAU	A0A1U7QU24	A0A1U7QU24_MESAU	Lman1	517	Mesocricetus auratus	4:Protein predicted	protein ERGIC-53	0.707	0.9925	0	1	0	2	0	0	0	1	0	2	0	0	0	1	0	2	0	0	0	8133.38	0	23339.1	16729.2	15500.4	0	0	0	0	0	0
tr|A0A1U7QU27|A0A1U7QU27_MESAU	A0A1U7QU27	A0A1U7QU27_MESAU	LOC101836251	4687	Mesocricetus auratus	4:Protein predicted	plectin isoform X5	1	0.999	14	9	2	85	66	44	0	0	0	0	0	0	14	9	2	85	66	44	129234	68943.7	35285.4	1.59047e+06	1.04802e+06	915698	32698.7	22953.3	47655.5	96959.7	63131.8	72458.1	tr|A0A1U7R2C4|A0A1U7R2C4_MESAU, tr|A0A1U7R4Y7|A0A1U7R4Y7_MESAU, tr|A0A1U7R4Z1|A0A1U7R4Z1_MESAU, tr|A0A1U7RCR9|A0A1U7RCR9_MESAU, tr|A0A1U7RFB2|A0A1U7RFB2_MESAU, tr|A0A1U8CM82|A0A1U8CM82_MESAU, tr|A0A1U8CM87|A0A1U8CM87_MESAU, tr|A0A1U8CMH4|A0A1U8CMH4_MESAU, tr|A0A1U8CMH8|A0A1U8CMH8_MESAU, tr|A0A1U8CQ06|A0A1U8CQ06_MESAU, tr|A0A1U8CQ12|A0A1U8CQ12_MESAU, tr|A0A1U8CXN3|A0A1U8CXN3_MESAU, tr|A0A1U8CXP1|A…
tr|A0A1U7QU58|A0A1U7QU58_MESAU	A0A1U7QU58	A0A1U7QU58_MESAU	Dctn4	467	Mesocricetus auratus	4:Protein predicted	dynactin subunit 4 isoform X1	0.9405	0.9988	0	0	0	0	1	0	0	0	0	0	0	0	0	0	0	0	1	0	0	0	0	0	0	0	0	0	0	0	0	0	tr|A0A1U7QWS4|A0A1U7QWS4_MESAU
tr|A0A1U7QU61|A0A1U7QU61_MESAU	A0A1U7QU61	A0A1U7QU61_MESAU	Brd7	651	Mesocricetus auratus	4:Protein predicted	bromodomain-containing protein 7 isoform X1	0.9477	0.999	2	0	0	1	0	0	0	0	0	0	0	0	2	0	0	1	0	0	15749.7	0	0	18759.3	0	0	0	0	0	0	0	0	tr|A0A1U8CIA1|A0A1U8CIA1_MESAU
tr|A0A1U7QU79|A0A1U7QU79_MESAU	A0A1U7QU79	A0A1U7QU79_MESAU	Naa50	169	Mesocricetus auratus	4:Protein predicted	N-alpha-acetyltransferase 50 isoform X1	1	0.9988	0	0	0	0	3	1	0	0	0	0	0	0	0	0	0	0	3	1	0	0	0	0	26888.1	0	0	0	0	0	0	0	tr|A0A1U8C928|A0A1U8C928_MESAU
tr|A0A1U7QU92|A0A1U7QU92_MESAU	A0A1U7QU92	A0A1U7QU92_MESAU	Ints11	600	Mesocricetus auratus	4:Protein predicted	integrator complex subunit 11	0.3737	0.9702	0	0	1	0	0	0	0	0	1	0	0	0	0	0	1	0	0	0	0	0	0	0	0	0	0	0	0	0	0	0
tr|A0A1U7QU97|A0A1U7QU97_MESAU	A0A1U7QU97	A0A1U7QU97_MESAU	Mxra8	444	Mesocricetus auratus	4:Protein predicted	matrix remodeling-associated protein 8 isoform X1	1	0.999	0	0	0	0	16	3	0	0	0	0	0	0	0	0	0	0	16	3	0	0	0	51981.8	345863	111099	0	0	0	28385.3	97879	51904.5	tr|A0A3Q0D6I6|A0A3Q0D6I6_MESAU
tr|A0A1U7QUA0|A0A1U7QUA0_MESAU	A0A1U7QUA0	A0A1U7QUA0_MESAU	Cdc42	191	Mesocricetus auratus	4:Protein predicted	cell division control protein 42 homolog isoform X1	1	0.9989	0	0	0	3	0	0	0	0	0	1	0	0	0	0	0	3	0	0	0	0	0	51912.9	0	0	0	0	0	0	0	0
tr|A0A1U7QUA2|A0A1U7QUA2_MESAU	A0A1U7QUA2	A0A1U7QUA2_MESAU	Ctu2	537	Mesocricetus auratus	3:Protein inferred from homology	Cytoplasmic tRNA 2-thiolation protein 2	1	0.999	0	0	0	1	4	3	0	0	0	1	4	3	0	0	0	1	4	3	0	0	0	18707.3	53856.2	56262.4	0	0	0	0	33878.4	41276.4
tr|A0A1U7QUA9|A0A1U7QUA9_MESAU	A0A1U7QUA9	A0A1U7QUA9_MESAU	Rpl24	157	Mesocricetus auratus	4:Protein predicted	60S ribosomal protein L24	1	0.999	9	7	9	8	4	5	9	7	9	8	4	5	9	7	9	8	4	5	242024	151222	184587	562844	215570	157616	110517	114599	137752	334070	146117	142817
tr|A0A1U7QUC6|A0A1U7QUC6_MESAU	A0A1U7QUC6	A0A1U7QUC6_MESAU	Capzb	277	Mesocricetus auratus	3:Protein inferred from homology	F-actin-capping protein subunit beta	1	0.999	3	0	2	22	50	25	0	0	0	2	2	2	3	0	2	22	50	25	44083.7	0	16819	874810	2.61994e+06	1.20248e+06	27865.4	0	0	264363	674413	335249
tr|A0A1U7QUG8|A0A1U7QUG8_MESAU	A0A1U7QUG8	A0A1U7QUG8_MESAU	Rps16	146	Mesocricetus auratus	3:Protein inferred from homology	40S ribosomal protein S16	1	0.9986	1	3	3	2	2	3	1	3	3	2	2	3	1	3	3	2	2	3	24524	35858	27193.8	44295	37805.8	20739.6	0	23814.8	18138.9	25708.6	24519.3	0
tr|A0A1U7QUH3|A0A1U7QUH3_MESAU	A0A1U7QUH3	A0A1U7QUH3_MESAU	Fbl	328	Mesocricetus auratus	3:Protein inferred from homology	rRNA 2'-O-methyltransferase fibrillarin	1	0.9987	4	1	1	5	1	0	1	0	0	2	1	0	4	1	1	5	1	0	36364.5	20764.2	24418.3	60185.1	32903.7	0	20302.2	0	0	33624.5	21570	0
tr|A0A1U7QUH9|A0A1U7QUH9_MESAU	A0A1U7QUH9	A0A1U7QUH9_MESAU	Msn	577	Mesocricetus auratus	4:Protein predicted	moesin	1	0.999	0	2	1	2	9	4	0	2	0	0	3	1	0	2	1	2	9	4	0	18257.4	132949	109141	259885	101313	0	33793.1	0	50306.9	59099.6	57686.7
tr|A0A1U7QUI4|A0A1U7QUI4_MESAU	A0A1U7QUI4	A0A1U7QUI4_MESAU	Efnb1	345	Mesocricetus auratus	3:Protein inferred from homology	ephrin-B1	1	0.999	0	0	0	0	4	0	0	0	0	0	4	0	0	0	0	0	4	0	0	0	0	19516.4	125658	37242.2	0	0	0	0	0	0
tr|A0A1U7QUK5|A0A1U7QUK5_MESAU	A0A1U7QUK5	A0A1U7QUK5_MESAU	Stk24	431	Mesocricetus auratus	4:Protein predicted	serine/threonine-protein kinase 24	0.9998	0.999	0	0	0	1	2	3	0	0	0	1	0	0	0	0	0	1	2	3	0	0	0	0	13906.9	18496.7	0	0	0	0	0	0
tr|A0A1U7QUM8|A0A1U7QUM8_MESAU	A0A1U7QUM8	A0A1U7QUM8_MESAU	Cdc123	336	Mesocricetus auratus	3:Protein inferred from homology	Cell division cycle protein 123 homolog	0.5414	0.9847	0	0	0	0	0	1	0	0	0	0	0	0	0	0	0	0	0	1	0	0	0	0	9202.16	19051.8	0	0	0	0	0	0	tr|A0A3Q0D4Q3|A0A3Q0D4Q3_MESAU
tr|A0A1U7QUN6|A0A1U7QUN6_MESAU	A0A1U7QUN6	A0A1U7QUN6_MESAU	Clasp2	1526	Mesocricetus auratus	4:Protein predicted	CLIP-associating protein 2 isoform X11	1	0.999	0	0	0	3	9	4	0	0	0	0	0	0	0	0	0	3	9	4	0	0	0	80892.8	542460	31364.9	0	0	0	67144.8	106939	30343.1	tr|A0A1U8BZ25|A0A1U8BZ25_MESAU, tr|A0A3Q0CTK3|A0A3Q0CTK3_MESAU, tr|A0A3Q0CTK7|A0A3Q0CTK7_MESAU
tr|A0A1U7QUP7|A0A1U7QUP7_MESAU	A0A1U7QUP7	A0A1U7QUP7_MESAU	Stam	547	Mesocricetus auratus	4:Protein predicted	signal transducing adapter molecule 1	1	0.999	0	0	0	0	5	0	0	0	0	0	5	0	0	0	0	0	5	0	0	0	0	0	32758.2	0	0	0	0	0	0	0
tr|A0A1U7QUS6|A0A1U7QUS6_MESAU	A0A1U7QUS6	A0A1U7QUS6_MESAU	Hnrnpm	730	Mesocricetus auratus	4:Protein predicted	heterogeneous nuclear ribonucleoprotein M isoform X1	1	0.999	5	0	0	6	12	8	0	0	0	0	0	0	5	0	0	6	12	8	34042.9	0	0	170204	204510	231924	54168.3	0	0	43240.4	44418	59594.3	tr|A0A1U7R5E0|A0A1U7R5E0_MESAU
tr|A0A1U7QUW5|A0A1U7QUW5_MESAU	A0A1U7QUW5	A0A1U7QUW5_MESAU	Hadhb	475	Mesocricetus auratus	3:Protein inferred from homology	trifunctional enzyme subunit beta, mitochondrial	0.6332	0.9895	0	0	0	0	0	1	0	0	0	0	0	1	0	0	0	0	0	1	0	0	0	0	0	0	0	0	0	0	0	0
tr|A0A1U7QUX4|A0A1U7QUX4_MESAU	A0A1U7QUX4	A0A1U7QUX4_MESAU	Atp6v1b2	511	Mesocricetus auratus	3:Protein inferred from homology	Vacuolar proton pump subunit B	0.947	0.999	1	0	0	0	0	0	1	0	0	0	0	0	1	0	0	0	0	0	0	0	0	0	0	0	0	0	0	0	0	0
tr|A0A1U7QV25|A0A1U7QV25_MESAU	A0A1U7QV25	A0A1U7QV25_MESAU	Rps26	115	Mesocricetus auratus	3:Protein inferred from homology	40S ribosomal protein S26	0.9482	0.999	11	6	6	5	5	4	0	0	0	0	0	0	11	6	6	5	5	4	267162	160536	99900	292483	157553	90738.6	0	0	0	0	0	0	tr|A0A1U8BQJ1|A0A1U8BQJ1_MESAU
tr|A0A1U7QV29|A0A1U7QV29_MESAU	A0A1U7QV29	A0A1U7QV29_MESAU	Myl6	151	Mesocricetus auratus	4:Protein predicted	myosin light polypeptide 6 isoform X2	0.8332	0.9963	0	0	1	0	0	0	0	0	0	0	0	0	0	0	1	0	0	0	0	0	8055.89	0	0	0	0	0	0	0	0	0	tr|A0A1U7R5E2|A0A1U7R5E2_MESAU, tr|A0A1U8CJE7|A0A1U8CJE7_MESAU, tr|A0A3Q0D6W2|A0A3Q0D6W2_MESAU
tr|A0A1U7QV30|A0A1U7QV30_MESAU	A0A1U7QV30	A0A1U7QV30_MESAU	Snrpa	281	Mesocricetus auratus	4:Protein predicted	U1 small nuclear ribonucleoprotein A	0.9482	0.999	2	0	0	1	0	0	2	0	0	1	0	0	2	0	0	1	0	0	5423.78	0	0	5160.66	0	0	0	0	0	0	0	0
tr|A0A1U7QV43|A0A1U7QV43_MESAU	A0A1U7QV43	A0A1U7QV43_MESAU	Birc6	4870	Mesocricetus auratus	4:Protein predicted	baculoviral IAP repeat-containing protein 6	1	0.999	0	0	0	5	1	0	0	0	0	5	1	0	0	0	0	5	1	0	0	0	0	68132.7	27142.9	0	0	0	0	44275.7	13583.7	0
tr|A0A1U7QV57|A0A1U7QV57_MESAU	A0A1U7QV57	A0A1U7QV57_MESAU	Capn15	1146	Mesocricetus auratus	3:Protein inferred from homology	calpain-15 isoform X2	1	0.999	0	0	0	0	7	2	0	0	0	0	0	0	0	0	0	0	7	2	0	0	0	12241	147077	58687.1	0	0	0	0	56995	78005.4	tr|A0A1U8CCL3|A0A1U8CCL3_MESAU, tr|A0A1U8CFG1|A0A1U8CFG1_MESAU
tr|A0A1U7QV76|A0A1U7QV76_MESAU	A0A1U7QV76	A0A1U7QV76_MESAU	Jpt2	190	Mesocricetus auratus	4:Protein predicted	hematological and neurological expressed 1-like protein	1	0.999	0	0	0	2	9	2	0	0	0	2	9	2	0	0	0	2	9	2	0	0	0	62766.8	206224	143522	0	0	0	44733	95384.4	101292
tr|A0A1U7QV78|A0A1U7QV78_MESAU	A0A1U7QV78	A0A1U7QV78_MESAU	Ctdsp2	270	Mesocricetus auratus	4:Protein predicted	carboxy-terminal domain RNA polymerase II polypeptide A small phosphatase 2	0.9479	0.999	0	0	0	0	2	0	0	0	0	0	2	0	0	0	0	0	2	0	0	0	0	0	13894.3	0	0	0	0	0	0	0
tr|A0A1U7QVC5|A0A1U7QVC5_MESAU	A0A1U7QVC5	A0A1U7QVC5_MESAU	Tmem131	1783	Mesocricetus auratus	4:Protein predicted	transmembrane protein 131	0.908	0.9981	0	0	0	0	1	0	0	0	0	0	0	0	0	0	0	0	1	0	0	0	0	0	9738.29	7166.38	0	0	0	0	0	0	tr|A0A1U7QY51|A0A1U7QY51_MESAU
tr|A0A1U7QVD8|A0A1U7QVD8_MESAU	A0A1U7QVD8	A0A1U7QVD8_MESAU	Dbnl	434	Mesocricetus auratus	4:Protein predicted	drebrin-like protein	1	0.999	0	0	0	13	16	11	0	0	0	13	16	11	0	0	0	13	16	11	0	0	0	224642	279567	250754	0	0	0	63877.8	73447.3	68808.2
tr|A0A1U7QVE5|A0A1U7QVE5_MESAU	A0A1U7QVE5	A0A1U7QVE5_MESAU	Prrc2a	2156	Mesocricetus auratus	4:Protein predicted	protein PRRC2A isoform X4	1	0.999	0	0	0	42	86	60	0	0	0	0	0	0	0	0	0	42	86	60	0	0	0	965111	2.14959e+06	1899218	0	0	0	85680.1	127919	128931	tr|A0A1U8CP34|A0A1U8CP34_MESAU, tr|A0A3Q0CAB7|A0A3Q0CAB7_MESAU, tr|A0A3Q0CE44|A0A3Q0CE44_MESAU
tr|A0A1U7QVF4|A0A1U7QVF4_MESAU	A0A1U7QVF4	A0A1U7QVF4_MESAU	Cct8	548	Mesocricetus auratus	3:Protein inferred from homology	T-complex protein 1 subunit theta	1	0.999	2	4	1	139	151	129	2	4	1	139	151	129	2	4	1	139	151	129	17958.1	28034.2	13822.1	17760974	15140728	19787454	0	17209.7	0	2.83669e+06	2.36711e+06	3144637
tr|A0A1U7QVJ3|A0A1U7QVJ3_MESAU	A0A1U7QVJ3	A0A1U7QVJ3_MESAU	Rac1	192	Mesocricetus auratus	4:Protein predicted	ras-related C3 botulinum toxin substrate 1 isoform X2	1	0.9989	4	0	0	3	0	0	0	0	0	0	0	0	4	0	0	3	0	0	42416	0	0	70446.2	0	0	24054.6	0	0	39692.3	0	0	tr|A0A3Q0D6L3|A0A3Q0D6L3_MESAU
tr|A0A1U7QVM9|A0A1U7QVM9_MESAU	A0A1U7QVM9	A0A1U7QVM9_MESAU	Uaca	1395	Mesocricetus auratus	4:Protein predicted	uveal autoantigen with coiled-coil domains and ankyrin repeats isoform X3	1	0.9989	0	0	0	0	3	1	0	0	0	0	0	0	0	0	0	0	3	1	0	0	0	0	41065.5	9562.1	0	0	0	0	0	0	tr|A0A1U8C0B2|A0A1U8C0B2_MESAU, tr|A0A1U8CAT9|A0A1U8CAT9_MESAU
tr|A0A1U7QVQ5|A0A1U7QVQ5_MESAU	A0A1U7QVQ5	A0A1U7QVQ5_MESAU	Fam50a	372	Mesocricetus auratus	4:Protein predicted	protein FAM50A	0.7234	0.993	0	0	0	0	1	0	0	0	0	0	1	0	0	0	0	0	1	0	0	0	0	0	19651.1	23336.9	0	0	0	0	0	0
tr|A0A1U7QVR0|A0A1U7QVR0_MESAU	A0A1U7QVR0	A0A1U7QVR0_MESAU	Depdc1	529	Mesocricetus auratus	4:Protein predicted	DEP domain-containing protein 1A isoform X4	0.9418	0.9989	0	0	0	0	2	0	0	0	0	0	0	0	0	0	0	0	2	0	0	0	0	0	16522.6	0	0	0	0	0	0	0	tr|A0A1U7RGS2|A0A1U7RGS2_MESAU, tr|A0A3Q0CAG6|A0A3Q0CAG6_MESAU
tr|A0A1U7QVS9|A0A1U7QVS9_MESAU	A0A1U7QVS9	A0A1U7QVS9_MESAU	Eif3f	363	Mesocricetus auratus	3:Protein inferred from homology	Eukaryotic translation initiation factor 3 subunit F	1	0.999	1	1	0	0	3	2	1	1	0	0	3	2	1	1	0	0	3	2	0	10585.5	0	0	64291.3	62091.5	0	0	0	0	25088.1	22379.3
tr|A0A1U7QVT5|A0A1U7QVT5_MESAU	A0A1U7QVT5	A0A1U7QVT5_MESAU	Kirrel	789	Mesocricetus auratus	4:Protein predicted	kin of IRRE-like protein 1 isoform X3	1	0.999	0	0	0	5	5	5	0	0	0	0	0	0	0	0	0	5	5	5	0	0	0	118731	89938.8	95283.6	0	0	0	58694.4	39992.6	47855.2	tr|A0A1U8CKB0|A0A1U8CKB0_MESAU, tr|A0A3Q0D7V8|A0A3Q0D7V8_MESAU
tr|A0A1U7QVT6|A0A1U7QVT6_MESAU	A0A1U7QVT6	A0A1U7QVT6_MESAU	LOC101841383	266	Mesocricetus auratus	4:Protein predicted	60S ribosomal protein L7a	1	0.999	18	7	10	15	7	6	18	7	10	15	7	6	18	7	10	15	7	6	452818	187297	238685	930485	346546	243315	199878	120410	104331	394474	143047	107645
tr|A0A1U7QVU3|A0A1U7QVU3_MESAU	A0A1U7QVU3	A0A1U7QVU3_MESAU	Hnrnpc	301	Mesocricetus auratus	4:Protein predicted	heterogeneous nuclear ribonucleoproteins C1/C2 isoform X4	0.9209	0.9984	0	0	0	0	2	0	0	0	0	0	0	0	0	0	0	0	2	0	0	0	0	0	7929.3	0	0	0	0	0	0	0	tr|A0A1U7R3Z8|A0A1U7R3Z8_MESAU, tr|A0A1U7R6G4|A0A1U7R6G4_MESAU, tr|A0A1U8CPF6|A0A1U8CPF6_MESAU, tr|A0A1U8CSG3|A0A1U8CSG3_MESAU, tr|A0A1U8D1D9|A0A1U8D1D9_MESAU
tr|A0A1U7QVZ6|A0A1U7QVZ6_MESAU	A0A1U7QVZ6	A0A1U7QVZ6_MESAU	Shc1	469	Mesocricetus auratus	4:Protein predicted	SHC-transforming protein 1 isoform X2	1	0.999	0	0	0	3	3	4	0	0	0	0	0	0	0	0	0	3	3	4	0	0	0	112443	70020.8	126596	0	0	0	44113.2	36664.3	46775.9	tr|A0A1U7R632|A0A1U7R632_MESAU
tr|A0A1U7QW38|A0A1U7QW38_MESAU	A0A1U7QW38	A0A1U7QW38_MESAU	Plaa	795	Mesocricetus auratus	4:Protein predicted	phospholipase A-2-activating protein	1	0.999	0	0	0	1	15	15	0	0	0	1	15	15	0	0	0	1	15	15	0	0	0	62625.3	191854	232869	0	0	0	25993	38681.2	44707.3
tr|A0A1U7QW45|A0A1U7QW45_MESAU	A0A1U7QW45	A0A1U7QW45_MESAU	Kprp	653	Mesocricetus auratus	4:Protein predicted	keratinocyte proline-rich protein isoform X1	0.419	0.9752	1	0	2	2	0	0	0	0	0	0	0	0	1	0	2	2	0	0	0	0	0	2682.82	0	0	0	0	0	0	0	0	tr|A0A3Q0D7W4|A0A3Q0D7W4_MESAU
tr|A0A1U7QW48|A0A1U7QW48_MESAU	A0A1U7QW48	A0A1U7QW48_MESAU	Agap1	857	Mesocricetus auratus	4:Protein predicted	arf-GAP with GTPase, ANK repeat and PH domain-containing protein 1 isoform X5	0.863	0.9971	0	0	0	1	0	0	0	0	0	0	0	0	0	0	0	1	0	0	0	0	0	21860.7	0	0	0	0	0	0	0	0	tr|A0A1U7R6Y9|A0A1U7R6Y9_MESAU, tr|A0A1U8CQ86|A0A1U8CQ86_MESAU, tr|A0A3Q0D6B6|A0A3Q0D6B6_MESAU, tr|A0A3Q0DAH3|A0A3Q0DAH3_MESAU, tr|A0A3Q0DB37|A0A3Q0DB37_MESAU
tr|A0A1U7QW57|A0A1U7QW57_MESAU	A0A1U7QW57	A0A1U7QW57_MESAU	Gpatch4	410	Mesocricetus auratus	4:Protein predicted	G patch domain-containing protein 4	1	0.999	6	9	3	6	8	4	6	9	3	6	8	4	6	9	3	6	8	4	111165	144441	84607.9	270299	280214	263188	47146.9	56548.6	49389.9	99503.4	89354.1	97187.6
tr|A0A1U7QW59|A0A1U7QW59_MESAU	A0A1U7QW59	A0A1U7QW59_MESAU	Rpl23	140	Mesocricetus auratus	3:Protein inferred from homology	60S ribosomal protein L23	1	0.999	3	3	3	5	3	3	3	3	3	5	3	3	3	3	3	5	3	3	50990.2	46359.2	43426.4	113239	44435.8	82313.5	31676.3	30141.8	29507.6	71443.2	28647.5	54207.3
tr|A0A1U7QW98|A0A1U7QW98_MESAU	A0A1U7QW98	A0A1U7QW98_MESAU	Abcf2	625	Mesocricetus auratus	4:Protein predicted	ATP-binding cassette sub-family F member 2	1	0.999	0	0	0	6	8	8	0	0	0	6	8	8	0	0	0	6	8	8	0	0	0	81658.8	123689	115632	0	0	0	27841.6	32610.3	31852.2
tr|A0A1U7QWC3|A0A1U7QWC3_MESAU	A0A1U7QWC3	A0A1U7QWC3_MESAU	Gnb2	340	Mesocricetus auratus	4:Protein predicted	guanine nucleotide-binding protein G(I)/G(S)/G(T) subunit beta-2	0.9987	0.999	0	0	0	2	0	0	0	0	0	2	0	0	0	1	1	2	0	0	0	0	0	22037.6	0	0	0	0	0	0	0	0
tr|A0A1U7QWC4|A0A1U7QWC4_MESAU	A0A1U7QWC4	A0A1U7QWC4_MESAU	Pfdn4	134	Mesocricetus auratus	3:Protein inferred from homology	Prefoldin subunit 4	0.8714	0.9973	0	0	0	0	1	0	0	0	0	0	1	0	0	0	0	0	1	0	0	0	0	0	13870.8	0	0	0	0	0	0	0
tr|A0A1U7QWC5|A0A1U7QWC5_MESAU	A0A1U7QWC5	A0A1U7QWC5_MESAU	Rpsa	295	Mesocricetus auratus	3:Protein inferred from homology	40S ribosomal protein SA	0.906	0.9981	0	0	0	0	2	0	0	0	0	0	2	0	0	0	0	0	2	0	0	0	0	0	21490.9	0	0	0	0	0	0	0
tr|A0A1U7QWF7|A0A1U7QWF7_MESAU	A0A1U7QWF7	A0A1U7QWF7_MESAU	Lrguk	822	Mesocricetus auratus	4:Protein predicted	leucine-rich repeat and guanylate kinase domain-containing protein isoform X4	0.335	0.9649	0	0	2	0	0	0	0	0	2	0	0	0	0	0	2	0	0	0	0	0	0	0	0	0	0	0	0	0	0	0
tr|A0A1U7QWF9|A0A1U7QWF9_MESAU	A0A1U7QWF9	A0A1U7QWF9_MESAU	Srp54	504	Mesocricetus auratus	3:Protein inferred from homology	Signal recognition particle 54 kDa protein	1	0.999	0	0	0	1	8	14	0	0	0	1	8	14	0	0	0	1	8	14	0	0	0	51210.7	200126	153462	0	0	0	29813.7	35874.3	34563.1
tr|A0A1U7QWG0|A0A1U7QWG0_MESAU	A0A1U7QWG0	A0A1U7QWG0_MESAU	Si	1813	Mesocricetus auratus	4:Protein predicted	sucrase-isomaltase, intestinal	0.6709	0.9911	2	2	1	1	1	1	2	2	1	1	1	1	2	2	1	1	1	1	91684.3	121900	60374	84295.8	136671	40183.2	0	0	0	0	0	0
tr|A0A1U7QWI4|A0A1U7QWI4_MESAU	A0A1U7QWI4	A0A1U7QWI4_MESAU	Fgg	444	Mesocricetus auratus	4:Protein predicted	fibrinogen gamma chain isoform X1	0.8094	0.9957	1	0	0	0	0	0	0	0	0	0	0	0	1	0	0	0	0	0	13178.8	0	0	0	0	0	0	0	0	0	0	0	tr|A0A1U7QZA0|A0A1U7QZA0_MESAU
tr|A0A1U7QWJ5|A0A1U7QWJ5_MESAU	A0A1U7QWJ5	A0A1U7QWJ5_MESAU	Krt19	403	Mesocricetus auratus	3:Protein inferred from homology	keratin, type I cytoskeletal 19 isoform X1	1	0.9989	6	0	7	1	0	1	5	0	6	1	0	1	9	0	15	5	1	4	31545.6	0	221625	35806	0	23393.2	34737.8	0	84673	0	0	0
tr|A0A1U7QWL1|A0A1U7QWL1_MESAU	A0A1U7QWL1	A0A1U7QWL1_MESAU	Dnajc7	494	Mesocricetus auratus	4:Protein predicted	dnaJ homolog subfamily C member 7	1	0.999	0	0	0	1	3	5	0	0	0	1	3	5	0	0	0	1	3	5	0	0	0	0	32846.5	96209.3	0	0	0	0	23747.3	49108.4
tr|A0A1U7QWL4|A0A1U7QWL4_MESAU	A0A1U7QWL4	A0A1U7QWL4_MESAU	Scarb1	506	Mesocricetus auratus	3:Protein inferred from homology	scavenger receptor class B member 1 isoform X2	0.944	0.9989	0	0	0	0	1	0	0	0	0	0	0	0	0	0	0	0	1	0	0	0	0	0	7705.96	0	0	0	0	0	0	0	tr|A0A1U7R6S4|A0A1U7R6S4_MESAU, tr|A0A1U8CLL2|A0A1U8CLL2_MESAU
tr|A0A1U7QWM5|A0A1U7QWM5_MESAU	A0A1U7QWM5	A0A1U7QWM5_MESAU	Cep76	658	Mesocricetus auratus	4:Protein predicted	centrosomal protein of 76 kDa	1	0.999	0	0	0	1	3	0	0	0	0	1	3	0	0	0	0	1	3	0	0	0	0	12328.6	22907.5	18645.5	0	0	0	0	0	0
tr|A0A1U7QWV4|A0A1U7QWV4_MESAU	A0A1U7QWV4	A0A1U7QWV4_MESAU	Rpl12	165	Mesocricetus auratus	3:Protein inferred from homology	60S ribosomal protein L12	1	0.999	5	5	5	6	5	8	5	5	5	6	5	8	5	5	5	6	5	8	67606.1	47905.2	38653.6	109118	65022.9	77961.1	35201.2	21916.1	27323.1	54508.7	20785	32183.8
tr|A0A1U7QWW9|A0A1U7QWW9_MESAU	A0A1U7QWW9	A0A1U7QWW9_MESAU	Ddx39a	427	Mesocricetus auratus	4:Protein predicted	ATP-dependent RNA helicase DDX39A	1	0.9989	4	2	0	3	2	2	0	0	0	0	1	0	4	2	0	3	2	2	36173.3	21244.9	0	40287.2	56542.3	50951.6	19755.7	19767.1	0	31398.3	24231	25096.3
tr|A0A1U7QWX8|A0A1U7QWX8_MESAU	A0A1U7QWX8	A0A1U7QWX8_MESAU	Commd3	195	Mesocricetus auratus	4:Protein predicted	COMM domain-containing protein 3	0.8347	0.9964	0	0	0	0	1	0	0	0	0	0	1	0	0	0	0	0	1	0	0	0	0	0	5366.06	5015.29	0	0	0	0	0	0
tr|A0A1U7QX06|A0A1U7QX06_MESAU	A0A1U7QX06	A0A1U7QX06_MESAU	Flot1	428	Mesocricetus auratus	4:Protein predicted	flotillin-1	0.4912	0.9814	0	0	0	0	1	0	0	0	0	0	1	0	0	0	0	0	1	0	0	0	0	0	0	0	0	0	0	0	0	0
tr|A0A1U7QX23|A0A1U7QX23_MESAU	A0A1U7QX23	A0A1U7QX23_MESAU	Ckap2	666	Mesocricetus auratus	4:Protein predicted	cytoskeleton-associated protein 2	1	0.999	0	0	0	0	19	17	0	0	0	0	19	17	0	0	0	0	19	17	0	0	0	102030	303675	335128	0	0	0	55627	59121.8	60552
tr|A0A1U7QX34|A0A1U7QX34_MESAU	A0A1U7QX34	A0A1U7QX34_MESAU	Sike1	207	Mesocricetus auratus	4:Protein predicted	suppressor of IKBKE 1	0.948	0.999	0	0	0	0	1	0	0	0	0	0	1	0	0	0	0	0	1	0	0	0	0	0	15260.5	0	0	0	0	0	0	0
tr|A0A1U7QX47|A0A1U7QX47_MESAU	A0A1U7QX47	A0A1U7QX47_MESAU	Rsbn1	797	Mesocricetus auratus	4:Protein predicted	round spermatid basic protein 1	0.9121	0.9982	0	0	0	1	0	0	0	0	0	0	0	0	0	0	0	1	0	0	0	0	0	25431.2	0	0	0	0	0	0	0	0	tr|A0A3Q0D7K5|A0A3Q0D7K5_MESAU
tr|A0A1U7QX51|A0A1U7QX51_MESAU	A0A1U7QX51	A0A1U7QX51_MESAU	Slc16a1	494	Mesocricetus auratus	4:Protein predicted	monocarboxylate transporter 1	0.9482	0.999	0	0	0	2	0	0	0	0	0	2	0	0	0	0	0	2	0	0	0	0	0	17417.6	0	0	0	0	0	0	0	0
tr|A0A1U7QXC8|A0A1U7QXC8_MESAU	A0A1U7QXC8	A0A1U7QXC8_MESAU	Dync1li1	523	Mesocricetus auratus	4:Protein predicted	cytoplasmic dynein 1 light intermediate chain 1	0.9439	0.9989	0	0	0	0	2	0	0	0	0	0	2	0	0	0	0	0	2	0	0	0	0	17602.4	31894	0	0	0	0	0	0	0
tr|A0A1U7QXC9|A0A1U7QXC9_MESAU	A0A1U7QXC9	A0A1U7QXC9_MESAU	Stt3b	824	Mesocricetus auratus	4:Protein predicted	dolichyl-diphosphooligosaccharide--protein glycosyltransferase subunit STT3B	0.9466	0.999	0	0	0	1	0	0	0	0	0	1	0	0	0	0	0	1	0	0	0	0	0	16713.5	0	0	0	0	0	0	0	0
tr|A0A1U7QXD4|A0A1U7QXD4_MESAU	A0A1U7QXD4	A0A1U7QXD4_MESAU	Gnl3l	577	Mesocricetus auratus	4:Protein predicted	guanine nucleotide-binding protein-like 3-like protein	0.9403	0.9988	2	0	0	1	0	0	2	0	0	1	0	0	2	0	0	1	0	0	18858.2	0	0	719393	0	0	0	0	0	0	0	0
tr|A0A1U7QXE7|A0A1U7QXE7_MESAU	A0A1U7QXE7	A0A1U7QXE7_MESAU	Efhd2	239	Mesocricetus auratus	4:Protein predicted	EF-hand domain-containing protein D2 isoform X1	1	0.999	0	0	0	7	7	10	0	0	0	1	2	2	0	0	0	7	7	10	0	0	0	82327.2	206790	169125	0	0	0	24973	53404.1	42895.6
tr|A0A1U7QXP4|A0A1U7QXP4_MESAU	A0A1U7QXP4	A0A1U7QXP4_MESAU	Ppp2r2a	447	Mesocricetus auratus	3:Protein inferred from homology	Serine/threonine-protein phosphatase 2A 55 kDa regulatory subunit B	0.561	0.9859	0	0	0	1	0	0	0	0	0	1	0	0	0	0	0	1	0	0	0	0	0	28176	17088.6	22876	0	0	0	0	0	0
tr|A0A1U7QXQ3|A0A1U7QXQ3_MESAU	A0A1U7QXQ3	A0A1U7QXQ3_MESAU	LOC101835445	194	Mesocricetus auratus	3:Protein inferred from homology	40S ribosomal protein S7	1	0.9987	0	0	0	3	0	0	0	0	0	3	0	0	0	0	0	3	0	0	0	0	0	28051.9	0	0	0	0	0	0	0	0
tr|A0A1U7QXU1|A0A1U7QXU1_MESAU	A0A1U7QXU1	A0A1U7QXU1_MESAU	LOC101825556	335	Mesocricetus auratus	4:Protein predicted	immunoglobulin-binding protein 1	1	0.999	0	0	0	9	13	9	0	0	0	9	13	9	0	0	0	9	13	9	0	0	0	283426	410916	338079	0	0	0	75851.1	87277.7	80272.5
tr|A0A1U7QXU4|A0A1U7QXU4_MESAU	A0A1U7QXU4	A0A1U7QXU4_MESAU	Sh3gl1	368	Mesocricetus auratus	4:Protein predicted	endophilin-A2	1	0.999	0	0	0	15	43	28	0	0	0	13	37	26	0	0	0	15	43	28	0	0	0	616440	1.37503e+06	889351	0	0	0	154243	315409	208869
tr|A0A1U7QXV7|A0A1U7QXV7_MESAU	A0A1U7QXV7	A0A1U7QXV7_MESAU	Ap3d1	1199	Mesocricetus auratus	3:Protein inferred from homology	AP-3 complex subunit delta	1	0.999	32	17	19	44	23	32	0	0	0	0	0	0	32	17	19	44	23	32	295849	175504	222952	1.04037e+06	525440	948984	37589.3	29535.2	45854.6	81031.4	52747.8	90238.4	tr|A0A3Q0DCG6|A0A3Q0DCG6_MESAU
tr|A0A1U7QXY4|A0A1U7QXY4_MESAU	A0A1U7QXY4	A0A1U7QXY4_MESAU	Map4k4	1221	Mesocricetus auratus	4:Protein predicted	mitogen-activated protein kinase kinase kinase kinase 4 isoform X18	1	0.999	0	0	0	9	25	13	0	0	0	0	0	0	0	0	0	9	25	13	0	0	0	284524	354173	321086	0	0	0	82736.6	72160.7	76129.6	tr|A0A1U8C026|A0A1U8C026_MESAU, tr|A0A1U8C337|A0A1U8C337_MESAU
tr|A0A1U7QXZ3|A0A1U7QXZ3_MESAU	A0A1U7QXZ3	A0A1U7QXZ3_MESAU	Dyrk2	601	Mesocricetus auratus	4:Protein predicted	dual specificity tyrosine-phosphorylation-regulated kinase 2	1	0.999	0	0	0	2	10	4	0	0	0	2	10	4	0	0	0	2	10	4	0	0	0	59102.5	60934.7	63712.7	0	0	0	24606.8	18602	25525.7
tr|A0A1U7QXZ4|A0A1U7QXZ4_MESAU	A0A1U7QXZ4	A0A1U7QXZ4_MESAU	LOC101836267	199	Mesocricetus auratus	4:Protein predicted	surfeit locus protein 4	1	0.9989	0	0	0	4	0	0	0	0	0	4	0	0	0	0	0	4	0	0	0	0	0	48123.8	0	0	0	0	0	0	0	0
tr|A0A1U7QXZ8|A0A1U7QXZ8_MESAU	A0A1U7QXZ8	A0A1U7QXZ8_MESAU	LOC101837855	1330	Mesocricetus auratus	4:Protein predicted	C-Jun-amino-terminal kinase-interacting protein 4-like	1	0.999	0	0	0	2	16	10	0	0	0	0	0	0	0	0	0	2	16	10	0	0	0	127287	256704	136895	0	0	0	54637.6	41829.9	38252.8	tr|A0A3Q0CUZ7|A0A3Q0CUZ7_MESAU
tr|A0A1U7QY02|A0A1U7QY02_MESAU	A0A1U7QY02	A0A1U7QY02_MESAU	Vtn	486	Mesocricetus auratus	4:Protein predicted	vitronectin	0.9481	0.999	0	0	0	0	2	0	0	0	0	0	2	0	0	0	0	0	2	0	0	0	0	0	28818.5	0	0	0	0	0	0	0
tr|A0A1U7QY23|A0A1U7QY23_MESAU	A0A1U7QY23	A0A1U7QY23_MESAU	Flot2	428	Mesocricetus auratus	4:Protein predicted	flotillin-2 isoform X1	1	0.999	0	0	0	8	31	15	0	0	0	0	0	0	0	0	0	8	31	15	0	0	0	174256	888452	417074	0	0	0	49439.4	139909	77078.9	tr|A0A1U8C2W7|A0A1U8C2W7_MESAU, tr|A0A1U8C2X5|A0A1U8C2X5_MESAU
tr|A0A1U7QY73|A0A1U7QY73_MESAU	A0A1U7QY73	A0A1U7QY73_MESAU	Vcl	1134	Mesocricetus auratus	4:Protein predicted	vinculin isoform X1	1	0.999	0	0	0	2	0	1	0	0	0	0	0	0	0	0	0	2	0	1	0	0	0	41006.9	18006.1	21227.8	0	0	0	0	0	0	tr|A0A1U7R8T5|A0A1U7R8T5_MESAU
tr|A0A1U7QY92|A0A1U7QY92_MESAU	A0A1U7QY92	A0A1U7QY92_MESAU	LOC101827910	269	Mesocricetus auratus	3:Protein inferred from homology	Receptor protein serine/threonine kinase	0.5493	0.9852	0	0	0	0	1	0	0	0	0	0	0	0	0	0	0	0	1	0	0	0	0	0	10144.2	0	0	0	0	0	0	0	tr|A0A3Q0CSR8|A0A3Q0CSR8_MESAU
tr|A0A1U7QYB4|A0A1U7QYB4_MESAU	A0A1U7QYB4	A0A1U7QYB4_MESAU	Farp2	1062	Mesocricetus auratus	4:Protein predicted	FERM, RhoGEF and pleckstrin domain-containing protein 2	1	0.999	0	0	0	0	3	1	0	0	0	0	3	1	0	0	0	0	3	1	0	0	0	0	60331.9	41544.6	0	0	0	0	0	0
tr|A0A1U7QYD2|A0A1U7QYD2_MESAU	A0A1U7QYD2	A0A1U7QYD2_MESAU	Copb1	953	Mesocricetus auratus	4:Protein predicted	Coatomer subunit beta	1	0.999	0	0	0	1	5	0	0	0	0	1	5	0	0	0	0	1	5	0	0	0	0	14468.6	32293.5	0	0	0	0	0	0	0
tr|A0A1U7QYE3|A0A1U7QYE3_MESAU	A0A1U7QYE3	A0A1U7QYE3_MESAU	Usp47	1355	Mesocricetus auratus	3:Protein inferred from homology	ubiquitin carboxyl-terminal hydrolase 47 isoform X2	0.9927	0.9897	0	0	0	0	2	0	0	0	0	0	0	0	0	0	0	0	2	0	0	0	0	0	10739.4	0	0	0	0	0	0	0	tr|A0A3Q0CZ50|A0A3Q0CZ50_MESAU
tr|A0A1U7QYH2|A0A1U7QYH2_MESAU	A0A1U7QYH2	A0A1U7QYH2_MESAU	Cfl1	166	Mesocricetus auratus	3:Protein inferred from homology	cofilin-1	1	0.999	8	3	3	6	11	2	7	3	3	5	10	1	8	3	3	6	11	2	111002	21459.9	60013.6	231743	145268	58518.3	37575	0	37575.3	69897.7	35952.4	41467.8
tr|A0A1U7QYN7|A0A1U7QYN7_MESAU	A0A1U7QYN7	A0A1U7QYN7_MESAU	Tmem263	115	Mesocricetus auratus	4:Protein predicted	transmembrane protein 263	0.7887	0.9951	0	0	0	0	2	0	0	0	0	0	2	0	0	0	0	0	2	0	0	0	0	0	22780.8	0	0	0	0	0	0	0
tr|A0A1U7QYP9|A0A1U7QYP9_MESAU	A0A1U7QYP9	A0A1U7QYP9_MESAU	Srsf1	248	Mesocricetus auratus	4:Protein predicted	serine/arginine-rich splicing factor 1	1	0.999	11	11	15	7	12	4	11	11	15	7	12	4	11	11	15	7	12	4	161084	165217	155859	133958	158292	117773	33761.5	48344.9	45782.5	32726.5	39150	35877.4
tr|A0A1U7QYR0|A0A1U7QYR0_MESAU	A0A1U7QYR0	A0A1U7QYR0_MESAU	Ctps1	591	Mesocricetus auratus	3:Protein inferred from homology	CTP synthase	1	0.999	0	0	0	0	3	0	0	0	0	0	0	0	0	0	0	0	3	0	0	0	0	0	31973.3	0	0	0	0	0	0	0	tr|A0A1U8CTW9|A0A1U8CTW9_MESAU
tr|A0A1U7QYR3|A0A1U7QYR3_MESAU	A0A1U7QYR3	A0A1U7QYR3_MESAU	LOC101823000	106	Mesocricetus auratus	4:Protein predicted	prefoldin subunit 2	0.9475	0.999	0	0	0	0	1	0	0	0	0	0	0	0	0	0	0	0	1	0	0	0	0	0	33463.3	20564.1	0	0	0	0	0	0	tr|A0A1U7R6N6|A0A1U7R6N6_MESAU
tr|A0A1U7QYR9|A0A1U7QYR9_MESAU	A0A1U7QYR9	A0A1U7QYR9_MESAU	Pdlim5	484	Mesocricetus auratus	4:Protein predicted	PDZ and LIM domain protein 5 isoform X3	1	0.999	0	0	0	0	1	0	0	0	0	0	1	0	0	0	0	3	18	14	0	0	0	0	5133.47	0	0	0	0	0	0	0
tr|A0A1U7QYU2|A0A1U7QYU2_MESAU	A0A1U7QYU2	A0A1U7QYU2_MESAU	Ppp3ca	511	Mesocricetus auratus	3:Protein inferred from homology	Serine/threonine-protein phosphatase	1	0.9989	0	0	0	0	5	3	0	0	0	0	0	0	0	0	0	0	5	3	0	0	0	0	52973.8	78972.1	0	0	0	0	19669.8	19951.1	tr|A0A1U7R8U7|A0A1U7R8U7_MESAU
tr|A0A1U7QYU4|A0A1U7QYU4_MESAU	A0A1U7QYU4	A0A1U7QYU4_MESAU	Ebna1bp2	306	Mesocricetus auratus	4:Protein predicted	probable rRNA-processing protein EBP2	1	0.999	9	5	0	5	0	0	9	5	0	5	0	0	9	5	0	5	0	0	111147	64258.4	0	169512	0	0	66195.8	39853.4	0	98685.6	0	0
tr|A0A1U7QYX5|A0A1U7QYX5_MESAU	A0A1U7QYX5	A0A1U7QYX5_MESAU	Top3b	862	Mesocricetus auratus	3:Protein inferred from homology	DNA topoisomerase	1	0.999	0	0	0	9	14	10	0	0	0	5	14	9	0	0	0	9	14	10	0	0	0	198910	169751	163938	0	0	0	49742.8	48316.7	50477.1
tr|A0A1U7QZ16|A0A1U7QZ16_MESAU	A0A1U7QZ16	A0A1U7QZ16_MESAU	Snw1	536	Mesocricetus auratus	4:Protein predicted	SNW domain-containing protein 1	0.9999	0.9988	0	0	0	0	3	0	0	0	0	0	3	0	0	0	0	0	3	0	0	0	0	17971.3	33296.6	50017.1	0	0	0	0	18865.6	28159.5
tr|A0A1U7QZ20|A0A1U7QZ20_MESAU	A0A1U7QZ20	A0A1U7QZ20_MESAU	LOC101826350	664	Mesocricetus auratus	3:Protein inferred from homology	Polyadenylate-binding protein	1	0.999	0	0	0	1	5	4	0	0	0	0	0	0	0	0	0	3	12	13	0	0	0	57836.2	123389	124263	0	0	0	39563.2	58763.3	63694.8	tr|A0A1U8CW01|A0A1U8CW01_MESAU, tr|A0A1U8D3E5|A0A1U8D3E5_MESAU, tr|A0A1U8D4T6|A0A1U8D4T6_MESAU
tr|A0A1U7QZ64|A0A1U7QZ64_MESAU	A0A1U7QZ64	A0A1U7QZ64_MESAU	Tigar	266	Mesocricetus auratus	4:Protein predicted	fructose-2,6-bisphosphatase TIGAR	1	0.999	0	0	0	18	35	30	0	0	0	18	35	30	0	0	0	18	35	30	0	0	0	1.27406e+06	2.00225e+06	2.46276e+06	0	0	0	700470	1.14573e+06	1202220
tr|A0A1U7QZ75|A0A1U7QZ75_MESAU	A0A1U7QZ75	A0A1U7QZ75_MESAU	Tecr	308	Mesocricetus auratus	4:Protein predicted	very-long-chain enoyl-CoA reductase isoform X1	0.9148	0.9983	0	0	0	0	1	0	0	0	0	0	0	0	0	0	0	0	1	0	0	0	0	0	4948.82	0	0	0	0	0	0	0	tr|A0A1U7R1V0|A0A1U7R1V0_MESAU, tr|A0A1U8C7F0|A0A1U8C7F0_MESAU, tr|A0A1U8CFH0|A0A1U8CFH0_MESAU
tr|A0A1U7QZ83|A0A1U7QZ83_MESAU	A0A1U7QZ83	A0A1U7QZ83_MESAU	Ppp6r1	859	Mesocricetus auratus	4:Protein predicted	serine/threonine-protein phosphatase 6 regulatory subunit 1	0.6331	0.9895	0	0	0	0	1	0	0	0	0	0	1	0	0	0	0	0	1	0	0	0	0	0	7521.68	0	0	0	0	0	0	0
tr|A0A1U7QZG2|A0A1U7QZG2_MESAU	A0A1U7QZG2	A0A1U7QZG2_MESAU	Psmd4	380	Mesocricetus auratus	4:Protein predicted	26S proteasome non-ATPase regulatory subunit 4 isoform X1	0.9243	0.9985	0	0	0	0	1	1	0	0	0	0	0	0	0	0	0	0	1	1	0	0	0	0	0	17173.4	0	0	0	0	0	0	tr|A0A1U7R9Z9|A0A1U7R9Z9_MESAU
tr|A0A1U7QZH9|A0A1U7QZH9_MESAU	A0A1U7QZH9	A0A1U7QZH9_MESAU	Eprs	1511	Mesocricetus auratus	3:Protein inferred from homology	bifunctional glutamate/proline--tRNA ligase	0.9999	0.9982	0	0	0	2	2	0	0	0	0	2	2	0	0	0	0	2	2	0	0	0	0	31661.3	6980.28	0	0	0	0	0	0	0
tr|A0A1U7QZI0|A0A1U7QZI0_MESAU	A0A1U7QZI0	A0A1U7QZI0_MESAU	Pskh1	424	Mesocricetus auratus	3:Protein inferred from homology	serine/threonine-protein kinase H1	1	0.999	0	0	0	0	4	0	0	0	0	0	4	0	0	0	0	0	4	0	0	0	0	17736.6	34852.2	26621.2	0	0	0	0	0	0
tr|A0A1U7QZJ5|A0A1U7QZJ5_MESAU	A0A1U7QZJ5	A0A1U7QZJ5_MESAU	Eif2a	581	Mesocricetus auratus	3:Protein inferred from homology	Eukaryotic translation initiation factor 2A	1	0.999	0	0	0	14	27	15	0	0	0	0	0	0	0	0	0	14	27	15	0	0	0	214638	537092	465358	0	0	0	46046.6	86240.2	86499.1	tr|A0A3Q0D3C3|A0A3Q0D3C3_MESAU
tr|A0A1U7QZK7|A0A1U7QZK7_MESAU	A0A1U7QZK7	A0A1U7QZK7_MESAU	Amot	1109	Mesocricetus auratus	4:Protein predicted	angiomotin isoform X2	0.4246	0.9758	0	0	0	0	1	0	0	0	0	0	0	0	0	0	0	0	1	0	0	0	0	0	0	0	0	0	0	0	0	0	tr|A0A1U8CPV0|A0A1U8CPV0_MESAU
tr|A0A1U7QZK9|A0A1U7QZK9_MESAU	A0A1U7QZK9	A0A1U7QZK9_MESAU	Dhx36	999	Mesocricetus auratus	4:Protein predicted	ATP-dependent RNA helicase DHX36	1	0.999	0	0	0	0	6	2	0	0	0	0	6	2	0	0	0	0	6	2	0	0	0	0	50242.7	56744.8	0	0	0	0	19029.2	26463.1
tr|A0A1U7QZN8|A0A1U7QZN8_MESAU	A0A1U7QZN8	A0A1U7QZN8_MESAU	LOC101844224	172	Mesocricetus auratus	4:Protein predicted	myosin regulatory light chain 12B	0.9999	0.9981	0	0	0	1	2	0	0	0	0	0	0	0	0	0	0	1	2	0	0	0	0	7928.61	33164.9	0	0	0	0	0	0	0	tr|A0A3Q0CHM4|A0A3Q0CHM4_MESAU
tr|A0A1U7QZP0|A0A1U7QZP0_MESAU	A0A1U7QZP0	A0A1U7QZP0_MESAU	Dab2	768	Mesocricetus auratus	4:Protein predicted	disabled homolog 2 isoform X1	1	0.999	0	0	0	2	18	13	0	0	0	0	2	1	0	0	0	2	18	13	0	0	0	124451	277104	204029	0	0	0	38014.1	61920.9	63645.1
tr|A0A1U7QZR8|A0A1U7QZR8_MESAU	A0A1U7QZR8	A0A1U7QZR8_MESAU	Tfdp1	410	Mesocricetus auratus	3:Protein inferred from homology	Transcription factor	0.9478	0.999	0	0	0	0	1	0	0	0	0	0	0	0	0	0	0	0	1	0	0	0	0	0	5724.54	0	0	0	0	0	0	0	tr|A0A1U8CES5|A0A1U8CES5_MESAU
tr|A0A1U7QZT1|A0A1U7QZT1_MESAU	A0A1U7QZT1	A0A1U7QZT1_MESAU	Top1	767	Mesocricetus auratus	3:Protein inferred from homology	DNA topoisomerase I	1	0.999	59	37	32	71	35	15	56	37	32	69	35	15	59	37	32	71	35	15	2.09461e+06	878115	592020	2.72031e+06	858467	287925	359400	204856	141717	573880	209697	111899
tr|A0A1U7QZT3|A0A1U7QZT3_MESAU	A0A1U7QZT3	A0A1U7QZT3_MESAU	Nemp2	421	Mesocricetus auratus	4:Protein predicted	nuclear envelope integral membrane protein 2 isoform X3	0.4947	0.9816	3	2	3	4	2	0	0	0	0	0	0	0	3	2	3	4	2	0	32637.3	103864	126445	77613.6	128575	48173.7	0	0	0	0	0	0	tr|A0A3Q0DDX6|A0A3Q0DDX6_MESAU, tr|A0A3Q0DEN2|A0A3Q0DEN2_MESAU
tr|A0A1U7QZT7|A0A1U7QZT7_MESAU	A0A1U7QZT7	A0A1U7QZT7_MESAU	Ttf2	1116	Mesocricetus auratus	4:Protein predicted	transcription termination factor 2	1	0.999	0	0	0	2	1	0	0	0	0	2	1	0	0	0	0	2	1	0	0	0	0	26852.5	10745.8	0	0	0	0	0	0	0
tr|A0A1U7QZU6|A0A1U7QZU6_MESAU	A0A1U7QZU6	A0A1U7QZU6_MESAU	Csde1	798	Mesocricetus auratus	4:Protein predicted	cold shock domain-containing protein E1 isoform X3	1	0.999	0	0	0	33	58	46	0	0	0	0	0	0	0	0	0	33	58	46	0	0	0	810309	1.51252e+06	1.41189e+06	0	0	0	115929	182316	164521	tr|A0A3Q0D159|A0A3Q0D159_MESAU, tr|A0A3Q0D245|A0A3Q0D245_MESAU
tr|A0A1U7QZZ2|A0A1U7QZZ2_MESAU	A0A1U7QZZ2	A0A1U7QZZ2_MESAU	Ahctf1	2243	Mesocricetus auratus	4:Protein predicted	protein ELYS isoform X1	1	0.999	4	0	0	6	0	0	0	0	0	0	0	0	4	0	0	6	0	0	42967.2	0	0	89107.2	6191.62	0	23809.5	0	0	31456	0	0	tr|A0A3Q0CZD7|A0A3Q0CZD7_MESAU
tr|A0A1U7QZZ8|A0A1U7QZZ8_MESAU	A0A1U7QZZ8	A0A1U7QZZ8_MESAU	Gnai3	354	Mesocricetus auratus	4:Protein predicted	guanine nucleotide-binding protein G(K) subunit alpha	0.8483	0.9876	0	0	0	1	2	0	0	0	0	1	2	0	1	1	0	2	3	0	0	0	0	19559.3	19516.3	0	0	0	0	0	0	0
tr|A0A1U7R011|A0A1U7R011_MESAU	A0A1U7R011	A0A1U7R011_MESAU	Chmp4b	224	Mesocricetus auratus	4:Protein predicted	charged multivesicular body protein 4b	1	0.999	0	0	0	3	3	4	0	0	0	3	3	4	0	0	0	3	3	4	0	0	0	46597.2	72268.5	54957.8	0	0	0	26081.1	32388.1	29434.5
tr|A0A1U7R051|A0A1U7R051_MESAU	A0A1U7R051	A0A1U7R051_MESAU	Mnda	429	Mesocricetus auratus	4:Protein predicted	myeloid cell nuclear differentiation antigen	1	0.9983	6	0	0	5	0	0	4	0	0	3	0	0	6	0	0	5	0	0	51140.2	0	0	79452.6	0	0	28064.2	0	0	40928.4	0	0
tr|A0A1U7R0A3|A0A1U7R0A3_MESAU	A0A1U7R0A3	A0A1U7R0A3_MESAU	Cobl	1341	Mesocricetus auratus	4:Protein predicted	protein cordon-bleu isoform X2	0.9467	0.999	0	0	0	0	1	0	0	0	0	0	0	0	0	0	0	0	1	0	0	0	0	0	28502.4	0	0	0	0	0	0	0	tr|A0A1U8CFG7|A0A1U8CFG7_MESAU, tr|A0A1U8CFH5|A0A1U8CFH5_MESAU, tr|A0A1U8CI72|A0A1U8CI72_MESAU, tr|A0A1U8CQW3|A0A1U8CQW3_MESAU, tr|A0A1U8CRW5|A0A1U8CRW5_MESAU
tr|A0A1U7R0C9|A0A1U7R0C9_MESAU	A0A1U7R0C9	A0A1U7R0C9_MESAU	Pdcd2	344	Mesocricetus auratus	4:Protein predicted	programmed cell death protein 2	0.9297	0.9986	0	0	0	0	2	1	0	0	0	0	2	1	0	0	0	0	2	1	0	0	0	0	28577.7	20612.5	0	0	0	0	0	0
tr|A0A1U7R0D6|A0A1U7R0D6_MESAU	A0A1U7R0D6	A0A1U7R0D6_MESAU	LOC101833610	372	Mesocricetus auratus	4:Protein predicted	Core histone macro-H2A	1	0.999	31	16	24	35	11	14	0	0	0	0	0	0	31	16	24	35	11	14	880034	189030	308756	1709490	225950	246661	231200	58678.3	80272.2	411790	63895.6	73664.3	tr|A0A1U7R311|A0A1U7R311_MESAU
tr|A0A1U7R0E7|A0A1U7R0E7_MESAU	A0A1U7R0E7	A0A1U7R0E7_MESAU	Gkap1	366	Mesocricetus auratus	4:Protein predicted	G kinase-anchoring protein 1	1	0.999	0	0	0	1	4	1	0	0	0	1	4	1	0	0	0	1	4	1	0	0	0	29688.5	51039.3	27954.2	0	0	0	0	0	0
tr|A0A1U7R0H1|A0A1U7R0H1_MESAU	A0A1U7R0H1	A0A1U7R0H1_MESAU	LOC101836398	249	Mesocricetus auratus	3:Protein inferred from homology	cationic trypsin-3	0.3308	0.9643	0	0	1	0	0	0	0	0	1	0	0	0	0	0	1	0	0	0	0	0	47439.5	0	0	0	0	0	0	0	0	0
tr|A0A1U7R0K4|A0A1U7R0K4_MESAU	A0A1U7R0K4	A0A1U7R0K4_MESAU	2007-09-01	532	Mesocricetus auratus	3:Protein inferred from homology	septin-7 isoform X2	1	0.999	0	0	0	2	4	7	0	0	0	0	0	0	0	0	0	2	4	7	0	0	0	84832.7	77796.4	86102	0	0	0	43529.5	36340	42932.2	tr|A0A1U7R393|A0A1U7R393_MESAU
tr|A0A1U7R0M5|A0A1U7R0M5_MESAU	A0A1U7R0M5	A0A1U7R0M5_MESAU	Rpl21	160	Mesocricetus auratus	4:Protein predicted	60S ribosomal protein L21	1	0.999	4	1	2	5	1	0	4	1	2	5	1	0	4	1	2	5	1	0	80638	16012.8	9916.57	135170	18485.4	13383.5	66911	0	0	95497.3	0	0
tr|A0A1U7R0P2|A0A1U7R0P2_MESAU	A0A1U7R0P2	A0A1U7R0P2_MESAU	Cdc37	379	Mesocricetus auratus	4:Protein predicted	hsp90 co-chaperone Cdc37	1	0.9976	0	0	0	1	2	1	0	0	0	1	2	1	0	0	0	1	2	1	0	0	0	50647.2	28099.8	38843	0	0	0	24466	22601.6	0
tr|A0A1U7R0Q7|A0A1U7R0Q7_MESAU	A0A1U7R0Q7	A0A1U7R0Q7_MESAU	LOC101840972	105	Mesocricetus auratus	3:Protein inferred from homology	Thioredoxin	1	0.999	0	0	0	2	6	8	0	0	0	2	6	8	0	0	0	2	6	8	0	0	0	59433.4	457849	958813	0	0	0	0	300340	436381
tr|A0A1U7R0R2|A0A1U7R0R2_MESAU	A0A1U7R0R2	A0A1U7R0R2_MESAU	Yes1	541	Mesocricetus auratus	3:Protein inferred from homology	Tyrosine-protein kinase	1	0.999	0	0	0	1	9	4	0	0	0	0	2	0	0	0	0	1	9	4	0	0	0	79649.4	238066	120318	0	0	0	35979.9	77638	48112.1
tr|A0A1U7R0R9|A0A1U7R0R9_MESAU	A0A1U7R0R9	A0A1U7R0R9_MESAU	Ptbp3	555	Mesocricetus auratus	4:Protein predicted	polypyrimidine tract-binding protein 3	1	0.999	0	0	0	3	5	3	0	0	0	3	5	3	0	0	0	3	5	3	0	0	0	54083.4	88570.2	70523.3	0	0	0	27245.8	32837.6	45246.9
tr|A0A1U7R0V2|A0A1U7R0V2_MESAU	A0A1U7R0V2	A0A1U7R0V2_MESAU	Hdac6	1135	Mesocricetus auratus	4:Protein predicted	histone deacetylase 6 isoform X3	1	0.999	0	0	0	1	2	1	0	0	0	0	0	0	0	0	0	1	2	1	0	0	0	14776.4	27684.6	44927.3	0	0	0	0	19026.2	27855.1	tr|A0A1U8CN27|A0A1U8CN27_MESAU, tr|A0A1U8CX67|A0A1U8CX67_MESAU, tr|A0A3Q0DF35|A0A3Q0DF35_MESAU
tr|A0A1U7R0V9|A0A1U7R0V9_MESAU	A0A1U7R0V9	A0A1U7R0V9_MESAU	Cnn2	306	Mesocricetus auratus	3:Protein inferred from homology	Calponin	1	0.999	0	0	0	2	8	4	0	0	0	2	8	4	0	0	0	2	8	4	0	0	0	33101.8	106758	58720.9	0	0	0	25616.8	28238.9	23960.2
tr|A0A1U7R0Z5|A0A1U7R0Z5_MESAU	A0A1U7R0Z5	A0A1U7R0Z5_MESAU	Hdlbp	1268	Mesocricetus auratus	4:Protein predicted	vigilin	1	0.999	0	0	0	35	81	49	0	0	0	35	81	49	0	0	0	35	81	49	0	0	0	1.06451e+06	2.54953e+06	1.91734e+06	0	0	0	149154	255822	217109
tr|A0A1U7R141|A0A1U7R141_MESAU	A0A1U7R141	A0A1U7R141_MESAU	Tln1	2541	Mesocricetus auratus	4:Protein predicted	talin-1	1	0.999	0	0	0	98	111	76	0	0	0	92	101	65	0	0	0	98	111	76	0	0	0	2.24928e+06	2216047	2.05611e+06	0	0	0	128022	122355	120118
tr|A0A1U7R165|A0A1U7R165_MESAU	A0A1U7R165	A0A1U7R165_MESAU	Vdac2	295	Mesocricetus auratus	4:Protein predicted	voltage-dependent anion-selective channel protein 2	1	0.999	6	0	6	0	0	0	3	0	3	0	0	0	6	0	6	0	0	0	36139.6	0	51954.7	51227	0	23345.2	18805.8	0	30046.7	33246.9	0	0
tr|A0A1U7R179|A0A1U7R179_MESAU	A0A1U7R179	A0A1U7R179_MESAU	Chmp5	219	Mesocricetus auratus	4:Protein predicted	charged multivesicular body protein 5	0.9996	0.9897	0	0	0	0	2	1	0	0	0	0	2	1	0	0	0	0	2	1	0	0	0	0	35474.3	25135.1	0	0	0	0	0	0
tr|A0A1U7R1I6|A0A1U7R1I6_MESAU	A0A1U7R1I6	A0A1U7R1I6_MESAU	Tubb4b	445	Mesocricetus auratus	3:Protein inferred from homology	Tubulin beta chain	1	0.999	0	2	3	0	2	1	0	0	0	0	0	0	7	25	23	12	38	16	0	59136.4	33673.4	0	463823	233103	0	65126.9	0	0	250852	0
tr|A0A1U7R1L4|A0A1U7R1L4_MESAU	A0A1U7R1L4	A0A1U7R1L4_MESAU	Rab10	200	Mesocricetus auratus	4:Protein predicted	ras-related protein Rab-10	0.9965	0.9989	6	0	5	6	0	2	3	0	0	2	0	0	6	0	5	6	0	2	61389.6	0	25194.2	47411.8	0	20573.6	23658.4	0	0	33189.4	0	0
tr|A0A1U7R1X6|A0A1U7R1X6_MESAU	A0A1U7R1X6	A0A1U7R1X6_MESAU	Tardbp	414	Mesocricetus auratus	4:Protein predicted	TAR DNA-binding protein 43 isoform X1	1	0.999	0	2	0	6	10	10	0	0	0	1	1	2	0	2	0	6	10	10	0	12010.5	0	115691	151930	188163	0	0	0	39092.1	45563.5	56060.8
tr|A0A1U7R208|A0A1U7R208_MESAU	A0A1U7R208	A0A1U7R208_MESAU	Fermt2	687	Mesocricetus auratus	4:Protein predicted	fermitin family homolog 2 isoform X5	1	0.999	0	0	0	16	35	15	0	0	0	0	0	0	0	0	0	16	35	15	0	0	0	349342	763972	403458	0	0	0	63012.3	93515.6	78556.5	tr|A0A1U7RCF8|A0A1U7RCF8_MESAU, tr|A0A1U8CLW5|A0A1U8CLW5_MESAU, tr|A0A1U8CM55|A0A1U8CM55_MESAU, tr|A0A3Q0CCJ8|A0A3Q0CCJ8_MESAU, tr|A0A3Q0CD14|A0A3Q0CD14_MESAU
tr|A0A1U7R212|A0A1U7R212_MESAU	A0A1U7R212	A0A1U7R212_MESAU	Samd4a	713	Mesocricetus auratus	4:Protein predicted	protein Smaug homolog 1 isoform X2	0.8768	0.9974	0	0	0	0	0	1	0	0	0	0	0	0	0	0	0	0	0	1	0	0	0	0	21909.3	23105.5	0	0	0	0	0	0	tr|A0A1U7RCG3|A0A1U7RCG3_MESAU, tr|A0A3Q0C8Z5|A0A3Q0C8Z5_MESAU, tr|A0A3Q0CCJ7|A0A3Q0CCJ7_MESAU, tr|A0A3Q0CD11|A0A3Q0CD11_MESAU, tr|A0A3Q0CDB1|A0A3Q0CDB1_MESAU
tr|A0A1U7R233|A0A1U7R233_MESAU	A0A1U7R233	A0A1U7R233_MESAU	Ipo5	1097	Mesocricetus auratus	4:Protein predicted	importin-5	1	0.999	2	0	0	2	0	0	2	0	0	2	0	0	2	0	0	2	0	0	12677.7	0	0	8294.83	0	0	0	0	0	0	0	0
tr|A0A1U7R261|A0A1U7R261_MESAU	A0A1U7R261	A0A1U7R261_MESAU	Wwtr1	464	Mesocricetus auratus	4:Protein predicted	WW domain-containing transcription regulator protein 1 isoform X2	0.9999	0.999	0	0	0	0	1	1	0	0	0	0	0	0	0	0	0	0	1	1	0	0	0	0	9280.67	4108.72	0	0	0	0	0	0	tr|A0A1U8C7S8|A0A1U8C7S8_MESAU
tr|A0A1U7R297|A0A1U7R297_MESAU	A0A1U7R297	A0A1U7R297_MESAU	Pum1	1184	Mesocricetus auratus	4:Protein predicted	pumilio homolog 1 isoform X6	0.9995	0.9989	0	0	0	0	2	1	0	0	0	0	0	0	0	0	0	1	8	1	0	0	0	0	16018.7	16127.4	0	0	0	0	0	0	tr|A0A1U8C870|A0A1U8C870_MESAU, tr|A0A1U8CJ10|A0A1U8CJ10_MESAU, tr|A0A3Q0D5Z3|A0A3Q0D5Z3_MESAU, tr|A0A3Q0D6I9|A0A3Q0D6I9_MESAU
tr|A0A1U7R2C3|A0A1U7R2C3_MESAU	A0A1U7R2C3	A0A1U7R2C3_MESAU	Dnajc21	533	Mesocricetus auratus	4:Protein predicted	dnaJ homolog subfamily C member 21	1	0.999	0	0	0	0	2	2	0	0	0	0	2	2	0	0	0	0	2	2	0	0	0	58530.6	87244.7	104652	0	0	0	32091.9	44913	56286.8
tr|A0A1U7R2C6|A0A1U7R2C6_MESAU	A0A1U7R2C6	A0A1U7R2C6_MESAU	Nudc	332	Mesocricetus auratus	4:Protein predicted	nuclear migration protein nudC	1	0.999	0	0	0	6	11	9	0	0	0	6	11	9	0	0	0	6	11	9	0	0	0	115200	175567	149117	0	0	0	37966.1	56011.3	51224
tr|A0A1U7R2G3|A0A1U7R2G3_MESAU	A0A1U7R2G3	A0A1U7R2G3_MESAU	Wasl	501	Mesocricetus auratus	4:Protein predicted	neural Wiskott-Aldrich syndrome protein	1	0.999	0	0	0	3	10	11	0	0	0	3	10	11	0	0	0	3	10	11	0	0	0	55225.5	147480	177890	0	0	0	53768.5	46534.9	63591.9
tr|A0A1U7R2S0|A0A1U7R2S0_MESAU	A0A1U7R2S0	A0A1U7R2S0_MESAU	Paf1	533	Mesocricetus auratus	4:Protein predicted	RNA polymerase II-associated factor 1 homolog	0.9463	0.999	0	0	0	0	1	0	0	0	0	0	1	0	0	0	0	0	1	0	0	0	0	0	8736.06	0	0	0	0	0	0	0
tr|A0A1U7R2S5|A0A1U7R2S5_MESAU	A0A1U7R2S5	A0A1U7R2S5_MESAU	Supt5h	1086	Mesocricetus auratus	3:Protein inferred from homology	Transcription elongation factor SPT5	1	0.9989	0	1	0	0	3	1	0	1	0	0	3	1	0	1	0	0	3	1	0	8222.35	0	126140	54497.7	52793.6	0	0	0	0	0	0
tr|A0A1U7R2T5|A0A1U7R2T5_MESAU	A0A1U7R2T5	A0A1U7R2T5_MESAU	Fhl1	296	Mesocricetus auratus	4:Protein predicted	four and a half LIM domains protein 1 isoform X4	1	0.999	0	0	0	4	8	6	0	0	0	0	1	1	0	0	0	4	8	6	0	0	0	140135	165953	130299	0	0	0	46622.7	58767.2	61537.5
tr|A0A1U7R2T6|A0A1U7R2T6_MESAU	A0A1U7R2T6	A0A1U7R2T6_MESAU	Suclg1	341	Mesocricetus auratus	3:Protein inferred from homology	Succinate--CoA ligase [ADP/GDP-forming] subunit alpha, mitochondrial	0.8035	0.9955	0	0	0	1	0	0	0	0	0	1	0	0	0	0	0	1	0	0	0	0	0	23555.6	0	0	0	0	0	0	0	0
tr|A0A1U7R2V5|A0A1U7R2V5_MESAU	A0A1U7R2V5	A0A1U7R2V5_MESAU	Sympk	1276	Mesocricetus auratus	4:Protein predicted	symplekin	1	0.999	0	0	0	2	19	5	0	0	0	2	19	5	0	0	0	2	19	5	0	0	0	92353.6	282919	95656.3	0	0	0	45360.7	47670.4	43585.7
tr|A0A1U7R2W3|A0A1U7R2W3_MESAU	A0A1U7R2W3	A0A1U7R2W3_MESAU	Mcm6	821	Mesocricetus auratus	3:Protein inferred from homology	DNA helicase	0.9479	0.999	0	0	0	0	2	0	0	0	0	0	2	0	0	0	0	0	2	0	0	0	0	0	15259.3	0	0	0	0	0	0	0
tr|A0A1U7R302|A0A1U7R302_MESAU	A0A1U7R302	A0A1U7R302_MESAU	Ccz1	480	Mesocricetus auratus	4:Protein predicted	vacuolar fusion protein CCZ1 homolog	1	0.999	0	0	0	11	19	18	0	0	0	9	14	13	0	0	0	11	19	18	0	0	0	349105	533320	525888	0	0	0	76728.7	98851.7	104663
tr|A0A1U7R304|A0A1U7R304_MESAU	A0A1U7R304	A0A1U7R304_MESAU	Eif2s2	333	Mesocricetus auratus	4:Protein predicted	eukaryotic translation initiation factor 2 subunit 2	1	0.999	0	0	0	3	5	3	0	0	0	3	5	3	0	0	0	3	5	3	0	0	0	69491.9	59696.5	87248.3	0	0	0	30949.1	25527.4	39474.3
tr|A0A1U7R308|A0A1U7R308_MESAU	A0A1U7R308	A0A1U7R308_MESAU	Ddx46	1031	Mesocricetus auratus	4:Protein predicted	probable ATP-dependent RNA helicase DDX46	1	0.999	25	27	10	16	17	7	25	27	10	16	17	7	25	27	10	16	17	7	280507	564916	118256	401298	385897	195831	67560.2	71200.4	46528.8	97868.3	63445.4	60983.1
tr|A0A1U7R323|A0A1U7R323_MESAU	A0A1U7R323	A0A1U7R323_MESAU	Wipi2	445	Mesocricetus auratus	4:Protein predicted	WD repeat domain phosphoinositide-interacting protein 2	1	0.999	0	0	0	0	13	6	0	0	0	0	13	6	0	0	0	0	13	6	0	0	0	0	136070	75386.4	0	0	0	0	28997.7	30410.7
tr|A0A1U7R332|A0A1U7R332_MESAU	A0A1U7R332	A0A1U7R332_MESAU	Snx8	459	Mesocricetus auratus	4:Protein predicted	sorting nexin-8 isoform X1	0.9791	0.9697	0	0	0	0	1	0	0	0	0	0	0	0	0	0	0	0	1	0	0	0	0	0	7614.55	0	0	0	0	0	0	0
tr|A0A1U7R334|A0A1U7R334_MESAU	A0A1U7R334	A0A1U7R334_MESAU	Slc1a5	551	Mesocricetus auratus	3:Protein inferred from homology	Amino acid transporter	1	0.999	0	0	0	0	3	0	0	0	0	0	0	0	0	0	0	0	3	0	0	0	0	0	21052.5	0	0	0	0	0	0	0	tr|A0A1U8CN40|A0A1U8CN40_MESAU
tr|A0A1U7R340|A0A1U7R340_MESAU	A0A1U7R340	A0A1U7R340_MESAU	Naa35	724	Mesocricetus auratus	4:Protein predicted	N-alpha-acetyltransferase 35, NatC auxiliary subunit isoform X1	0.5476	0.9851	0	0	0	1	0	0	0	0	0	0	0	0	0	0	0	1	0	0	0	0	0	17655.8	0	0	0	0	0	0	0	0	tr|A0A3Q0D4R3|A0A3Q0D4R3_MESAU
tr|A0A1U7R3B7|A0A1U7R3B7_MESAU	A0A1U7R3B7	A0A1U7R3B7_MESAU	Numbl	602	Mesocricetus auratus	4:Protein predicted	numb-like protein isoform X1	1	0.999	0	0	0	0	5	7	0	0	0	0	0	0	0	0	0	0	5	7	0	0	0	16237.5	83245.8	95142.9	0	0	0	0	34176.5	35227.3	tr|A0A1U8D0E5|A0A1U8D0E5_MESAU
tr|A0A1U7R3F1|A0A1U7R3F1_MESAU	A0A1U7R3F1	A0A1U7R3F1_MESAU	Srpk1	651	Mesocricetus auratus	4:Protein predicted	SRSF protein kinase 1	1	0.999	3	0	0	8	2	3	3	0	0	8	2	3	3	0	0	8	2	3	27167.8	0	0	119295	47037.6	58870.8	36062.4	0	0	54602.8	31517.7	41774.3
tr|A0A1U7R3H6|A0A1U7R3H6_MESAU	A0A1U7R3H6	A0A1U7R3H6_MESAU	Nol10	663	Mesocricetus auratus	4:Protein predicted	nucleolar protein 10 isoform X2	0.9998	0.9915	5	0	0	0	0	0	0	0	0	0	0	0	5	0	0	0	0	0	30772.4	0	0	23754.6	0	0	0	0	0	0	0	0	tr|A0A1U7RDN5|A0A1U7RDN5_MESAU
tr|A0A1U7R3I9|A0A1U7R3I9_MESAU	A0A1U7R3I9	A0A1U7R3I9_MESAU	Dync1li2	492	Mesocricetus auratus	4:Protein predicted	cytoplasmic dynein 1 light intermediate chain 2 isoform X1	1	0.999	0	0	0	9	10	4	0	0	0	0	0	0	0	0	0	9	10	4	0	0	0	91144.7	146032	76092.3	0	0	0	35861.8	43349.3	44443.2	tr|A0A1U8CH06|A0A1U8CH06_MESAU
tr|A0A1U7R3Q1|A0A1U7R3Q1_MESAU	A0A1U7R3Q1	A0A1U7R3Q1_MESAU	Gripap1	810	Mesocricetus auratus	4:Protein predicted	GRIP1-associated protein 1 isoform X3	0.999	0.9986	0	0	0	0	1	0	0	0	0	0	0	0	0	0	0	0	1	0	0	0	0	0	7139.83	0	0	0	0	0	0	0	tr|A0A1U7RDW1|A0A1U7RDW1_MESAU, tr|A0A1U8CKD8|A0A1U8CKD8_MESAU, tr|A0A1U8CKL4|A0A1U8CKL4_MESAU, tr|A0A1U8CVU5|A0A1U8CVU5_MESAU, tr|A0A3Q0DFV9|A0A3Q0DFV9_MESAU
tr|A0A1U7R3R9|A0A1U7R3R9_MESAU	A0A1U7R3R9	A0A1U7R3R9_MESAU	Arhgap12	791	Mesocricetus auratus	4:Protein predicted	rho GTPase-activating protein 12 isoform X3	1	0.9988	0	0	0	0	2	1	0	0	0	0	0	0	0	0	0	0	2	1	0	0	0	21658.1	33378.6	19339.8	0	0	0	0	0	0	tr|A0A1U7RBC9|A0A1U7RBC9_MESAU, tr|A0A1U7RDY4|A0A1U7RDY4_MESAU, tr|A0A3Q0DH78|A0A3Q0DH78_MESAU
tr|A0A1U7R3W4|A0A1U7R3W4_MESAU	A0A1U7R3W4	A0A1U7R3W4_MESAU	Ssr4	172	Mesocricetus auratus	4:Protein predicted	translocon-associated protein subunit delta isoform X1	0.9481	0.999	0	3	0	4	2	0	0	0	0	0	0	0	0	3	0	4	2	0	0	14180.3	0	29600.5	16778.1	0	0	0	0	0	0	0	tr|A0A3Q0CEZ8|A0A3Q0CEZ8_MESAU, tr|A0A3Q0CFB7|A0A3Q0CFB7_MESAU
tr|A0A1U7R3X2|A0A1U7R3X2_MESAU	A0A1U7R3X2	A0A1U7R3X2_MESAU	Sfswap	938	Mesocricetus auratus	4:Protein predicted	splicing factor, suppressor of white-apricot homolog	0.9429	0.9989	2	0	0	0	0	0	2	0	0	0	0	0	2	0	0	0	0	0	13613.6	0	0	17240.8	0	0	0	0	0	0	0	0
tr|A0A1U7R403|A0A1U7R403_MESAU	A0A1U7R403	A0A1U7R403_MESAU	Arhgef40	1516	Mesocricetus auratus	4:Protein predicted	rho guanine nucleotide exchange factor 40 isoform X4	1	0.9989	0	0	0	3	1	3	0	0	0	0	0	0	0	0	0	3	1	3	0	0	0	48743	24240.5	19181.1	0	0	0	32854.3	16462.7	0	tr|A0A1U7REH4|A0A1U7REH4_MESAU, tr|A0A1U8CPF0|A0A1U8CPF0_MESAU, tr|A0A1U8CPM0|A0A1U8CPM0_MESAU, tr|A0A1U8CSF8|A0A1U8CSF8_MESAU, tr|A0A1U8CZU0|A0A1U8CZU0_MESAU, tr|A0A1U8D1D4|A0A1U8D1D4_MESAU
tr|A0A1U7R441|A0A1U7R441_MESAU	A0A1U7R441	A0A1U7R441_MESAU	CUNH19orf44	658	Mesocricetus auratus	4:Protein predicted	uncharacterized protein C19orf44 homolog isoform X1	1	0.999	0	0	0	6	13	10	0	0	0	0	0	0	0	0	0	6	13	10	0	0	0	223318	297803	236288	0	0	0	66091.3	62783.9	59892.4	tr|A0A1U8CPL7|A0A1U8CPL7_MESAU, tr|A0A3Q0CAL8|A0A3Q0CAL8_MESAU
tr|A0A1U7R454|A0A1U7R454_MESAU	A0A1U7R454	A0A1U7R454_MESAU	Sptan1	2477	Mesocricetus auratus	4:Protein predicted	spectrin alpha chain, non-erythrocytic 1 isoform X3	1	0.999	0	0	1	13	21	1	0	0	0	0	0	0	0	0	1	13	21	1	0	0	19451.9	202557	226499	28946.9	0	0	0	25855.5	28382.7	0	tr|A0A1U8CL70|A0A1U8CL70_MESAU, tr|A0A1U8CNY5|A0A1U8CNY5_MESAU, tr|A0A1U8CY20|A0A1U8CY20_MESAU, tr|A0A3Q0DBM8|A0A3Q0DBM8_MESAU, tr|A0A3Q0DGD5|A0A3Q0DGD5_MESAU
tr|A0A1U7R4D1|A0A1U7R4D1_MESAU	A0A1U7R4D1	A0A1U7R4D1_MESAU	Ddx1	740	Mesocricetus auratus	4:Protein predicted	ATP-dependent RNA helicase DDX1	1	0.9987	0	0	0	0	2	1	0	0	0	0	0	0	0	0	0	0	2	1	0	0	0	0	22395.5	10401.3	0	0	0	0	0	0	tr|A0A3Q0CGY5|A0A3Q0CGY5_MESAU
tr|A0A1U7R4D2|A0A1U7R4D2_MESAU	A0A1U7R4D2	A0A1U7R4D2_MESAU	Srp72	672	Mesocricetus auratus	3:Protein inferred from homology	Signal recognition particle subunit SRP72	1	0.9989	0	1	0	2	5	0	0	1	0	2	5	0	0	1	0	2	5	0	0	0	0	55387	66707.7	0	0	0	0	32012.1	21604.1	0
tr|A0A1U7R4L9|A0A1U7R4L9_MESAU	A0A1U7R4L9	A0A1U7R4L9_MESAU	LOC101827027	467	Mesocricetus auratus	3:Protein inferred from homology	keratin, type I cytoskeletal 14	1	0.999	60	0	48	73	1	20	29	0	21	33	0	11	71	0	53	81	1	22	1.78745e+06	0	2.47809e+06	2.80083e+06	27944.7	880948	338582	0	505838	634635	13083.1	195378
tr|A0A1U7R4Q2|A0A1U7R4Q2_MESAU	A0A1U7R4Q2	A0A1U7R4Q2_MESAU	Cav1	178	Mesocricetus auratus	3:Protein inferred from homology	Caveolin	1	0.999	0	0	0	1	6	3	0	0	0	1	6	3	0	0	0	1	6	3	0	0	0	66202.5	306975	140207	0	0	0	0	224641	102846
tr|A0A1U7R4V7|A0A1U7R4V7_MESAU	A0A1U7R4V7	A0A1U7R4V7_MESAU	Huwe1	4379	Mesocricetus auratus	4:Protein predicted	E3 ubiquitin-protein ligase HUWE1 isoform X10	0.7555	0.9941	0	0	0	0	2	0	0	0	0	0	0	0	0	0	0	0	2	0	0	0	0	0	13110.7	0	0	0	0	0	0	0	tr|A0A1U8CM18|A0A1U8CM18_MESAU, tr|A0A3Q0C946|A0A3Q0C946_MESAU, tr|A0A3Q0C949|A0A3Q0C949_MESAU, tr|A0A3Q0CCP5|A0A3Q0CCP5_MESAU, tr|A0A3Q0CCQ0|A0A3Q0CCQ0_MESAU, tr|A0A3Q0CCQ4|A0A3Q0CCQ4_MESAU, tr|A0A3Q0CD86|A0A3Q0CD86_MESAU, tr|A0A3Q0CDH9|A0A3Q0CDH9_MESAU, tr|A0A3Q0CEH8|A0A3Q0CEH8_MESAU, tr|A0A3Q0CEI4|A0A3Q0CEI4_MESAU
tr|A0A1U7R4X5|A0A1U7R4X5_MESAU	A0A1U7R4X5	A0A1U7R4X5_MESAU	Atp7a	1498	Mesocricetus auratus	3:Protein inferred from homology	copper-transporting ATPase 1	0.9086	0.9982	0	0	0	0	1	0	0	0	0	0	1	0	0	0	0	0	1	0	0	0	0	0	1955.36	0	0	0	0	0	0	0
tr|A0A1U7R549|A0A1U7R549_MESAU	A0A1U7R549	A0A1U7R549_MESAU	Zcchc3	394	Mesocricetus auratus	4:Protein predicted	zinc finger CCHC domain-containing protein 3	1	0.999	0	0	0	1	9	10	0	0	0	1	9	10	0	0	0	1	9	10	0	0	0	54654.3	58951.1	98373.7	0	0	0	30985.5	23264.8	38533.6
tr|A0A1U7R564|A0A1U7R564_MESAU	A0A1U7R564	A0A1U7R564_MESAU	Pik3r2	722	Mesocricetus auratus	4:Protein predicted	phosphatidylinositol 3-kinase regulatory subunit beta isoform X2	1	0.999	0	0	0	14	30	30	0	0	0	0	0	0	0	0	0	14	30	30	0	0	0	423829	732205	646747	0	0	0	128313	205753	177897	tr|A0A1U8CQH5|A0A1U8CQH5_MESAU
tr|A0A1U7R588|A0A1U7R588_MESAU	A0A1U7R588	A0A1U7R588_MESAU	Lypla2	231	Mesocricetus auratus	4:Protein predicted	acyl-protein thioesterase 2	1	0.999	0	0	0	1	11	7	0	0	0	1	11	7	0	0	0	1	11	7	0	0	0	85670	257169	185527	0	0	0	0	135987	66396.7
tr|A0A1U7R597|A0A1U7R597_MESAU	A0A1U7R597	A0A1U7R597_MESAU	Pter	349	Mesocricetus auratus	3:Protein inferred from homology	phosphotriesterase-related protein isoform X1	0.606	0.9882	0	0	0	0	1	0	0	0	0	0	0	0	0	0	0	0	1	0	0	0	0	0	8848.91	0	0	0	0	0	0	0	tr|A0A1U7R7U9|A0A1U7R7U9_MESAU
tr|A0A1U7R5E3|A0A1U7R5E3_MESAU	A0A1U7R5E3	A0A1U7R5E3_MESAU	Eif2s3	472	Mesocricetus auratus	4:Protein predicted	eukaryotic translation initiation factor 2 subunit 3	1	0.999	0	0	1	4	0	1	0	0	1	4	0	1	0	0	1	4	0	1	0	0	21234.9	62438	0	30958.8	0	0	0	45119.8	0	20619.7
tr|A0A1U7R5E5|A0A1U7R5E5_MESAU	A0A1U7R5E5	A0A1U7R5E5_MESAU	Ankrd52	1076	Mesocricetus auratus	4:Protein predicted	serine/threonine-protein phosphatase 6 regulatory ankyrin repeat subunit C	0.8109	0.9957	0	0	0	0	1	0	0	0	0	0	1	0	0	0	0	0	1	0	0	0	0	0	13089	0	0	0	0	0	0	0
tr|A0A1U7R5M2|A0A1U7R5M2_MESAU	A0A1U7R5M2	A0A1U7R5M2_MESAU	LOC101835139	874	Mesocricetus auratus	3:Protein inferred from homology	Coatomer subunit gamma	0.9994	0.9988	1	0	0	0	1	0	0	0	0	0	0	0	1	0	0	0	1	0	4168.42	0	0	8887.48	5805.65	0	0	0	0	0	0	0	tr|A0A3Q0CS22|A0A3Q0CS22_MESAU
tr|A0A1U7R5M6|A0A1U7R5M6_MESAU	A0A1U7R5M6	A0A1U7R5M6_MESAU	Strn4	753	Mesocricetus auratus	4:Protein predicted	striatin-4 isoform X2	0.4989	0.9819	0	0	0	0	0	1	0	0	0	0	0	0	0	0	0	0	0	1	0	0	0	0	0	7958.96	0	0	0	0	0	0	tr|A0A1U7RG15|A0A1U7RG15_MESAU
tr|A0A1U7R5N0|A0A1U7R5N0_MESAU	A0A1U7R5N0	A0A1U7R5N0_MESAU	Arhgap35	1499	Mesocricetus auratus	4:Protein predicted	rho GTPase-activating protein 35	1	0.999	0	0	0	8	34	11	0	0	0	8	34	11	0	0	0	8	34	11	0	0	0	364400	734557	340943	0	0	0	77948.4	126929	128990
tr|A0A1U7R5N1|A0A1U7R5N1_MESAU	A0A1U7R5N1	A0A1U7R5N1_MESAU	Cct2	535	Mesocricetus auratus	3:Protein inferred from homology	T-complex protein 1 subunit beta	1	0.999	1	0	0	4	2	0	1	0	0	3	2	0	1	0	0	4	2	0	19090.1	0	0	45746.3	5733.73	0	0	0	0	0	0	0
tr|A0A1U7R5Q4|A0A1U7R5Q4_MESAU	A0A1U7R5Q4	A0A1U7R5Q4_MESAU	Ercc6l	1235	Mesocricetus auratus	4:Protein predicted	DNA excision repair protein ERCC-6-like	1	0.999	0	0	0	0	7	1	0	0	0	0	7	1	0	0	0	0	7	1	0	0	0	0	101807	16331.2	0	0	0	0	0	0
tr|A0A1U7R5R9|A0A1U7R5R9_MESAU	A0A1U7R5R9	A0A1U7R5R9_MESAU	Smap1	440	Mesocricetus auratus	4:Protein predicted	stromal membrane-associated protein 1 isoform X2	0.9967	0.999	0	0	0	1	1	2	0	0	0	0	0	0	0	0	0	1	1	2	0	0	0	31630.3	60101.2	62619.6	0	0	0	0	0	0	tr|A0A1U7RG70|A0A1U7RG70_MESAU
tr|A0A1U7R5S7|A0A1U7R5S7_MESAU	A0A1U7R5S7	A0A1U7R5S7_MESAU	Rab21	326	Mesocricetus auratus	4:Protein predicted	ras-related protein Rab-21	1	0.9982	1	0	0	1	0	0	1	0	0	1	0	0	1	0	0	1	0	0	16080.4	0	0	43576.6	0	0	0	0	0	0	0	0
tr|A0A1U7R5V2|A0A1U7R5V2_MESAU	A0A1U7R5V2	A0A1U7R5V2_MESAU	Usp42	1326	Mesocricetus auratus	3:Protein inferred from homology	ubiquitin carboxyl-terminal hydrolase 42	1	0.999	8	6	4	9	3	2	8	6	4	9	3	2	8	6	4	9	3	2	103305	110803	103019	176882	75527	70571.3	47360.4	47064.7	46696.6	82972.3	31582.7	41482.1
tr|A0A1U7R5X7|A0A1U7R5X7_MESAU	A0A1U7R5X7	A0A1U7R5X7_MESAU	LOC101842052	2620	Mesocricetus auratus	4:Protein predicted	filamin-A	1	0.999	1	0	0	54	70	53	1	0	0	46	51	39	1	0	0	54	70	53	16304.5	0	0	1.48525e+06	1.61554e+06	1.08686e+06	0	0	0	110595	109738	86835.1
tr|A0A1U7R612|A0A1U7R612_MESAU	A0A1U7R612	A0A1U7R612_MESAU	Scamp3	351	Mesocricetus auratus	3:Protein inferred from homology	Secretory carrier-associated membrane protein	0.9479	0.999	0	0	0	0	1	0	0	0	0	0	0	0	0	0	0	0	1	0	0	0	0	0	13314.4	0	0	0	0	0	0	0	tr|A0A1U8CK90|A0A1U8CK90_MESAU
tr|A0A1U7R640|A0A1U7R640_MESAU	A0A1U7R640	A0A1U7R640_MESAU	Ddx39b	428	Mesocricetus auratus	4:Protein predicted	spliceosome RNA helicase DDX39B	0.9984	0.9964	2	0	0	0	0	0	2	0	0	0	0	0	6	2	0	3	1	2	6602.29	0	0	0	0	0	0	0	0	0	0	0
tr|A0A1U7R665|A0A1U7R665_MESAU	A0A1U7R665	A0A1U7R665_MESAU	Hspa1l	611	Mesocricetus auratus	3:Protein inferred from homology	heat shock 70 kDa protein 1-like	1	0.999	10	0	1	4	0	0	10	0	1	4	0	0	12	1	3	9	4	5	91615.3	0	17690.1	57033.9	0	0	27214.8	0	0	28538.5	0	0
tr|A0A1U7R667|A0A1U7R667_MESAU	A0A1U7R667	A0A1U7R667_MESAU	S100a13	165	Mesocricetus auratus	3:Protein inferred from homology	LOW QUALITY PROTEIN: protein S100-A13	0.9318	0.9987	0	0	0	0	1	0	0	0	0	0	1	0	0	0	0	0	1	0	0	0	0	0	19113.7	25048.6	0	0	0	0	0	0
tr|A0A1U7R674|A0A1U7R674_MESAU	A0A1U7R674	A0A1U7R674_MESAU	LOC101837931	410	Mesocricetus auratus	4:Protein predicted	beta-arrestin-2	1	0.999	0	0	0	0	6	3	0	0	0	0	4	3	0	0	0	0	6	3	0	0	0	0	89354.7	35682	0	0	0	0	20076.8	25053.3
tr|A0A1U7R675|A0A1U7R675_MESAU	A0A1U7R675	A0A1U7R675_MESAU	Atf6b	708	Mesocricetus auratus	4:Protein predicted	cyclic AMP-dependent transcription factor ATF-6 beta isoform X2	1	0.999	0	1	0	1	5	2	0	0	0	0	0	0	0	1	0	1	5	2	0	0	0	102468	340241	138759	0	0	0	0	221866	169355	tr|A0A3Q0CEV3|A0A3Q0CEV3_MESAU
tr|A0A1U7R695|A0A1U7R695_MESAU	A0A1U7R695	A0A1U7R695_MESAU	S100a11	100	Mesocricetus auratus	3:Protein inferred from homology	Protein S100	1	0.999	0	0	4	1	5	0	0	0	4	1	5	0	0	0	4	1	5	0	0	0	36910.2	23521	39752.9	0	0	0	24113.8	0	24303.6	0
tr|A0A1U7R6A3|A0A1U7R6A3_MESAU	A0A1U7R6A3	A0A1U7R6A3_MESAU	G6pd	515	Mesocricetus auratus	3:Protein inferred from homology	Glucose-6-phosphate 1-dehydrogenase	1	0.999	0	0	0	6	53	8	0	0	0	6	53	8	0	0	0	6	53	8	0	0	0	105491	1705667	166763	0	0	0	29433.1	195330	39507.2
tr|A0A1U7R6E4|A0A1U7R6E4_MESAU	A0A1U7R6E4	A0A1U7R6E4_MESAU	LOC101831694	289	Mesocricetus auratus	3:Protein inferred from homology	protein SET	0.9992	0.9987	0	0	0	1	0	2	0	0	0	0	0	0	0	0	0	1	0	2	0	0	0	17003.8	15764.3	22668.7	0	0	0	0	0	0	tr|A0A3Q0DFP1|A0A3Q0DFP1_MESAU
tr|A0A1U7R6F0|A0A1U7R6F0_MESAU	A0A1U7R6F0	A0A1U7R6F0_MESAU	Sh3pxd2b	906	Mesocricetus auratus	4:Protein predicted	SH3 and PX domain-containing protein 2B isoform X2	1	0.999	0	0	0	13	17	18	0	0	0	0	0	0	0	0	0	13	17	18	0	0	0	346264	394557	589961	0	0	0	95725.1	102960	158600	tr|A0A1U8CSE7|A0A1U8CSE7_MESAU
tr|A0A1U7R6H2|A0A1U7R6H2_MESAU	A0A1U7R6H2	A0A1U7R6H2_MESAU	Pdlim5	593	Mesocricetus auratus	4:Protein predicted	PDZ and LIM domain protein 5 isoform X1	0.9998	0.999	0	0	0	3	20	15	0	0	0	0	0	0	0	0	0	3	20	15	0	0	0	55412.6	248734	238714	0	0	0	56265.7	36961.2	53072	tr|A0A3Q0D5R1|A0A3Q0D5R1_MESAU
tr|A0A1U7R6M5|A0A1U7R6M5_MESAU	A0A1U7R6M5	A0A1U7R6M5_MESAU	Psma6	246	Mesocricetus auratus	3:Protein inferred from homology	Proteasome subunit alpha type	0.8118	0.9958	0	0	1	0	0	0	0	0	1	0	0	0	0	0	1	0	0	0	0	0	13286.9	16205.5	0	0	0	0	0	0	0	0
tr|A0A1U7R6U4|A0A1U7R6U4_MESAU	A0A1U7R6U4	A0A1U7R6U4_MESAU	Gsn	778	Mesocricetus auratus	4:Protein predicted	gelsolin isoform X1	1	0.999	0	0	0	2	8	5	0	0	0	0	0	0	0	0	0	2	8	5	0	0	0	37261.5	97282.2	104687	0	0	0	0	45054.3	48947.1	tr|A0A1U7R919|A0A1U7R919_MESAU, tr|A0A3Q0DA45|A0A3Q0DA45_MESAU
tr|A0A1U7R6Y5|A0A1U7R6Y5_MESAU	A0A1U7R6Y5	A0A1U7R6Y5_MESAU	Cops8	209	Mesocricetus auratus	4:Protein predicted	COP9 signalosome complex subunit 8	0.9471	0.999	1	0	0	0	0	0	1	0	0	0	0	0	1	0	0	0	0	0	4195.76	0	0	0	0	0	0	0	0	0	0	0
tr|A0A1U7R710|A0A1U7R710_MESAU	A0A1U7R710	A0A1U7R710_MESAU	Junb	344	Mesocricetus auratus	3:Protein inferred from homology	transcription factor jun-B	1	0.999	0	0	0	3	1	3	0	0	0	3	1	3	0	0	0	3	1	3	0	0	0	46979	9695.09	58525.9	0	0	0	31100.4	0	42015.4
tr|A0A1U7R717|A0A1U7R717_MESAU	A0A1U7R717	A0A1U7R717_MESAU	Usp46	366	Mesocricetus auratus	3:Protein inferred from homology	ubiquitin carboxyl-terminal hydrolase 46	1	0.999	0	0	0	1	3	2	0	0	0	0	3	2	0	0	0	1	3	2	0	0	0	12944.5	27470.9	31453.3	0	0	0	0	0	0
tr|A0A1U7R728|A0A1U7R728_MESAU	A0A1U7R728	A0A1U7R728_MESAU	Exosc7	291	Mesocricetus auratus	4:Protein predicted	exosome complex component RRP42	0.9482	0.999	1	0	0	1	0	0	1	0	0	1	0	0	1	0	0	1	0	0	4625.95	0	0	9771.28	0	0	0	0	0	0	0	0
tr|A0A1U7R740|A0A1U7R740_MESAU	A0A1U7R740	A0A1U7R740_MESAU	LOC101827825	452	Mesocricetus auratus	3:Protein inferred from homology	keratin, type I cytoskeletal 42 isoform X1	1	0.9903	4	0	2	3	0	0	0	0	0	0	0	0	23	0	27	28	0	7	107235	0	0	124049	0	0	0	0	0	0	0	0	tr|A0A3Q0CH68|A0A3Q0CH68_MESAU
tr|A0A1U7R751|A0A1U7R751_MESAU	A0A1U7R751	A0A1U7R751_MESAU	Rpl14	208	Mesocricetus auratus	4:Protein predicted	60S ribosomal protein L14	1	0.999	7	10	4	6	6	2	7	10	4	6	6	2	7	10	4	6	6	2	264324	274352	100734	342466	304126	132897	131200	159063	74012.8	190309	184456	88094
tr|A0A1U7R768|A0A1U7R768_MESAU	A0A1U7R768	A0A1U7R768_MESAU	Lsm5	91	Mesocricetus auratus	3:Protein inferred from homology	U6 snRNA-associated Sm-like protein LSm5	0.8939	0.9978	1	0	0	0	0	0	0	0	0	0	0	0	1	0	0	0	0	0	4988.11	0	0	0	0	0	0	0	0	0	0	0	tr|A0A1U8CQ90|A0A1U8CQ90_MESAU
tr|A0A1U7R786|A0A1U7R786_MESAU	A0A1U7R786	A0A1U7R786_MESAU	Apbb1	708	Mesocricetus auratus	4:Protein predicted	amyloid beta A4 precursor protein-binding family B member 1 isoform X2	1	0.999	0	0	0	0	6	0	0	0	0	0	0	0	0	0	0	0	6	0	0	0	0	13325.2	58316.8	11677.7	0	0	0	0	0	0	tr|A0A1U7RHM7|A0A1U7RHM7_MESAU
tr|A0A1U7R787|A0A1U7R787_MESAU	A0A1U7R787	A0A1U7R787_MESAU	Nup205	2012	Mesocricetus auratus	4:Protein predicted	nuclear pore complex protein Nup205 isoform X5	0.7592	0.9942	0	0	0	0	2	0	0	0	0	0	0	0	0	0	0	0	2	0	0	0	0	0	0	0	0	0	0	0	0	0	tr|A0A1U7R9G2|A0A1U7R9G2_MESAU, tr|A0A1U8CGW7|A0A1U8CGW7_MESAU, tr|A0A1U8CPN4|A0A1U8CPN4_MESAU, tr|A0A3Q0D6P2|A0A3Q0D6P2_MESAU, tr|A0A3Q0D9X1|A0A3Q0D9X1_MESAU, tr|A0A3Q0DBF8|A0A3Q0DBF8_MESAU
tr|A0A1U7R791|A0A1U7R791_MESAU	A0A1U7R791	A0A1U7R791_MESAU	Cavin3	264	Mesocricetus auratus	4:Protein predicted	protein kinase C delta-binding protein	1	0.9986	0	0	0	0	2	1	0	0	0	0	2	1	0	0	0	0	2	1	0	0	0	0	45989.3	30782.3	0	0	0	0	28559	18595.4
tr|A0A1U7R7A6|A0A1U7R7A6_MESAU	A0A1U7R7A6	A0A1U7R7A6_MESAU	Cav2	162	Mesocricetus auratus	3:Protein inferred from homology	Caveolin	0.5886	0.9874	0	0	0	0	1	0	0	0	0	0	1	0	0	0	0	0	1	0	0	0	0	0	5093.07	0	0	0	0	0	0	0
tr|A0A1U7R7D6|A0A1U7R7D6_MESAU	A0A1U7R7D6	A0A1U7R7D6_MESAU	Hnrnpr	633	Mesocricetus auratus	4:Protein predicted	heterogeneous nuclear ribonucleoprotein R isoform X2	0.9987	0.999	0	0	0	0	1	2	0	0	0	0	0	0	0	0	0	1	2	4	0	0	0	15618.1	15346.1	28117.5	0	0	0	0	0	0	tr|A0A1U8CB97|A0A1U8CB97_MESAU, tr|A0A1U8CLZ0|A0A1U8CLZ0_MESAU
tr|A0A1U7R7E0|A0A1U7R7E0_MESAU	A0A1U7R7E0	A0A1U7R7E0_MESAU	Wdfy1	410	Mesocricetus auratus	4:Protein predicted	WD repeat and FYVE domain-containing protein 1	0.9404	0.9988	0	0	0	0	0	1	0	0	0	0	0	1	0	0	0	0	0	1	0	0	0	0	0	11062.2	0	0	0	0	0	0
tr|A0A1U7R7F5|A0A1U7R7F5_MESAU	A0A1U7R7F5	A0A1U7R7F5_MESAU	Pkn1	943	Mesocricetus auratus	4:Protein predicted	serine/threonine-protein kinase N1	1	0.999	0	0	0	3	10	9	0	0	0	3	10	9	0	0	0	3	10	9	0	0	0	58826.4	87468.3	91868.9	0	0	0	25975.4	23672.7	22988.6
tr|A0A1U7R7F9|A0A1U7R7F9_MESAU	A0A1U7R7F9	A0A1U7R7F9_MESAU	Kif17	1031	Mesocricetus auratus	3:Protein inferred from homology	kinesin-like protein KIF17 isoform X2	1	0.999	0	0	0	1	3	1	0	0	0	0	0	0	0	0	0	1	3	1	0	0	0	30686.4	59326.4	17418.6	0	0	0	17838.9	24283.4	0	tr|A0A1U8CBA8|A0A1U8CBA8_MESAU, tr|A0A1U8CBD2|A0A1U8CBD2_MESAU, tr|A0A1U8CE61|A0A1U8CE61_MESAU, tr|A0A1U8CLZ9|A0A1U8CLZ9_MESAU
tr|A0A1U7R7I2|A0A1U7R7I2_MESAU	A0A1U7R7I2	A0A1U7R7I2_MESAU	Tubb	444	Mesocricetus auratus	3:Protein inferred from homology	Tubulin beta chain	1	0.999	14	30	23	16	51	21	8	9	4	6	17	6	16	33	25	20	54	26	99786.5	586036	253738	416797	1.11364e+06	311513	38285.8	85705.3	49101.4	75698.3	146651	56885.7
tr|A0A1U7R7S2|A0A1U7R7S2_MESAU	A0A1U7R7S2	A0A1U7R7S2_MESAU	Nono	474	Mesocricetus auratus	4:Protein predicted	non-POU domain-containing octamer-binding protein	0.937	0.9988	0	0	0	1	3	0	0	0	0	1	3	0	0	0	0	1	3	0	0	0	0	24158	14933.3	0	0	0	0	0	0	0
tr|A0A1U7R7U6|A0A1U7R7U6_MESAU	A0A1U7R7U6	A0A1U7R7U6_MESAU	Fam107b	131	Mesocricetus auratus	4:Protein predicted	protein FAM107B isoform X1	1	0.999	0	0	0	0	4	1	0	0	0	0	0	0	0	0	0	0	4	1	0	0	0	0	14087.4	30816.5	0	0	0	0	7313.32	17945.2	tr|A0A1U8CEH1|A0A1U8CEH1_MESAU
tr|A0A1U7R7V2|A0A1U7R7V2_MESAU	A0A1U7R7V2	A0A1U7R7V2_MESAU	Fgd1	962	Mesocricetus auratus	4:Protein predicted	FYVE, RhoGEF and PH domain-containing protein 1	0.7044	0.9924	0	0	0	0	2	0	0	0	0	0	2	0	0	0	0	0	2	0	0	0	0	0	35481.4	0	0	0	0	0	0	0
tr|A0A1U7R7V3|A0A1U7R7V3_MESAU	A0A1U7R7V3	A0A1U7R7V3_MESAU	Arl15	242	Mesocricetus auratus	4:Protein predicted	ADP-ribosylation factor-like protein 15	1	0.999	0	0	0	0	6	3	0	0	0	0	6	3	0	0	0	0	6	3	0	0	0	41960.2	113531	97805.8	0	0	0	26106.6	54139	52978.3
tr|A0A1U7R7Y3|A0A1U7R7Y3_MESAU	A0A1U7R7Y3	A0A1U7R7Y3_MESAU	Rps28	69	Mesocricetus auratus	3:Protein inferred from homology	40S ribosomal protein S28	0.9354	0.9987	0	0	0	1	1	0	0	0	0	1	1	0	0	0	0	1	1	0	0	0	0	34589.4	18193.3	19922.1	0	0	0	0	0	0
tr|A0A1U7R7Y8|A0A1U7R7Y8_MESAU	A0A1U7R7Y8	A0A1U7R7Y8_MESAU	Nek2	442	Mesocricetus auratus	4:Protein predicted	serine/threonine-protein kinase Nek2	1	0.9983	0	0	0	0	2	0	0	0	0	0	2	0	0	0	0	0	2	0	0	0	0	0	56700.1	0	0	0	0	0	0	0
tr|A0A1U7R811|A0A1U7R811_MESAU	A0A1U7R811	A0A1U7R811_MESAU	Dpp9	922	Mesocricetus auratus	3:Protein inferred from homology	dipeptidyl peptidase 9 isoform X2	0.4845	0.9809	0	0	0	0	0	1	0	0	0	0	0	0	0	0	0	0	0	1	0	0	0	0	0	20999.2	0	0	0	0	0	0	tr|A0A1U8CMG1|A0A1U8CMG1_MESAU, tr|A0A3Q0D9S8|A0A3Q0D9S8_MESAU
tr|A0A1U7R8B9|A0A1U7R8B9_MESAU	A0A1U7R8B9	A0A1U7R8B9_MESAU	Pomp	141	Mesocricetus auratus	4:Protein predicted	proteasome maturation protein	0.9178	0.9984	0	0	0	0	1	0	0	0	0	0	1	0	0	0	0	0	1	0	0	0	0	0	8611.75	0	0	0	0	0	0	0
tr|A0A1U7R8I8|A0A1U7R8I8_MESAU	A0A1U7R8I8	A0A1U7R8I8_MESAU	Mob3a	217	Mesocricetus auratus	4:Protein predicted	MOB kinase activator 3A	1	0.999	0	0	0	1	2	4	0	0	0	1	2	4	0	0	0	1	2	4	0	0	0	21625.3	52889.4	67367.5	0	0	0	0	37005	39852.1
tr|A0A1U7R8K7|A0A1U7R8K7_MESAU	A0A1U7R8K7	A0A1U7R8K7_MESAU	Ptbp1	555	Mesocricetus auratus	4:Protein predicted	polypyrimidine tract-binding protein 1	0.9999	0.9985	2	0	0	0	0	0	2	0	0	0	0	0	2	0	0	0	0	0	13482.6	0	0	0	0	0	0	0	0	0	0	0
tr|A0A1U7R8Z2|A0A1U7R8Z2_MESAU	A0A1U7R8Z2	A0A1U7R8Z2_MESAU	Rabl6	731	Mesocricetus auratus	4:Protein predicted	rab-like protein 6 isoform X1	1	0.999	3	1	0	6	0	0	0	0	0	2	0	0	3	1	0	6	0	0	20313.5	8988.45	0	75301.7	0	23277.9	0	0	0	0	0	0
tr|A0A1U7R965|A0A1U7R965_MESAU	A0A1U7R965	A0A1U7R965_MESAU	LOC101839102	207	Mesocricetus auratus	4:Protein predicted	ras-related protein Rab-7a	1	0.999	3	0	0	4	0	0	3	0	0	4	0	0	3	0	0	4	0	0	29356.7	0	0	69748.8	0	0	0	0	0	0	0	0
tr|A0A1U7R979|A0A1U7R979_MESAU	A0A1U7R979	A0A1U7R979_MESAU	Rps11	158	Mesocricetus auratus	3:Protein inferred from homology	40S ribosomal protein S11	1	0.999	1	2	0	1	5	4	1	2	0	1	5	4	1	2	0	1	5	4	15857.6	22104.6	0	58867.8	66277.8	59068.6	0	11555.9	0	52287.7	22350.9	18453
tr|A0A1U7R985|A0A1U7R985_MESAU	A0A1U7R985	A0A1U7R985_MESAU	LOC101823529	137	Mesocricetus auratus	4:Protein predicted	60S ribosomal protein L28	0.9197	0.9984	0	0	0	1	0	0	0	0	0	1	0	0	0	0	0	1	0	0	0	0	0	29460.1	23292.7	0	0	0	0	0	0	0
tr|A0A1U7R9A7|A0A1U7R9A7_MESAU	A0A1U7R9A7	A0A1U7R9A7_MESAU	Nktr	1437	Mesocricetus auratus	4:Protein predicted	NK-tumor recognition protein	0.9999	0.9973	0	2	0	0	0	0	0	2	0	0	0	0	0	2	0	0	0	0	0	20060.5	0	0	0	0	0	0	0	0	0	0
tr|A0A1U7R9F1|A0A1U7R9F1_MESAU	A0A1U7R9F1	A0A1U7R9F1_MESAU	Akr1b1	316	Mesocricetus auratus	4:Protein predicted	aldose reductase	0.3435	0.9662	0	0	0	1	0	0	0	0	0	1	0	0	0	0	0	1	0	0	0	0	0	17222.1	0	0	0	0	0	0	0	0
tr|A0A1U7R9P7|A0A1U7R9P7_MESAU	A0A1U7R9P7	A0A1U7R9P7_MESAU	LOC101835564	267	Mesocricetus auratus	3:Protein inferred from homology	L-lactate dehydrogenase	1	0.999	2	0	1	6	1	1	1	0	0	2	1	1	4	0	2	11	1	1	33684.9	0	4198.66	78375.1	12428.6	14440.1	19775.8	0	0	25881.9	0	0
tr|A0A1U7R9S7|A0A1U7R9S7_MESAU	A0A1U7R9S7	A0A1U7R9S7_MESAU	Rps9	194	Mesocricetus auratus	3:Protein inferred from homology	40S ribosomal protein S9	0.943	0.9989	3	2	0	1	1	2	3	2	0	1	1	2	3	2	0	1	1	2	19389.3	22575.6	0	22468.6	23857.7	24325.6	0	0	0	0	0	0
tr|A0A1U7R9U1|A0A1U7R9U1_MESAU	A0A1U7R9U1	A0A1U7R9U1_MESAU	LOC101829505	580	Mesocricetus auratus	4:Protein predicted	TATA-binding protein-associated factor 2N	1	0.999	0	0	0	19	19	24	0	0	0	0	0	0	0	0	0	19	19	24	0	0	0	412050	317914	569911	0	0	0	373183	191658	277443	tr|A0A3Q0CX00|A0A3Q0CX00_MESAU
tr|A0A1U7R9U5|A0A1U7R9U5_MESAU	A0A1U7R9U5	A0A1U7R9U5_MESAU	LOC101831920	531	Mesocricetus auratus	3:Protein inferred from homology	T-complex protein 1 subunit zeta	1	0.999	2	6	0	1	12	2	1	5	0	0	6	0	2	6	0	1	12	2	20167.2	79840.3	0	56580.4	260665	66736.1	68782.1	24599.6	0	31652.4	52626.3	26986.8
tr|A0A1U7R9V9|A0A1U7R9V9_MESAU	A0A1U7R9V9	A0A1U7R9V9_MESAU	Sec22b	215	Mesocricetus auratus	3:Protein inferred from homology	vesicle-trafficking protein SEC22b	0.9477	0.999	0	0	0	1	2	0	0	0	0	1	2	0	0	0	0	1	2	0	0	0	0	35175.4	20476.1	0	0	0	0	0	0	0
tr|A0A1U7R9W2|A0A1U7R9W2_MESAU	A0A1U7R9W2	A0A1U7R9W2_MESAU	Chd6	2328	Mesocricetus auratus	4:Protein predicted	chromodomain-helicase-DNA-binding protein 6	1	0.999	2	0	0	0	0	0	2	0	0	0	0	0	4	0	0	0	0	0	33621.6	0	0	18048	0	0	0	0	0	0	0	0
tr|A0A1U7RA81|A0A1U7RA81_MESAU	A0A1U7RA81	A0A1U7RA81_MESAU	Flvcr1	549	Mesocricetus auratus	4:Protein predicted	feline leukemia virus subgroup C receptor-related protein 1 isoform X1	0.9468	0.999	0	0	0	0	1	0	0	0	0	0	0	0	0	0	0	0	1	0	0	0	0	0	15123.8	0	0	0	0	0	0	0	tr|A0A3Q0D7H4|A0A3Q0D7H4_MESAU, tr|A0A3Q0DBQ2|A0A3Q0DBQ2_MESAU, tr|A0A3Q0DCD9|A0A3Q0DCD9_MESAU
tr|A0A1U7RAI7|A0A1U7RAI7_MESAU	A0A1U7RAI7	A0A1U7RAI7_MESAU	LOC101830320	466	Mesocricetus auratus	3:Protein inferred from homology	T-complex protein 1 subunit alpha	1	0.999	2	14	0	1	17	10	0	3	0	0	7	0	2	14	0	1	17	10	16427.3	229432	0	89329.6	363704	156684	0	45132.1	0	28914.4	63058.8	39357
tr|A0A1U7RAJ1|A0A1U7RAJ1_MESAU	A0A1U7RAJ1	A0A1U7RAJ1_MESAU	Ahcy	432	Mesocricetus auratus	3:Protein inferred from homology	Adenosylhomocysteinase	0.9395	0.9988	0	0	0	1	0	0	0	0	0	1	0	0	0	0	0	1	0	0	0	0	0	16814.6	0	0	0	0	0	0	0	0
tr|A0A1U7RAJ8|A0A1U7RAJ8_MESAU	A0A1U7RAJ8	A0A1U7RAJ8_MESAU	LOC101835879	245	Mesocricetus auratus	3:Protein inferred from homology	anionic trypsin-2	0.9478	0.999	3	5	4	2	2	3	3	5	4	2	2	3	3	5	4	2	2	3	177860	290682	537007	267803	240493	472892	0	0	0	0	0	0
tr|A0A1U7RAQ3|A0A1U7RAQ3_MESAU	A0A1U7RAQ3	A0A1U7RAQ3_MESAU	Prmt1	371	Mesocricetus auratus	3:Protein inferred from homology	protein arginine N-methyltransferase 1 isoform X1	0.9476	0.999	2	0	0	1	0	2	0	0	0	0	0	0	2	0	0	1	0	2	19032.8	0	0	20177.3	0	19978	0	0	0	0	0	0	tr|A0A1U7RDC2|A0A1U7RDC2_MESAU, tr|A0A3Q0DEE7|A0A3Q0DEE7_MESAU
tr|A0A1U7RAW3|A0A1U7RAW3_MESAU	A0A1U7RAW3	A0A1U7RAW3_MESAU	Pfdn6	127	Mesocricetus auratus	4:Protein predicted	prefoldin subunit 6	0.9472	0.999	0	0	0	0	1	0	0	0	0	0	1	0	0	0	0	0	1	0	0	0	0	0	0	0	0	0	0	0	0	0
tr|A0A1U7RAY9|A0A1U7RAY9_MESAU	A0A1U7RAY9	A0A1U7RAY9_MESAU	Rpl10a	217	Mesocricetus auratus	3:Protein inferred from homology	Ribosomal protein	0.948	0.999	1	0	0	0	0	0	1	0	0	0	0	0	1	0	0	0	0	0	5039.72	0	0	0	0	0	0	0	0	0	0	0
tr|A0A1U7RB20|A0A1U7RB20_MESAU	A0A1U7RB20	A0A1U7RB20_MESAU	Pdia6	445	Mesocricetus auratus	3:Protein inferred from homology	protein disulfide-isomerase A6	0.9999	0.999	3	0	0	1	0	0	2	0	0	1	0	0	3	0	0	1	0	0	17528.7	0	0	17002	0	0	0	0	0	0	0	0
tr|A0A1U7RB44|A0A1U7RB44_MESAU	A0A1U7RB44	A0A1U7RB44_MESAU	Eef2	858	Mesocricetus auratus	4:Protein predicted	elongation factor 2	1	0.999	27	31	14	40	47	27	27	31	14	40	47	27	27	31	14	40	47	27	300609	439534	221487	951398	1.07586e+06	752800	40637.5	56030.3	41924.2	110447	116029	95022.7
tr|A0A1U7RB75|A0A1U7RB75_MESAU	A0A1U7RB75	A0A1U7RB75_MESAU	LOC101832753	231	Mesocricetus auratus	4:Protein predicted	RNA-binding protein 34-like	1	0.9987	5	0	0	0	0	0	0	0	0	0	0	0	5	0	0	0	0	0	42273.9	0	0	34375.3	0	0	23798	0	0	19723.8	0	0	tr|A0A3Q0CZP2|A0A3Q0CZP2_MESAU
tr|A0A1U7RBF3|A0A1U7RBF3_MESAU	A0A1U7RBF3	A0A1U7RBF3_MESAU	Gnl3	531	Mesocricetus auratus	4:Protein predicted	guanine nucleotide-binding protein-like 3	1	0.999	178	338	267	199	324	222	178	338	267	199	324	222	178	338	267	199	324	222	12201740	16700856	17648558	17913470	20349102	18825700	1.96715e+06	2.61105e+06	2.96852e+06	2.77165e+06	3.30507e+06	2.78148e+06
tr|A0A1U7RBK3|A0A1U7RBK3_MESAU	A0A1U7RBK3	A0A1U7RBK3_MESAU	Timm44	452	Mesocricetus auratus	3:Protein inferred from homology	Mitochondrial import inner membrane translocase subunit TIM44	1	0.999	0	0	0	0	2	2	0	0	0	0	2	2	0	0	0	0	2	2	0	0	0	0	14787	31979.1	0	0	0	0	0	0
tr|A0A1U7RBP6|A0A1U7RBP6_MESAU	A0A1U7RBP6	A0A1U7RBP6_MESAU	Fam45a	357	Mesocricetus auratus	4:Protein predicted	protein FAM45A isoform X1	0.4117	0.9745	0	0	0	0	1	0	0	0	0	0	0	0	0	0	0	0	1	0	0	0	0	0	0	0	0	0	0	0	0	0	tr|A0A3Q0DG73|A0A3Q0DG73_MESAU, tr|A0A3Q0DHG9|A0A3Q0DHG9_MESAU
tr|A0A1U7RBU6|A0A1U7RBU6_MESAU	A0A1U7RBU6	A0A1U7RBU6_MESAU	Smap2	428	Mesocricetus auratus	4:Protein predicted	stromal membrane-associated protein 2 isoform X1	1	0.999	0	0	0	0	6	1	0	0	0	0	1	1	0	0	0	0	6	1	0	0	0	0	186040	66025	0	0	0	0	64607.6	67620.4
tr|A0A1U7RBY4|A0A1U7RBY4_MESAU	A0A1U7RBY4	A0A1U7RBY4_MESAU	Spout1	375	Mesocricetus auratus	4:Protein predicted	putative methyltransferase C9orf114 homolog	0.6865	0.9917	0	0	0	0	1	0	0	0	0	0	1	0	0	0	0	0	1	0	0	0	0	0	10543.7	0	0	0	0	0	0	0
tr|A0A1U7RC03|A0A1U7RC03_MESAU	A0A1U7RC03	A0A1U7RC03_MESAU	Fubp3	575	Mesocricetus auratus	4:Protein predicted	far upstream element-binding protein 3 isoform X1	1	0.9989	0	0	0	0	4	0	0	0	0	0	0	0	0	0	0	0	4	0	0	0	0	0	94423	0	0	0	0	0	0	0	tr|A0A1U8CLA4|A0A1U8CLA4_MESAU, tr|A0A1U8CLK0|A0A1U8CLK0_MESAU, tr|A0A1U8CWT2|A0A1U8CWT2_MESAU
tr|A0A1U7RC15|A0A1U7RC15_MESAU	A0A1U7RC15	A0A1U7RC15_MESAU	Synm	1550	Mesocricetus auratus	3:Protein inferred from homology	synemin isoform X1	1	0.999	0	0	0	45	8	28	0	0	0	7	0	5	0	0	0	45	8	28	0	0	0	954457	136025	537611	0	0	0	96773.8	27600.3	66423.4
tr|A0A1U7RCL6|A0A1U7RCL6_MESAU	A0A1U7RCL6	A0A1U7RCL6_MESAU	Psmb4	264	Mesocricetus auratus	3:Protein inferred from homology	Proteasome subunit beta	0.9997	0.9968	0	0	0	4	0	0	0	0	0	4	0	0	0	0	0	4	0	0	0	0	0	39477.8	0	0	0	0	0	0	0	0
tr|A0A1U7RCQ1|A0A1U7RCQ1_MESAU	A0A1U7RCQ1	A0A1U7RCQ1_MESAU	Mtf1	676	Mesocricetus auratus	4:Protein predicted	metal regulatory transcription factor 1 isoform X1	1	0.999	0	0	0	0	5	1	0	0	0	0	0	0	0	0	0	0	5	1	0	0	0	23694.4	72673.6	19619.6	0	0	0	15177.3	48269.4	0	tr|A0A1U8CLD1|A0A1U8CLD1_MESAU
tr|A0A1U7RCX1|A0A1U7RCX1_MESAU	A0A1U7RCX1	A0A1U7RCX1_MESAU	Wdr75	829	Mesocricetus auratus	4:Protein predicted	WD repeat-containing protein 75	0.878	0.9975	0	0	0	0	1	0	0	0	0	0	1	0	0	0	0	0	1	0	0	0	0	0	8258.51	0	0	0	0	0	0	0
tr|A0A1U7RD22|A0A1U7RD22_MESAU	A0A1U7RD22	A0A1U7RD22_MESAU	Zc3h7a	971	Mesocricetus auratus	4:Protein predicted	zinc finger CCCH domain-containing protein 7A isoform X3	1	0.999	0	0	0	0	10	7	0	0	0	0	0	0	0	0	0	0	10	7	0	0	0	104760	138026	144435	0	0	0	34181.6	27389.3	39068.3	tr|A0A3Q0DFT9|A0A3Q0DFT9_MESAU
tr|A0A1U7RD28|A0A1U7RD28_MESAU	A0A1U7RD28	A0A1U7RD28_MESAU	Atp13a1	1201	Mesocricetus auratus	3:Protein inferred from homology	Cation-transporting ATPase	0.9017	0.998	0	0	0	2	0	0	0	0	0	2	0	0	0	0	0	2	0	0	0	0	0	16410.8	0	0	0	0	0	0	0	0
tr|A0A1U7RD63|A0A1U7RD63_MESAU	A0A1U7RD63	A0A1U7RD63_MESAU	Samd4b	689	Mesocricetus auratus	4:Protein predicted	protein Smaug homolog 2	1	0.999	0	0	0	0	5	0	0	0	0	0	5	0	0	0	0	0	5	0	0	0	0	0	23293.5	0	0	0	0	0	0	0
tr|A0A1U7RD92|A0A1U7RD92_MESAU	A0A1U7RD92	A0A1U7RD92_MESAU	Rpl18	188	Mesocricetus auratus	4:Protein predicted	60S ribosomal protein L18	1	0.999	8	10	7	9	7	3	0	0	0	0	0	0	8	10	7	9	7	3	350436	202021	123715	552110	217931	87530.2	166506	103352	64818.3	290464	104931	49888.2	tr|Q0QEW7|Q0QEW7_MESAU
tr|A0A1U7RDA2|A0A1U7RDA2_MESAU	A0A1U7RDA2	A0A1U7RDA2_MESAU	Ruvbl2	463	Mesocricetus auratus	3:Protein inferred from homology	RuvB-like helicase	0.9481	0.999	0	0	0	0	1	0	0	0	0	0	1	0	0	0	0	0	1	0	0	0	0	0	5014.39	0	0	0	0	0	0	0
tr|A0A1U7RDB7|A0A1U7RDB7_MESAU	A0A1U7RDB7	A0A1U7RDB7_MESAU	Scaf1	1252	Mesocricetus auratus	4:Protein predicted	splicing factor, arginine/serine-rich 19	1	0.999	12	15	0	1	3	0	12	15	0	1	3	0	12	15	0	1	3	0	117848	316220	0	54472.9	111073	6055.27	29547	66793	0	30245.3	31022.5	0
tr|A0A1U7RDI5|A0A1U7RDI5_MESAU	A0A1U7RDI5	A0A1U7RDI5_MESAU	Wdr46	612	Mesocricetus auratus	4:Protein predicted	WD repeat-containing protein 46	1	0.999	15	0	0	13	0	2	15	0	0	13	0	2	15	0	0	13	0	2	194616	0	0	332415	7858.4	44681.7	44122.2	0	0	69419.3	0	27474
tr|A0A1U7RDJ6|A0A1U7RDJ6_MESAU	A0A1U7RDJ6	A0A1U7RDJ6_MESAU	Ehd2	543	Mesocricetus auratus	3:Protein inferred from homology	EH domain-containing protein 2	1	0.999	0	0	0	0	13	3	0	0	0	0	13	3	0	0	0	0	14	3	0	0	0	0	161388	44421.2	0	0	0	0	45164.5	29528.5
tr|A0A1U7RDX1|A0A1U7RDX1_MESAU	A0A1U7RDX1	A0A1U7RDX1_MESAU	LOC101840609	221	Mesocricetus auratus	3:Protein inferred from homology	histone H1.5	1	0.999	27	16	8	25	9	9	27	16	8	25	9	9	54	247	81	48	73	42	5.33792e+06	246767	263239	4605856	289926	120061	4724910	291710	216294	3.99705e+06	275203	0
tr|A0A1U7RDZ8|A0A1U7RDZ8_MESAU	A0A1U7RDZ8	A0A1U7RDZ8_MESAU	Tkt	623	Mesocricetus auratus	4:Protein predicted	transketolase	0.9042	0.9981	1	0	0	0	0	0	1	0	0	0	0	0	1	0	0	0	0	0	8685.66	0	0	0	0	0	0	0	0	0	0	0
tr|A0A1U7RE26|A0A1U7RE26_MESAU	A0A1U7RE26	A0A1U7RE26_MESAU	Xab2	855	Mesocricetus auratus	4:Protein predicted	pre-mRNA-splicing factor SYF1	1	0.999	0	0	0	55	59	55	0	0	0	55	59	55	0	0	0	55	59	55	0	0	0	1.70083e+06	1666090	1.109e+06	0	0	0	207355	189014	132094
tr|A0A1U7RE28|A0A1U7RE28_MESAU	A0A1U7RE28	A0A1U7RE28_MESAU	Ppia	320	Mesocricetus auratus	4:Protein predicted	peptidyl-prolyl cis-trans isomerase A	0.9693	0.9803	0	0	0	0	1	0	0	0	0	0	0	0	6	0	3	3	4	1	0	0	0	0	18530.7	0	0	0	0	0	0	0
tr|A0A1U7RE46|A0A1U7RE46_MESAU	A0A1U7RE46	A0A1U7RE46_MESAU	Elavl1	326	Mesocricetus auratus	3:Protein inferred from homology	ELAV-like protein	1	0.999	1	0	0	1	1	0	1	0	0	1	1	0	1	0	0	1	1	0	10958	0	0	19081.5	22555.3	0	0	0	0	0	0	0
tr|A0A1U7RE56|A0A1U7RE56_MESAU	A0A1U7RE56	A0A1U7RE56_MESAU	Vars	1264	Mesocricetus auratus	3:Protein inferred from homology	valine--tRNA ligase	1	0.9956	0	0	0	3	0	1	0	0	0	3	0	1	0	0	0	3	0	1	0	0	0	34528.8	0	10000.3	0	0	0	0	0	0
tr|A0A1U7REA9|A0A1U7REA9_MESAU	A0A1U7REA9	A0A1U7REA9_MESAU	Surf6	355	Mesocricetus auratus	4:Protein predicted	surfeit locus protein 6	1	0.999	33	30	3	30	17	3	33	30	3	30	17	3	33	30	3	30	17	3	1.57161e+06	570241	263005	1611208	924802	121341	699481	286347	167036	666376	456372	78286.3
tr|A0A1U7REG4|A0A1U7REG4_MESAU	A0A1U7REG4	A0A1U7REG4_MESAU	Supt16h	1047	Mesocricetus auratus	4:Protein predicted	FACT complex subunit SPT16	0.9995	0.999	0	1	0	0	2	0	0	1	0	0	2	0	0	1	0	0	2	0	0	11052.1	0	13430	14163.6	17640.5	0	0	0	0	0	0
tr|A0A1U7RF25|A0A1U7RF25_MESAU	A0A1U7RF25	A0A1U7RF25_MESAU	Tirap	238	Mesocricetus auratus	4:Protein predicted	toll/interleukin-1 receptor domain-containing adapter protein isoform X2	0.9186	0.9984	0	0	0	0	1	0	0	0	0	0	0	0	0	0	0	0	1	0	0	0	0	0	5867.84	0	0	0	0	0	0	0	tr|A0A1U8CXD4|A0A1U8CXD4_MESAU
tr|A0A1U7RF34|A0A1U7RF34_MESAU	A0A1U7RF34	A0A1U7RF34_MESAU	Krt13	440	Mesocricetus auratus	3:Protein inferred from homology	keratin, type I cytoskeletal 13	1	0.9919	1	0	9	5	0	6	1	0	9	5	0	6	11	3	25	26	1	16	26339.2	0	216127	201299	0	107244	0	0	161742	156482	0	58141.6
tr|A0A1U7RF35|A0A1U7RF35_MESAU	A0A1U7RF35	A0A1U7RF35_MESAU	Stt3a	705	Mesocricetus auratus	4:Protein predicted	dolichyl-diphosphooligosaccharide--protein glycosyltransferase subunit STT3A	1	0.9989	2	0	0	2	0	0	2	0	0	2	0	0	2	0	0	2	0	0	17100.5	0	0	20244	0	0	0	0	0	0	0	0
tr|A0A1U7RF39|A0A1U7RF39_MESAU	A0A1U7RF39	A0A1U7RF39_MESAU	Krt16	460	Mesocricetus auratus	3:Protein inferred from homology	keratin, type I cytoskeletal 16 isoform X2	1	0.999	13	0	21	17	1	6	0	0	0	0	0	0	31	0	40	42	2	11	834814	0	900991	1.33682e+06	69727.4	413273	305460	0	338319	493502	51600.4	154643	tr|A0A1U8CT68|A0A1U8CT68_MESAU
tr|A0A1U7RF50|A0A1U7RF50_MESAU	A0A1U7RF50	A0A1U7RF50_MESAU	Acly	1101	Mesocricetus auratus	3:Protein inferred from homology	ATP-citrate synthase	1	0.999	0	1	1	5	15	13	0	0	0	0	0	0	0	1	1	5	15	13	0	9900.57	12600.2	124155	206058	138564	0	0	0	34226.9	41926.2	51378.2	tr|A0A1U7RHI7|A0A1U7RHI7_MESAU
tr|A0A1U7RFN8|A0A1U7RFN8_MESAU	A0A1U7RFN8	A0A1U7RFN8_MESAU	Hnrnpl	586	Mesocricetus auratus	4:Protein predicted	heterogeneous nuclear ribonucleoprotein L isoform X2	1	0.999	4	2	0	4	0	1	0	0	0	0	0	0	4	2	0	4	0	1	57102.2	11525.5	0	49959.5	11322.3	14450.8	29641.4	0	0	23416.6	0	0	tr|A0A1U8CN23|A0A1U8CN23_MESAU
tr|A0A1U7RFP4|A0A1U7RFP4_MESAU	A0A1U7RFP4	A0A1U7RFP4_MESAU	Nccrp1	266	Mesocricetus auratus	4:Protein predicted	F-box only protein 50	0.9071	0.9981	0	0	1	1	0	0	0	0	1	1	0	0	0	0	1	1	0	0	0	0	6361.08	17914.1	0	0	0	0	0	0	0	0
tr|A0A1U7RFU3|A0A1U7RFU3_MESAU	A0A1U7RFU3	A0A1U7RFU3_MESAU	Snrpd2	118	Mesocricetus auratus	3:Protein inferred from homology	Small nuclear ribonucleoprotein Sm D2	0.4407	0.9773	0	0	0	0	1	1	0	0	0	0	1	1	0	0	0	0	1	1	0	0	0	0	3244.38	3335.06	0	0	0	0	0	0
tr|A0A1U7RG31|A0A1U7RG31_MESAU	A0A1U7RG31	A0A1U7RG31_MESAU	Ube2m	183	Mesocricetus auratus	3:Protein inferred from homology	NEDD8-conjugating enzyme Ubc12	1	0.999	0	0	0	1	4	3	0	0	0	1	4	3	0	0	0	1	4	3	0	0	0	39048.4	90902.4	99809.3	0	0	0	24106.6	34226.8	42196.6
tr|A0A1U7RG35|A0A1U7RG35_MESAU	A0A1U7RG35	A0A1U7RG35_MESAU	Nop53	479	Mesocricetus auratus	3:Protein inferred from homology	Ribosome biogenesis protein NOP53	1	0.9965	2	2	0	0	1	1	0	0	0	0	0	0	2	2	0	0	1	1	38475.7	0	0	16052.2	22116.6	0	0	0	0	0	0	0	tr|A0A1U8CND9|A0A1U8CND9_MESAU
tr|A0A1U7RGH9|A0A1U7RGH9_MESAU	A0A1U7RGH9	A0A1U7RGH9_MESAU	LOC101837114	128	Mesocricetus auratus	3:Protein inferred from homology	Histone H2A	0.9482	0.999	2	0	0	2	0	0	0	0	0	0	0	0	2	0	0	2	0	0	12010.3	0	0	8489.35	0	0	0	0	0	0	0	0	tr|A0A1U8CNQ3|A0A1U8CNQ3_MESAU
tr|A0A1U7RGJ9|A0A1U7RGJ9_MESAU	A0A1U7RGJ9	A0A1U7RGJ9_MESAU	LOC101836685	263	Mesocricetus auratus	4:Protein predicted	PRKC apoptosis WT1 regulator protein-like	0.9468	0.999	0	0	0	0	0	1	0	0	0	0	0	1	0	0	0	0	0	1	0	0	0	0	0	21169.9	0	0	0	0	0	0
tr|A0A1U7RGP2|A0A1U7RGP2_MESAU	A0A1U7RGP2	A0A1U7RGP2_MESAU	Pa2g4	394	Mesocricetus auratus	4:Protein predicted	proliferation-associated protein 2G4	1	0.999	4	4	0	7	2	1	0	0	0	0	1	0	4	4	0	7	2	1	28138.9	36368.6	0	66675.6	57859.3	34808.9	39559.9	19802.4	0	34097.2	31281.9	0
tr|A0A1U7RGV1|A0A1U7RGV1_MESAU	A0A1U7RGV1	A0A1U7RGV1_MESAU	LOC101830584	942	Mesocricetus auratus	4:Protein predicted	DNA topoisomerase 2-alpha	0.9996	0.9978	2	0	0	0	2	1	0	0	0	0	2	1	3	0	0	1	2	2	18262.2	0	0	24283.9	8254.53	39413.7	0	0	0	0	0	0
tr|A0A1U7RGX0|A0A1U7RGX0_MESAU	A0A1U7RGX0	A0A1U7RGX0_MESAU	LOC101840895	262	Mesocricetus auratus	4:Protein predicted	adaptin ear-binding coat-associated protein 2	1	0.999	0	0	0	8	7	5	0	0	0	8	7	5	0	0	0	8	7	5	0	0	0	100319	138073	121398	0	0	0	52379.7	59353.6	89016.9
tr|A0A1U7RGX4|A0A1U7RGX4_MESAU	A0A1U7RGX4	A0A1U7RGX4_MESAU	LOC101843032	359	Mesocricetus auratus	4:Protein predicted	pre-rRNA-processing protein TSR1 homolog	0.9481	0.999	2	0	0	2	0	0	2	0	0	2	0	0	2	0	0	2	0	0	20205.4	0	0	36671.2	0	0	0	0	0	0	0	0
tr|A0A1U7RGZ8|A0A1U7RGZ8_MESAU	A0A1U7RGZ8	A0A1U7RGZ8_MESAU	LOC101829959	512	Mesocricetus auratus	4:Protein predicted	H/ACA ribonucleoprotein complex subunit 4	1	0.999	14	3	0	14	5	0	5	1	0	9	0	0	14	3	0	14	5	0	100726	26240.4	0	216592	53156.6	0	36687.9	29760.8	0	72586.2	26331.8	0
tr|A0A1U7RH05|A0A1U7RH05_MESAU	A0A1U7RH05	A0A1U7RH05_MESAU	Nupl2	423	Mesocricetus auratus	4:Protein predicted	nucleoporin-like protein 2 isoform X1	1	0.999	0	0	0	1	2	5	0	0	0	0	0	0	0	0	0	1	2	5	0	0	0	17151	37589.1	47870.8	0	0	0	0	19334.7	24633.2	tr|A0A3Q0CF87|A0A3Q0CF87_MESAU
tr|A0A1U7RH34|A0A1U7RH34_MESAU	A0A1U7RH34	A0A1U7RH34_MESAU	LOC101823092	178	Mesocricetus auratus	4:Protein predicted	nucleolar protein 16	1	0.999	5	9	0	12	8	0	5	9	0	12	8	0	5	9	0	12	8	0	93698.7	147806	0	124800	152957	0	30617.5	42665.7	0	39777.6	39700.4	0
tr|A0A1U7RH90|A0A1U7RH90_MESAU	A0A1U7RH90	A0A1U7RH90_MESAU	Smarcd3	483	Mesocricetus auratus	4:Protein predicted	SWI/SNF-related matrix-associated actin-dependent regulator of chromatin subfamily D member 3 isoform X2	1	0.999	0	0	0	2	3	3	0	0	0	0	0	0	0	0	0	2	3	3	0	0	0	35625.2	31129.7	13084.9	0	0	0	0	0	0	tr|A0A1U8CPV7|A0A1U8CPV7_MESAU, tr|A0A1U8CQ35|A0A1U8CQ35_MESAU, tr|A0A1U8CSW4|A0A1U8CSW4_MESAU
tr|A0A1U7RHE5|A0A1U7RHE5_MESAU	A0A1U7RHE5	A0A1U7RHE5_MESAU	Prdx2	198	Mesocricetus auratus	4:Protein predicted	peroxiredoxin-2	0.9985	0.9989	0	0	0	2	0	0	0	0	0	2	0	0	1	0	0	2	0	0	0	0	0	17812	0	0	0	0	0	0	0	0
tr|A0A1U7RHH7|A0A1U7RHH7_MESAU	A0A1U7RHH7	A0A1U7RHH7_MESAU	Krt17	433	Mesocricetus auratus	3:Protein inferred from homology	keratin, type I cytoskeletal 17	1	0.999	15	0	46	11	0	9	13	0	42	10	0	9	34	0	57	33	1	13	284110	0	2.36091e+06	488007	0	105851	77912	0	540459	119191	0	38711.3
tr|A0A1U7RHQ1|A0A1U7RHQ1_MESAU	A0A1U7RHQ1	A0A1U7RHQ1_MESAU	Osgep	335	Mesocricetus auratus	3:Protein inferred from homology	Probable tRNA N6-adenosine threonylcarbamoyltransferase	0.6425	0.9899	0	0	0	0	0	1	0	0	0	0	0	1	0	0	0	0	0	1	0	0	0	0	87987.7	130221	0	0	0	0	0	0
tr|A0A1U7RHW1|A0A1U7RHW1_MESAU	A0A1U7RHW1	A0A1U7RHW1_MESAU	Cc2d1a	943	Mesocricetus auratus	4:Protein predicted	coiled-coil and C2 domain-containing protein 1A	1	0.999	0	0	0	12	17	20	0	0	0	12	17	20	0	0	0	12	17	20	0	0	0	237012	578275	691566	0	0	0	64734.3	113280	139105
tr|A0A1U7RI11|A0A1U7RI11_MESAU	A0A1U7RI11	A0A1U7RI11_MESAU	Cetn2	172	Mesocricetus auratus	4:Protein predicted	centrin-2	0.4761	0.9803	0	0	1	0	0	0	0	0	1	0	0	0	0	0	1	0	0	0	0	0	0	0	0	0	0	0	0	0	0	0
tr|A0A1U7RIJ7|A0A1U7RIJ7_MESAU	A0A1U7RIJ7	A0A1U7RIJ7_MESAU	LOC101838460	1231	Mesocricetus auratus	4:Protein predicted	protein transport protein Sec31A	0.8685	0.9972	0	0	0	1	1	0	0	0	0	1	1	0	0	0	0	1	1	0	0	0	0	16104.1	27862.3	0	0	0	0	0	0	0
tr|A0A1U7RIK2|A0A1U7RIK2_MESAU	A0A1U7RIK2	A0A1U7RIK2_MESAU	LOC101840342	1230	Mesocricetus auratus	4:Protein predicted	cullin-associated NEDD8-dissociated protein 1	1	0.999	0	0	0	0	9	0	0	0	0	0	8	0	0	0	0	0	9	0	0	0	0	0	80774.3	0	0	0	0	0	0	0
tr|A0A1U7RIM9|A0A1U7RIM9_MESAU	A0A1U7RIM9	A0A1U7RIM9_MESAU	LOC101831205	306	Mesocricetus auratus	4:Protein predicted	ADP-ribosylation factor GTPase-activating protein 1 isoform X1	0.9482	0.999	0	0	0	2	2	1	0	0	0	0	0	0	0	0	0	2	2	1	0	0	0	21023.5	16145	21161.5	0	0	0	0	0	0	tr|A0A1U8C8Y8|A0A1U8C8Y8_MESAU
tr|A0A1U7RIS0|A0A1U7RIS0_MESAU	A0A1U7RIS0	A0A1U7RIS0_MESAU	Crcp	147	Mesocricetus auratus	4:Protein predicted	DNA-directed RNA polymerase III subunit RPC9	1	0.999	0	0	0	0	3	4	0	0	0	0	3	4	0	0	0	0	3	4	0	0	0	0	39112.7	42368	0	0	0	0	24511	27454
tr|A0A1U7RJT6|A0A1U7RJT6_MESAU	A0A1U7RJT6	A0A1U7RJT6_MESAU	LOC101841164	338	Mesocricetus auratus	4:Protein predicted	activator of 90 kDa heat shock protein ATPase homolog 1	0.9327	0.9987	0	0	0	0	2	1	0	0	0	0	2	1	0	0	0	0	2	1	0	0	0	0	51141.7	24220.8	0	0	0	0	0	0
tr|A0A1U7RJY0|A0A1U7RJY0_MESAU	A0A1U7RJY0	A0A1U7RJY0_MESAU	LOC101838124	416	Mesocricetus auratus	3:Protein inferred from homology	calreticulin	0.9482	0.999	2	0	0	0	0	0	2	0	0	0	0	0	2	0	0	0	0	0	23736.5	0	0	0	0	0	0	0	0	0	0	0
tr|A0A1U7RK17|A0A1U7RK17_MESAU	A0A1U7RK17	A0A1U7RK17_MESAU	LOC101832437	305	Mesocricetus auratus	4:Protein predicted	RNA-binding protein with serine-rich domain 1	1	0.999	4	6	1	2	3	3	0	3	0	0	1	0	4	6	1	2	3	3	35393.2	91411.2	34336.9	47993.4	48875	37279.5	0	68996.8	0	0	32815.6	0
tr|A0A1U7RKI4|A0A1U7RKI4_MESAU	A0A1U7RKI4	A0A1U7RKI4_MESAU	Ythdf3	587	Mesocricetus auratus	4:Protein predicted	LOW QUALITY PROTEIN: YTH domain-containing family protein 3	1	0.999	0	0	0	2	6	9	0	0	0	2	6	9	0	0	0	2	6	9	0	0	0	75042.3	133968	189772	0	0	0	41426.6	36109.9	50098.2
tr|A0A1U8BDS0|A0A1U8BDS0_MESAU	A0A1U8BDS0	A0A1U8BDS0_MESAU	Bclaf1	918	Mesocricetus auratus	4:Protein predicted	bcl-2-associated transcription factor 1 isoform X2	1	0.999	0	1	0	0	2	0	0	0	0	0	0	0	0	1	0	0	2	0	0	7783.91	0	0	9349.9	0	0	0	0	0	0	0	tr|A0A1U8BDY8|A0A1U8BDY8_MESAU, tr|A0A1U8BHG4|A0A1U8BHG4_MESAU, tr|A0A1U8BQ25|A0A1U8BQ25_MESAU
tr|A0A1U8BDZ2|A0A1U8BDZ2_MESAU	A0A1U8BDZ2	A0A1U8BDZ2_MESAU	Tcp1	285	Mesocricetus auratus	3:Protein inferred from homology	T-complex protein 1 subunit alpha	1	0.999	0	4	0	3	3	1	0	4	0	3	3	1	0	8	0	4	9	6	0	68290.1	0	86872.1	86645	35244.7	0	35582.3	0	58409.9	54054.9	0
tr|A0A1U8BE57|A0A1U8BE57_MESAU	A0A1U8BE57	A0A1U8BE57_MESAU	Snx9	594	Mesocricetus auratus	3:Protein inferred from homology	Sorting nexin	1	0.999	0	0	0	0	20	3	0	0	0	0	20	3	0	0	0	0	20	3	0	0	0	0	219169	94009.5	0	0	0	0	48464.8	38590.5
tr|A0A1U8BEQ4|A0A1U8BEQ4_MESAU	A0A1U8BEQ4	A0A1U8BEQ4_MESAU	Hnrnpf	415	Mesocricetus auratus	4:Protein predicted	heterogeneous nuclear ribonucleoprotein F	1	0.999	0	0	0	4	8	6	0	0	0	3	7	1	0	0	0	4	8	6	0	0	0	127547	162084	126291	0	0	0	60308.2	69016.3	56675
tr|A0A1U8BEY3|A0A1U8BEY3_MESAU	A0A1U8BEY3	A0A1U8BEY3_MESAU	LOC101828345	136	Mesocricetus auratus	3:Protein inferred from homology	Histone H3	1	0.999	0	0	0	0	2	0	0	0	0	0	0	0	0	0	0	0	2	0	0	0	0	0	13454.8	0	0	0	0	0	0	0	tr|A0A3Q0CE82|A0A3Q0CE82_MESAU, tr|A0A3Q0CEQ0|A0A3Q0CEQ0_MESAU
tr|A0A1U8BFL8|A0A1U8BFL8_MESAU	A0A1U8BFL8	A0A1U8BFL8_MESAU	Phf2	1138	Mesocricetus auratus	4:Protein predicted	lysine-specific demethylase PHF2	1	0.999	15	0	1	12	0	0	14	0	1	9	0	0	15	0	1	12	0	0	234383	0	35513.8	456977	0	55510.3	62922.1	0	0	105957	0	36064.3
tr|A0A1U8BFM4|A0A1U8BFM4_MESAU	A0A1U8BFM4	A0A1U8BFM4_MESAU	Fgfr1	830	Mesocricetus auratus	3:Protein inferred from homology	Fibroblast growth factor receptor	1	0.9986	0	0	0	0	4	0	0	0	0	0	0	0	0	0	0	0	4	0	0	0	0	0	35668	0	0	0	0	0	0	0	tr|A0A1U8BJ90|A0A1U8BJ90_MESAU, tr|A0A1U8BSQ0|A0A1U8BSQ0_MESAU, tr|A0A3Q0CEE4|A0A3Q0CEE4_MESAU, tr|A0A3Q0CJ89|A0A3Q0CJ89_MESAU, tr|A0A3Q0CJE3|A0A3Q0CJE3_MESAU, tr|A0A3Q0CJS8|A0A3Q0CJS8_MESAU
tr|A0A1U8BFU4|A0A1U8BFU4_MESAU	A0A1U8BFU4	A0A1U8BFU4_MESAU	Jph1	660	Mesocricetus auratus	3:Protein inferred from homology	Junctophilin	0.8159	0.9959	0	0	0	1	0	0	0	0	0	1	0	0	0	0	0	1	0	0	0	0	0	26809.2	0	0	0	0	0	0	0	0
tr|A0A1U8BG47|A0A1U8BG47_MESAU	A0A1U8BG47	A0A1U8BG47_MESAU	Gtpbp1	669	Mesocricetus auratus	4:Protein predicted	GTP-binding protein 1	1	0.9989	0	0	0	3	0	0	0	0	0	3	0	0	0	0	0	3	0	0	0	0	0	44283.7	0	0	0	0	0	0	0	0
tr|A0A1U8BG52|A0A1U8BG52_MESAU	A0A1U8BG52	A0A1U8BG52_MESAU	LOC101827473	193	Mesocricetus auratus	3:Protein inferred from homology	histone H1.0	1	0.999	7	6	9	3	4	7	7	6	9	3	4	7	7	6	9	3	4	7	76136.1	156180	267805	78470.7	111081	244845	54541	0	0	58059.8	0	0
tr|A0A1U8BGY6|A0A1U8BGY6_MESAU	A0A1U8BGY6	A0A1U8BGY6_MESAU	Tnrc6b	1828	Mesocricetus auratus	4:Protein predicted	trinucleotide repeat-containing gene 6B protein	1	0.999	0	0	0	36	46	41	0	0	0	36	46	41	0	0	0	36	46	41	0	0	0	717115	724594	692859	0	0	0	83810.1	80144.5	78946.3
tr|A0A1U8BHN5|A0A1U8BHN5_MESAU	A0A1U8BHN5	A0A1U8BHN5_MESAU	Ltv1	468	Mesocricetus auratus	4:Protein predicted	protein LTV1 homolog	1	0.999	14	10	1	13	3	5	14	10	1	13	3	5	14	10	1	13	3	5	112555	70938.4	22592.9	248558	66092.5	72987.1	39092.7	29361.1	0	78268.8	40435.1	30978.2
tr|A0A1U8BI13|A0A1U8BI13_MESAU	A0A1U8BI13	A0A1U8BI13_MESAU	Mink1	1318	Mesocricetus auratus	4:Protein predicted	misshapen-like kinase 1 isoform X1	1	0.999	0	0	0	3	4	5	0	0	0	0	0	0	0	0	0	5	6	9	0	0	0	113039	41449.3	110141	0	0	0	51327.3	18973.1	51405.3	tr|A0A1U8BIR8|A0A1U8BIR8_MESAU, tr|A0A1U8BLR4|A0A1U8BLR4_MESAU, tr|A0A1U8BUB8|A0A1U8BUB8_MESAU, tr|A0A3Q0CFZ8|A0A3Q0CFZ8_MESAU, tr|A0A3Q0CKX5|A0A3Q0CKX5_MESAU, tr|A0A3Q0CKY3|A0A3Q0CKY3_MESAU, tr|A0A3Q0CMY0|A0A3Q0CMY0_MESAU
tr|A0A1U8BID4|A0A1U8BID4_MESAU	A0A1U8BID4	A0A1U8BID4_MESAU	Plscr3	295	Mesocricetus auratus	3:Protein inferred from homology	Phospholipid scramblase	1	0.999	0	0	0	0	3	4	0	0	0	0	0	0	0	0	0	0	3	4	0	0	0	38535.2	129094	81338.5	0	0	0	25708.6	80370.3	50631.2	tr|A0A3Q0CG14|A0A3Q0CG14_MESAU
tr|A0A1U8BIF7|A0A1U8BIF7_MESAU	A0A1U8BIF7	A0A1U8BIF7_MESAU	LOC101825642	1940	Mesocricetus auratus	3:Protein inferred from homology	myosin-3	1	0.999	11	0	0	7	0	0	11	0	0	7	0	0	11	0	0	7	0	0	106607	0	0	161496	0	0	24994.5	0	0	31716.6	0	0
tr|A0A1U8BKE1|A0A1U8BKE1_MESAU	A0A1U8BKE1	A0A1U8BKE1_MESAU	Ddx24	860	Mesocricetus auratus	4:Protein predicted	ATP-dependent RNA helicase DDX24	1	0.999	5	0	2	3	0	0	5	0	2	3	0	0	5	0	2	3	0	0	98806.4	0	3823.38	120021	0	0	32552.5	0	0	37694.1	0	0
tr|A0A1U8BKU3|A0A1U8BKU3_MESAU	A0A1U8BKU3	A0A1U8BKU3_MESAU	Arfgap3	517	Mesocricetus auratus	4:Protein predicted	ADP-ribosylation factor GTPase-activating protein 3 isoform X1	1	0.999	0	0	0	2	9	1	0	0	0	0	2	0	0	0	0	2	9	1	0	0	0	82797.3	126974	21972	0	0	0	39870.9	46482.8	0
tr|A0A1U8BKW3|A0A1U8BKW3_MESAU	A0A1U8BKW3	A0A1U8BKW3_MESAU	Sirpa	523	Mesocricetus auratus	4:Protein predicted	tyrosine-protein phosphatase non-receptor type substrate 1 isoform X2	1	0.999	0	0	0	0	10	8	0	0	0	0	3	2	0	0	0	0	10	8	0	0	0	0	145481	113884	0	0	0	0	39657.2	35307.8
tr|A0A1U8BLJ9|A0A1U8BLJ9_MESAU	A0A1U8BLJ9	A0A1U8BLJ9_MESAU	Tsr1	466	Mesocricetus auratus	4:Protein predicted	pre-rRNA-processing protein TSR1 homolog isoform X2	1	0.9989	0	1	1	4	0	0	0	0	0	0	0	0	0	1	1	4	0	0	0	0	32924.6	60482.7	0	0	0	0	0	0	0	0	tr|A0A1U8BUU9|A0A1U8BUU9_MESAU
tr|A0A1U8BLP6|A0A1U8BLP6_MESAU	A0A1U8BLP6	A0A1U8BLP6_MESAU	Chd3	2031	Mesocricetus auratus	4:Protein predicted	chromodomain-helicase-DNA-binding protein 3 isoform X8	1	0.999	14	5	10	8	3	2	0	0	0	0	0	0	14	8	11	12	5	3	160209	76401.4	116815	207851	50582	44406.1	44329	31077.9	42530.8	61016.8	41869.3	39305.2	tr|A0A1U8BUZ5|A0A1U8BUZ5_MESAU
tr|A0A1U8BLS5|A0A1U8BLS5_MESAU	A0A1U8BLS5	A0A1U8BLS5_MESAU	LOC101832181	933	Mesocricetus auratus	4:Protein predicted	protocadherin gamma-A11 isoform X3	1	0.9988	0	0	0	0	2	1	0	0	0	0	1	1	0	0	0	0	2	1	0	0	0	0	94260.3	84964.3	0	0	0	0	78036.7	84054.5
tr|A0A1U8BLX2|A0A1U8BLX2_MESAU	A0A1U8BLX2	A0A1U8BLX2_MESAU	Ncam1	833	Mesocricetus auratus	4:Protein predicted	neural cell adhesion molecule 1 isoform X2	1	0.999	0	1	0	20	28	13	0	0	0	0	2	0	0	1	0	20	28	13	0	26110.4	0	643460	811642	416085	0	0	0	138397	160167	121856
tr|A0A1U8BMD4|A0A1U8BMD4_MESAU	A0A1U8BMD4	A0A1U8BMD4_MESAU	Pik3ca	1068	Mesocricetus auratus	3:Protein inferred from homology	Phosphatidylinositol 4,5-bisphosphate 3-kinase catalytic subunit	1	0.999	0	0	0	57	170	57	0	0	0	49	161	54	0	0	0	57	170	57	0	0	0	1606786	6.4902e+06	2.01177e+06	0	0	0	210612	787066	301149
tr|A0A1U8BMH1|A0A1U8BMH1_MESAU	A0A1U8BMH1	A0A1U8BMH1_MESAU	Ncam1	562	Mesocricetus auratus	4:Protein predicted	neural cell adhesion molecule 1 isoform X8	1	0.9969	0	0	0	0	3	0	0	0	0	0	2	0	0	1	0	10	22	8	0	0	0	15567.3	23005	0	0	0	0	0	0	0
tr|A0A1U8BMV0|A0A1U8BMV0_MESAU	A0A1U8BMV0	A0A1U8BMV0_MESAU	Actg1	215	Mesocricetus auratus	3:Protein inferred from homology	actin, cytoplasmic 2	0.9999	0.999	4	3	1	3	2	2	4	3	1	3	2	2	20	14	13	18	12	10	33847.9	14558.3	17067	84101.7	14756.2	19180.2	0	0	0	0	0	0
tr|A0A1U8BNC4|A0A1U8BNC4_MESAU	A0A1U8BNC4	A0A1U8BNC4_MESAU	2009-09-01	566	Mesocricetus auratus	3:Protein inferred from homology	septin-9 isoform X5	1	0.999	0	0	0	8	14	14	0	0	0	0	0	0	0	0	0	8	14	14	0	0	0	155058	171518	203607	0	0	0	48591.6	45644.8	52511	tr|A0A1U8BS03|A0A1U8BS03_MESAU, tr|A0A1U8BZY0|A0A1U8BZY0_MESAU, tr|A0A3Q0CPU6|A0A3Q0CPU6_MESAU, tr|A0A3Q0CQ57|A0A3Q0CQ57_MESAU, tr|A0A3Q0CRQ3|A0A3Q0CRQ3_MESAU
tr|A0A1U8BND3|A0A1U8BND3_MESAU	A0A1U8BND3	A0A1U8BND3_MESAU	Flrt2	660	Mesocricetus auratus	4:Protein predicted	leucine-rich repeat transmembrane protein FLRT2	1	0.999	0	0	0	3	16	7	0	0	0	3	16	7	0	0	0	3	16	7	0	0	0	65648.6	315788	166081	0	0	0	48508.9	95592.7	69144.6
tr|A0A1U8BNZ6|A0A1U8BNZ6_MESAU	A0A1U8BNZ6	A0A1U8BNZ6_MESAU	Evc2	1215	Mesocricetus auratus	4:Protein predicted	limbin	1	0.999	0	0	0	0	4	0	0	0	0	0	4	0	0	0	0	0	4	0	0	0	0	4074.15	52819	0	0	0	0	0	0	0
tr|A0A1U8BP80|A0A1U8BP80_MESAU	A0A1U8BP80	A0A1U8BP80_MESAU	Evc	1005	Mesocricetus auratus	4:Protein predicted	ellis-van Creveld syndrome protein isoform X1	1	0.999	0	0	0	0	3	0	0	0	0	0	0	0	0	0	0	0	3	0	0	0	0	0	29877.7	0	0	0	0	0	0	0	tr|A0A3Q0CNH7|A0A3Q0CNH7_MESAU, tr|A0A3Q0CQ34|A0A3Q0CQ34_MESAU
tr|A0A1U8BPF1|A0A1U8BPF1_MESAU	A0A1U8BPF1	A0A1U8BPF1_MESAU	Pc	1178	Mesocricetus auratus	4:Protein predicted	Pyruvate carboxylase	1	0.999	318	729	542	310	670	292	318	729	542	310	670	292	318	729	542	310	670	292	21820030	44888200	35448380	25702298	47598356	23458632	1.68633e+06	4.03725e+06	3.12986e+06	2.11603e+06	4.15139e+06	2.05495e+06
tr|A0A1U8BPG1|A0A1U8BPG1_MESAU	A0A1U8BPG1	A0A1U8BPG1_MESAU	Tanc1	1851	Mesocricetus auratus	4:Protein predicted	protein TANC1 isoform X4	0.9311	0.9986	0	0	0	0	0	1	0	0	0	0	0	0	0	0	0	0	0	1	0	0	0	0	0	24860.2	0	0	0	0	0	0	tr|A0A1U8BXP5|A0A1U8BXP5_MESAU, tr|A0A3Q0CNI2|A0A3Q0CNI2_MESAU, tr|A0A3Q0CNK0|A0A3Q0CNK0_MESAU
tr|A0A1U8BPM1|A0A1U8BPM1_MESAU	A0A1U8BPM1	A0A1U8BPM1_MESAU	Tns1	1717	Mesocricetus auratus	4:Protein predicted	tensin-1 isoform X5	1	0.9989	0	0	0	4	0	0	0	0	0	0	0	0	0	0	0	5	1	0	0	0	0	54949.9	5771.22	0	0	0	0	0	0	0	tr|A0A3Q0CQS3|A0A3Q0CQS3_MESAU, tr|A0A3Q0CQS6|A0A3Q0CQS6_MESAU, tr|A0A3Q0CQS7|A0A3Q0CQS7_MESAU, tr|A0A3Q0CR46|A0A3Q0CR46_MESAU, tr|A0A3Q0CSP0|A0A3Q0CSP0_MESAU
tr|A0A1U8BPS4|A0A1U8BPS4_MESAU	A0A1U8BPS4	A0A1U8BPS4_MESAU	Acsl3	720	Mesocricetus auratus	4:Protein predicted	long-chain-fatty-acid--CoA ligase 3	1	0.9988	0	0	0	0	2	0	0	0	0	0	1	0	0	0	0	0	2	0	0	0	0	0	22715.3	0	0	0	0	0	0	0
tr|A0A1U8BPW4|A0A1U8BPW4_MESAU	A0A1U8BPW4	A0A1U8BPW4_MESAU	Ddx21	816	Mesocricetus auratus	4:Protein predicted	nucleolar RNA helicase 2	1	0.999	38	19	18	45	18	18	38	19	18	45	18	18	38	19	18	45	18	18	787348	152595	366729	1.63262e+06	243444	412790	103109	34087.1	54316.2	191798	39317.5	63117.5
tr|A0A1U8BQU8|A0A1U8BQU8_MESAU	A0A1U8BQU8	A0A1U8BQU8_MESAU	Aak1	1122	Mesocricetus auratus	4:Protein predicted	AP2-associated protein kinase 1 isoform X5	1	0.999	0	0	0	7	8	5	0	0	0	0	0	0	0	0	0	7	8	5	0	0	0	160912	63550.4	96186.7	0	0	0	38507.8	24740.7	32491.3	tr|A0A3Q0CLG0|A0A3Q0CLG0_MESAU, tr|A0A3Q0CRS8|A0A3Q0CRS8_MESAU, tr|A0A3Q0CRT0|A0A3Q0CRT0_MESAU, tr|A0A3Q0CS39|A0A3Q0CS39_MESAU
tr|A0A1U8BQV2|A0A1U8BQV2_MESAU	A0A1U8BQV2	A0A1U8BQV2_MESAU	Arcn1	511	Mesocricetus auratus	3:Protein inferred from homology	Coatomer subunit delta	1	0.999	0	0	0	1	8	2	0	0	0	1	8	2	0	0	0	1	8	2	0	0	0	0	90858.1	44365.1	0	0	0	0	26193.4	26910.4
tr|A0A1U8BQW6|A0A1U8BQW6_MESAU	A0A1U8BQW6	A0A1U8BQW6_MESAU	Hspa8	646	Mesocricetus auratus	3:Protein inferred from homology	heat shock cognate 71 kDa protein	1	0.999	32	5	12	74	48	65	25	2	3	47	29	45	32	5	12	74	48	65	350545	61386.9	219090	5038552	2.10407e+06	3.20123e+06	55305.8	26468.2	53847.9	692015	304387	459583
tr|A0A1U8BQY9|A0A1U8BQY9_MESAU	A0A1U8BQY9	A0A1U8BQY9_MESAU	Actl6a	429	Mesocricetus auratus	3:Protein inferred from homology	actin-like protein 6A	0.9467	0.999	1	0	0	0	0	0	1	0	0	0	0	0	1	0	0	0	0	0	9854.44	0	0	0	0	0	0	0	0	0	0	0
tr|A0A1U8BR13|A0A1U8BR13_MESAU	A0A1U8BR13	A0A1U8BR13_MESAU	Smg7	1184	Mesocricetus auratus	4:Protein predicted	protein SMG7 isoform X2	1	0.9989	0	0	0	0	2	4	0	0	0	0	0	0	0	0	0	0	2	4	0	0	0	0	55100	61526.8	0	0	0	0	41079.8	47120.3	tr|A0A1U8BUJ8|A0A1U8BUJ8_MESAU, tr|A0A1U8BUK3|A0A1U8BUK3_MESAU, tr|A0A1U8C1Y6|A0A1U8C1Y6_MESAU, tr|A0A1U8C2I6|A0A1U8C2I6_MESAU
tr|A0A1U8BR45|A0A1U8BR45_MESAU	A0A1U8BR45	A0A1U8BR45_MESAU	Dhx9	1387	Mesocricetus auratus	4:Protein predicted	ATP-dependent RNA helicase A	1	0.999	10	0	0	13	2	6	10	0	0	13	2	6	10	0	0	13	2	6	92349.2	0	0	238771	29029.8	117647	55877.5	0	0	51172.4	21765.6	36578.9
tr|A0A1U8BR66|A0A1U8BR66_MESAU	A0A1U8BR66	A0A1U8BR66_MESAU	LOC101829141	220	Mesocricetus auratus	3:Protein inferred from homology	histone H1.3	1	0.999	65	147	133	48	50	54	34	18	13	27	13	7	65	147	134	48	50	54	14797598	9124261	12127567	12730645	7950504	10791081	7082813	5.57242e+06	7.57956e+06	7.21887e+06	4747607	5.0106e+06
tr|A0A1U8BR76|A0A1U8BR76_MESAU	A0A1U8BR76	A0A1U8BR76_MESAU	Ripk1	658	Mesocricetus auratus	4:Protein predicted	receptor-interacting serine/threonine-protein kinase 1	0.9999	0.999	0	0	0	3	2	2	0	0	0	3	2	2	0	0	0	3	2	2	0	0	0	23097.4	31614.8	39111.6	0	0	0	0	18789.8	23478
tr|A0A1U8BRA6|A0A1U8BRA6_MESAU	A0A1U8BRA6	A0A1U8BRA6_MESAU	Lsg1	649	Mesocricetus auratus	4:Protein predicted	large subunit GTPase 1 homolog	0.9358	0.9987	0	0	0	0	2	1	0	0	0	0	2	1	0	0	0	0	2	1	0	0	0	0	19839.9	17799.3	0	0	0	0	0	0
tr|A0A1U8BRK0|A0A1U8BRK0_MESAU	A0A1U8BRK0	A0A1U8BRK0_MESAU	LOC101843174	912	Mesocricetus auratus	3:Protein inferred from homology	Eukaryotic translation initiation factor 3 subunit C	1	0.999	4	0	0	7	8	6	0	0	0	0	0	0	4	0	0	7	8	6	35648.4	0	0	100187	121961	92873.1	19981.7	0	0	33888.9	37352.3	33394.1	tr|A0A3Q0CVJ3|A0A3Q0CVJ3_MESAU
tr|A0A1U8BRP2|A0A1U8BRP2_MESAU	A0A1U8BRP2	A0A1U8BRP2_MESAU	Bms1	1276	Mesocricetus auratus	4:Protein predicted	ribosome biogenesis protein BMS1 homolog	1	0.999	5	3	0	6	1	0	5	3	0	6	1	0	5	3	0	6	1	0	91354	21359.6	0	194392	20102.4	0	27863.9	19050.1	0	58471	12953.2	0
tr|A0A1U8BRT1|A0A1U8BRT1_MESAU	A0A1U8BRT1	A0A1U8BRT1_MESAU	Ddx5	615	Mesocricetus auratus	3:Protein inferred from homology	probable ATP-dependent RNA helicase DDX5	1	0.999	1	13	1	35	34	53	0	11	1	26	28	44	1	13	1	35	34	53	22825.8	180409	13576.8	1.87957e+06	1.38608e+06	3.12529e+06	0	40884.8	0	295461	198680	491956
tr|A0A1U8BRW3|A0A1U8BRW3_MESAU	A0A1U8BRW3	A0A1U8BRW3_MESAU	Tbce	524	Mesocricetus auratus	4:Protein predicted	tubulin-specific chaperone E isoform X1	1	0.999	0	0	0	0	3	0	0	0	0	0	0	0	0	0	0	0	3	0	0	0	0	11821.5	32968.6	0	0	0	0	0	0	0	tr|A0A1U8BS87|A0A1U8BS87_MESAU, tr|A0A1U8C2V0|A0A1U8C2V0_MESAU
tr|A0A1U8BS55|A0A1U8BS55_MESAU	A0A1U8BS55	A0A1U8BS55_MESAU	Gli3	1582	Mesocricetus auratus	4:Protein predicted	transcriptional activator GLI3	1	0.999	0	0	0	0	5	3	0	0	0	0	5	3	0	0	0	0	5	3	0	0	0	98301	61911.2	50515.1	0	0	0	51209.6	27107.8	40269.5
tr|A0A1U8BS77|A0A1U8BS77_MESAU	A0A1U8BS77	A0A1U8BS77_MESAU	Ftsj3	829	Mesocricetus auratus	3:Protein inferred from homology	pre-rRNA processing protein FTSJ3	1	0.999	82	39	20	79	41	12	82	39	20	79	41	12	82	39	20	79	41	12	3.73715e+06	855989	340211	5.35306e+06	953296	218718	632893	162178	89928.8	1.07232e+06	187663	63498.3
tr|A0A1U8BSD0|A0A1U8BSD0_MESAU	A0A1U8BSD0	A0A1U8BSD0_MESAU	Flt4	1361	Mesocricetus auratus	3:Protein inferred from homology	vascular endothelial growth factor receptor 3	0.3701	0.9698	0	1	2	0	1	1	0	1	2	0	1	1	0	1	2	0	1	1	0	55198.6	44985.7	0	38648.9	25036.9	0	0	0	0	0	0
tr|A0A1U8BSJ0|A0A1U8BSJ0_MESAU	A0A1U8BSJ0	A0A1U8BSJ0_MESAU	Zcchc11	1652	Mesocricetus auratus	4:Protein predicted	terminal uridylyltransferase 4	0.9972	0.9978	0	0	0	1	1	1	0	0	0	1	1	1	0	0	0	1	2	2	0	0	0	9324.15	12017.3	17810.5	0	0	0	0	0	0
tr|A0A1U8BSR3|A0A1U8BSR3_MESAU	A0A1U8BSR3	A0A1U8BSR3_MESAU	Krt78	571	Mesocricetus auratus	3:Protein inferred from homology	keratin, type II cytoskeletal 78 isoform X1	0.9994	0.999	2	0	1	2	0	2	0	0	0	0	0	0	2	0	1	2	0	2	40382.9	0	54354.7	127620	0	44451	0	0	0	0	0	0	tr|A0A3Q0CMK5|A0A3Q0CMK5_MESAU
tr|A0A1U8BTD0|A0A1U8BTD0_MESAU	A0A1U8BTD0	A0A1U8BTD0_MESAU	Rin1	798	Mesocricetus auratus	4:Protein predicted	ras and Rab interactor 1	0.907	0.9981	0	0	0	0	1	0	0	0	0	0	1	0	0	0	0	0	1	0	0	0	0	0	3180.35	0	0	0	0	0	0	0
tr|A0A1U8BTG3|A0A1U8BTG3_MESAU	A0A1U8BTG3	A0A1U8BTG3_MESAU	Ehbp1l1	1721	Mesocricetus auratus	4:Protein predicted	EH domain-binding protein 1-like protein 1 isoform X1	1	0.999	0	0	0	0	7	0	0	0	0	0	0	0	0	0	0	0	7	0	0	0	0	53246.8	122229	0	0	0	0	23035.1	25809.6	0	tr|A0A3Q0CIC6|A0A3Q0CIC6_MESAU
tr|A0A1U8BTG9|A0A1U8BTG9_MESAU	A0A1U8BTG9	A0A1U8BTG9_MESAU	Prickle1	831	Mesocricetus auratus	4:Protein predicted	prickle-like protein 1	1	0.999	0	0	0	3	9	5	0	0	0	3	9	5	0	0	0	3	9	5	0	0	0	65431.8	78688.8	59543.8	0	0	0	38598.3	25344.3	27103.6
tr|A0A1U8BTJ2|A0A1U8BTJ2_MESAU	A0A1U8BTJ2	A0A1U8BTJ2_MESAU	Rpl3	403	Mesocricetus auratus	3:Protein inferred from homology	60S ribosomal protein L3	1	0.999	19	2	1	18	6	5	19	2	1	18	6	5	19	2	1	18	6	5	212802	44880.6	17399.7	681816	108301	102903	63049.7	37931.9	0	132734	48367.9	52771.4
tr|A0A1U8BTQ6|A0A1U8BTQ6_MESAU	A0A1U8BTQ6	A0A1U8BTQ6_MESAU	Gtse1	730	Mesocricetus auratus	4:Protein predicted	G2 and S phase-expressed protein 1	1	0.999	0	0	0	5	10	11	0	0	0	5	10	11	0	0	0	5	10	11	0	0	0	150986	202666	258874	0	0	0	35867.8	37102	47544.8
tr|A0A1U8BTU4|A0A1U8BTU4_MESAU	A0A1U8BTU4	A0A1U8BTU4_MESAU	Rin2	847	Mesocricetus auratus	4:Protein predicted	ras and Rab interactor 2	0.823	0.9961	0	0	0	0	1	0	0	0	0	0	1	0	0	0	0	0	1	0	0	0	0	0	10880	0	0	0	0	0	0	0
tr|A0A1U8BU27|A0A1U8BU27_MESAU	A0A1U8BU27	A0A1U8BU27_MESAU	Pabpc1	635	Mesocricetus auratus	3:Protein inferred from homology	Polyadenylate-binding protein	1	0.999	0	0	0	4	16	18	0	0	0	2	9	9	0	0	0	4	16	18	0	0	0	148733	269163	337388	0	0	0	40912.9	41354.3	54694.1
tr|A0A1U8BUR1|A0A1U8BUR1_MESAU	A0A1U8BUR1	A0A1U8BUR1_MESAU	Stk38l	464	Mesocricetus auratus	3:Protein inferred from homology	Non-specific serine/threonine protein kinase	0.9372	0.9988	0	0	0	0	1	1	0	0	0	0	0	0	0	0	0	0	1	1	0	0	0	0	14290.2	17605.3	0	0	0	0	0	0	tr|A0A1U8C5Y0|A0A1U8C5Y0_MESAU, tr|A0A1U8CWG1|A0A1U8CWG1_MESAU
tr|A0A1U8BUR8|A0A1U8BUR8_MESAU	A0A1U8BUR8	A0A1U8BUR8_MESAU	LOC101843260	669	Mesocricetus auratus	4:Protein predicted	RNA-binding protein 14 isoform X1	1	0.999	0	0	0	0	3	2	0	0	0	0	0	0	0	0	0	0	3	2	0	0	0	41029.3	62208.2	71305.4	0	0	0	33815.3	24792.1	28860.7	tr|A0A3Q0CPI8|A0A3Q0CPI8_MESAU
tr|A0A1U8BUY0|A0A1U8BUY0_MESAU	A0A1U8BUY0	A0A1U8BUY0_MESAU	Atp2b1	1249	Mesocricetus auratus	3:Protein inferred from homology	Calcium-transporting ATPase	1	0.999	0	1	0	4	10	4	0	0	0	0	0	0	0	1	0	4	10	4	0	8969.82	0	63191.9	162928	91839.9	0	0	0	34814	41721.2	30693.5	tr|A0A3Q0CGL8|A0A3Q0CGL8_MESAU, tr|A0A3Q0CNN4|A0A3Q0CNN4_MESAU
tr|A0A1U8BV00|A0A1U8BV00_MESAU	A0A1U8BV00	A0A1U8BV00_MESAU	Ankrd11	2652	Mesocricetus auratus	4:Protein predicted	ankyrin repeat domain-containing protein 11 isoform X1	1	0.999	11	1	0	4	0	1	0	0	0	0	0	0	11	1	0	4	0	1	115719	10813.1	0	150771	19152.7	31658.2	31227.8	0	0	47175.3	0	0	tr|A0A1U8BV06|A0A1U8BV06_MESAU, tr|A0A3Q0CVJ1|A0A3Q0CVJ1_MESAU
tr|A0A1U8BV28|A0A1U8BV28_MESAU	A0A1U8BV28	A0A1U8BV28_MESAU	Eif4a1	406	Mesocricetus auratus	3:Protein inferred from homology	eukaryotic initiation factor 4A-I	1	0.999	7	4	1	5	9	0	2	1	0	2	2	0	7	4	1	5	9	0	66176.8	53996.2	24972.4	104942	142488	14154.8	32093.7	35678.3	0	32458.1	39372.4	0
tr|A0A1U8BV38|A0A1U8BV38_MESAU	A0A1U8BV38	A0A1U8BV38_MESAU	Piezo1	2516	Mesocricetus auratus	3:Protein inferred from homology	Piezo-type mechanosensitive ion channel component	0.9998	0.9986	0	0	0	3	1	0	0	0	0	0	0	0	0	0	0	3	1	0	0	0	0	52916.3	15364.6	0	0	0	0	0	0	0	tr|A0A1U8BYC0|A0A1U8BYC0_MESAU, tr|A0A1U8C6A8|A0A1U8C6A8_MESAU
tr|A0A1U8BV84|A0A1U8BV84_MESAU	A0A1U8BV84	A0A1U8BV84_MESAU	Pkp3	797	Mesocricetus auratus	4:Protein predicted	plakophilin-3 isoform X2	1	0.999	0	0	0	0	6	0	0	0	0	0	0	0	0	0	0	0	6	0	0	0	0	0	109462	42812.6	0	0	0	0	32938	34395.9	tr|A0A1U8C6F1|A0A1U8C6F1_MESAU
tr|A0A1U8BVA7|A0A1U8BVA7_MESAU	A0A1U8BVA7	A0A1U8BVA7_MESAU	Stx8	248	Mesocricetus auratus	4:Protein predicted	syntaxin-8 isoform X5	0.947	0.999	0	0	0	0	3	1	0	0	0	0	0	0	0	0	0	0	3	1	0	0	0	0	16637.9	22850.8	0	0	0	0	0	0	tr|A0A3Q0CG50|A0A3Q0CG50_MESAU, tr|A0A3Q0CL49|A0A3Q0CL49_MESAU, tr|A0A3Q0CL51|A0A3Q0CL51_MESAU, tr|A0A3Q0CL54|A0A3Q0CL54_MESAU, tr|A0A3Q0CLK0|A0A3Q0CLK0_MESAU, tr|A0A3Q0CN39|A0A3Q0CN39_MESAU
tr|A0A1U8BVD5|A0A1U8BVD5_MESAU	A0A1U8BVD5	A0A1U8BVD5_MESAU	Rbm17	405	Mesocricetus auratus	4:Protein predicted	splicing factor 45	0.933	0.9987	0	0	0	1	2	0	0	0	0	1	2	0	0	0	0	1	2	0	0	0	0	23585	16966.5	14840.3	0	0	0	0	0	0
tr|A0A1U8BVI7|A0A1U8BVI7_MESAU	A0A1U8BVI7	A0A1U8BVI7_MESAU	Mark3	803	Mesocricetus auratus	4:Protein predicted	Non-specific serine/threonine protein kinase	1	0.999	0	0	0	0	5	1	0	0	0	0	0	0	0	0	0	0	5	1	0	0	0	0	53172	41963.1	0	0	0	0	0	0	tr|A0A3Q0CGY1|A0A3Q0CGY1_MESAU, tr|A0A3Q0CGY8|A0A3Q0CGY8_MESAU, tr|A0A3Q0CM56|A0A3Q0CM56_MESAU, tr|A0A3Q0CM66|A0A3Q0CM66_MESAU, tr|A0A3Q0CM69|A0A3Q0CM69_MESAU, tr|A0A3Q0CML2|A0A3Q0CML2_MESAU, tr|A0A3Q0CP52|A0A3Q0CP52_MESAU
tr|A0A1U8BVK0|A0A1U8BVK0_MESAU	A0A1U8BVK0	A0A1U8BVK0_MESAU	Mical1	1054	Mesocricetus auratus	4:Protein predicted	F-actin-methionine sulfoxide oxidase MICAL1 isoform X2	0.714	0.9927	0	0	0	0	1	0	0	0	0	0	0	0	0	0	0	0	1	0	0	0	0	0	0	0	0	0	0	0	0	0	tr|A0A1U8BVK7|A0A1U8BVK7_MESAU
tr|A0A1U8BW73|A0A1U8BW73_MESAU	A0A1U8BW73	A0A1U8BW73_MESAU	Syncrip	623	Mesocricetus auratus	4:Protein predicted	heterogeneous nuclear ribonucleoprotein Q isoform X1	1	0.999	0	0	0	2	3	4	0	0	0	0	0	0	0	0	0	2	3	4	0	0	0	51939.3	54550.1	92790.5	0	0	0	34403.6	36751.8	47663.8	tr|A0A3Q0CWB7|A0A3Q0CWB7_MESAU, tr|A0A3Q0CWE0|A0A3Q0CWE0_MESAU
tr|A0A1U8BW77|A0A1U8BW77_MESAU	A0A1U8BW77	A0A1U8BW77_MESAU	LOC106020972	381	Mesocricetus auratus	4:Protein predicted	MLV-related proviral Env polyprotein-like	1	0.999	0	0	0	0	3	0	0	0	0	0	3	0	0	0	0	0	3	0	0	0	0	0	36485.5	8532.35	0	0	0	0	0	0
tr|A0A1U8BW96|A0A1U8BW96_MESAU	A0A1U8BW96	A0A1U8BW96_MESAU	Tex9	397	Mesocricetus auratus	4:Protein predicted	testis-expressed protein 9	1	0.9984	0	0	0	0	1	1	0	0	0	0	1	1	0	0	0	0	1	1	0	0	0	0	14397.1	21346.8	0	0	0	0	0	0
tr|A0A1U8BWI7|A0A1U8BWI7_MESAU	A0A1U8BWI7	A0A1U8BWI7_MESAU	Son	454	Mesocricetus auratus	4:Protein predicted	protein SON	1	0.999	70	82	85	63	45	32	70	82	85	63	45	32	70	82	85	63	45	32	3.77348e+06	2.7995e+06	2.86739e+06	3.70434e+06	1.54328e+06	1.11779e+06	834521	745885	682103	872278	392665	290132
tr|A0A1U8BWJ0|A0A1U8BWJ0_MESAU	A0A1U8BWJ0	A0A1U8BWJ0_MESAU	Ttc3	2014	Mesocricetus auratus	4:Protein predicted	E3 ubiquitin-protein ligase TTC3 isoform X2	0.9997	0.9963	0	0	0	0	1	1	0	0	0	0	0	0	0	0	0	0	1	1	0	0	0	41679.3	11225.1	15498.2	0	0	0	0	0	0	tr|A0A1U8C767|A0A1U8C767_MESAU, tr|A0A1U8C7R2|A0A1U8C7R2_MESAU, tr|A0A3Q0CXW3|A0A3Q0CXW3_MESAU
tr|A0A1U8BWN9|A0A1U8BWN9_MESAU	A0A1U8BWN9	A0A1U8BWN9_MESAU	Tnfaip2	695	Mesocricetus auratus	4:Protein predicted	tumor necrosis factor alpha-induced protein 2	1	0.999	0	0	0	10	8	3	0	0	0	10	8	3	0	0	0	10	8	3	0	0	0	135372	49547.1	29951.9	0	0	0	25768.7	18084.6	20244.5
tr|A0A1U8BX17|A0A1U8BX17_MESAU	A0A1U8BX17	A0A1U8BX17_MESAU	Stim1	716	Mesocricetus auratus	4:Protein predicted	stromal interaction molecule 1 isoform X1	1	0.999	0	0	0	9	19	16	0	0	0	0	0	0	0	0	0	9	19	16	0	0	0	179466	405458	556158	0	0	0	50257.7	72807.3	83143.3
tr|A0A1U8BX22|A0A1U8BX22_MESAU	A0A1U8BX22	A0A1U8BX22_MESAU	Nop56	591	Mesocricetus auratus	4:Protein predicted	nucleolar protein 56	1	0.999	48	20	14	45	9	12	48	20	14	45	9	12	48	20	14	45	9	12	1.29046e+06	269270	323123	2346483	324210	329155	239972	58724.4	77529.5	406669	64687.9	72319.9
tr|A0A1U8BX81|A0A1U8BX81_MESAU	A0A1U8BX81	A0A1U8BX81_MESAU	Utp23	247	Mesocricetus auratus	4:Protein predicted	rRNA-processing protein UTP23 homolog	1	0.9986	1	0	1	2	1	0	1	0	1	2	1	0	1	0	1	2	1	0	16192.4	0	0	32050.8	3443.15	0	0	0	0	0	0	0
tr|A0A1U8BX91|A0A1U8BX91_MESAU	A0A1U8BX91	A0A1U8BX91_MESAU	Cep55	461	Mesocricetus auratus	4:Protein predicted	centrosomal protein of 55 kDa	1	0.999	0	0	0	5	12	8	0	0	0	5	12	8	0	0	0	5	12	8	0	0	0	43091.7	291209	267636	0	0	0	35000.6	67676.4	63264.3
tr|A0A1U8BXE1|A0A1U8BXE1_MESAU	A0A1U8BXE1	A0A1U8BXE1_MESAU	Rps6	249	Mesocricetus auratus	3:Protein inferred from homology	40S ribosomal protein S6	1	0.999	22	17	14	25	14	11	13	12	11	14	10	8	22	17	14	25	14	11	1.38549e+06	494171	516228	3292347	611762	271549	533297	182186	164844	1306244	192304	123110
tr|A0A1U8BXI6|A0A1U8BXI6_MESAU	A0A1U8BXI6	A0A1U8BXI6_MESAU	LOC101829328	143	Mesocricetus auratus	3:Protein inferred from homology	Histone H2A	0.9479	0.999	1	0	0	0	0	0	1	0	0	0	0	0	1	0	0	0	0	0	26686.8	0	0	0	0	0	0	0	0	0	0	0
tr|A0A1U8BXI7|A0A1U8BXI7_MESAU	A0A1U8BXI7	A0A1U8BXI7_MESAU	Haus6	933	Mesocricetus auratus	4:Protein predicted	HAUS augmin-like complex subunit 6	1	0.999	0	0	0	6	13	16	0	0	0	6	13	16	0	0	0	6	13	16	0	0	0	162855	229139	252342	0	0	0	35713.9	38416.7	46951.2
tr|A0A1U8BXK1|A0A1U8BXK1_MESAU	A0A1U8BXK1	A0A1U8BXK1_MESAU	Tank	414	Mesocricetus auratus	4:Protein predicted	TRAF family member-associated NF-kappa-B activator isoform X2	1	0.9984	0	0	0	0	3	0	0	0	0	0	0	0	0	0	0	0	3	0	0	0	0	0	32009.8	0	0	0	0	0	0	0	tr|A0A3Q0CNJ0|A0A3Q0CNJ0_MESAU, tr|A0A3Q0CP00|A0A3Q0CP00_MESAU
tr|A0A1U8BXV2|A0A1U8BXV2_MESAU	A0A1U8BXV2	A0A1U8BXV2_MESAU	Ppdpf	125	Mesocricetus auratus	4:Protein predicted	pancreatic progenitor cell differentiation and proliferation factor isoform X1	0.9478	0.999	0	0	0	1	1	0	0	0	0	0	0	0	0	0	0	1	1	0	0	0	0	12703.5	24825.8	10858.5	0	0	0	0	0	0	tr|A0A3Q0CXM7|A0A3Q0CXM7_MESAU
tr|A0A1U8BXZ9|A0A1U8BXZ9_MESAU	A0A1U8BXZ9	A0A1U8BXZ9_MESAU	Peak1	1731	Mesocricetus auratus	4:Protein predicted	pseudopodium-enriched atypical kinase 1	1	0.9989	0	0	0	1	3	2	0	0	0	1	3	2	0	0	0	1	3	2	0	0	0	49165	23467.2	17993.8	0	0	0	19225.6	15048.6	18259.5
tr|A0A1U8BYD7|A0A1U8BYD7_MESAU	A0A1U8BYD7	A0A1U8BYD7_MESAU	Fndc3b	1206	Mesocricetus auratus	4:Protein predicted	fibronectin type III domain-containing protein 3B isoform X1	1	0.9977	0	0	0	1	2	2	0	0	0	0	0	0	0	0	0	1	2	2	0	0	0	43863.6	67674.8	38667.6	0	0	0	28165.3	22287	26645.5	tr|A0A3Q0CJ17|A0A3Q0CJ17_MESAU, tr|A0A3Q0CPJ6|A0A3Q0CPJ6_MESAU
tr|A0A1U8BYI0|A0A1U8BYI0_MESAU	A0A1U8BYI0	A0A1U8BYI0_MESAU	Tcof1	1317	Mesocricetus auratus	4:Protein predicted	treacle protein isoform X1	1	0.999	43	7	5	25	4	4	0	0	0	0	0	0	43	7	5	25	4	4	642159	261633	301848	909319	188831	161921	188417	110250	152267	246021	93158.6	81434.9	tr|A0A1U8C914|A0A1U8C914_MESAU
tr|A0A1U8BYM6|A0A1U8BYM6_MESAU	A0A1U8BYM6	A0A1U8BYM6_MESAU	Bbx	937	Mesocricetus auratus	4:Protein predicted	HMG box transcription factor BBX isoform X1	1	0.999	25	14	6	11	6	5	0	0	0	0	0	0	25	14	6	11	6	5	256797	155788	133720	391039	160517	102524	63259.2	55075.1	57887.7	97544.2	51766.4	55492.1	tr|A0A3Q0CXZ8|A0A3Q0CXZ8_MESAU
tr|A0A1U8BYX1|A0A1U8BYX1_MESAU	A0A1U8BYX1	A0A1U8BYX1_MESAU	Exosc9	437	Mesocricetus auratus	4:Protein predicted	exosome complex component RRP45	0.5214	0.9835	1	0	0	0	0	0	1	0	0	0	0	0	1	0	0	0	0	0	10733.8	0	0	0	0	0	0	0	0	0	0	0
tr|A0A1U8BYY1|A0A1U8BYY1_MESAU	A0A1U8BYY1	A0A1U8BYY1_MESAU	Map4	1065	Mesocricetus auratus	4:Protein predicted	Microtubule-associated protein	1	0.999	0	0	0	35	34	28	0	0	0	0	0	0	0	0	0	35	34	28	0	0	0	912423	714334	679619	0	0	0	174862	94970.1	118362	tr|A0A1U8C9I0|A0A1U8C9I0_MESAU, tr|A0A1U8CA38|A0A1U8CA38_MESAU
tr|A0A1U8BYZ4|A0A1U8BYZ4_MESAU	A0A1U8BYZ4	A0A1U8BYZ4_MESAU	Dclre1a	1023	Mesocricetus auratus	4:Protein predicted	DNA cross-link repair 1A protein	0.7052	0.9924	0	0	0	1	0	0	0	0	0	1	0	0	0	0	0	1	0	0	0	0	0	0	0	0	0	0	0	0	0	0
tr|A0A1U8BZ59|A0A1U8BZ59_MESAU	A0A1U8BZ59	A0A1U8BZ59_MESAU	Csnk1d	415	Mesocricetus auratus	3:Protein inferred from homology	casein kinase I isoform X1	0.8132	0.9958	0	0	0	0	1	0	0	0	0	0	0	0	0	0	0	0	1	0	0	0	0	0	11616.7	0	0	0	0	0	0	0	tr|A0A3Q0CLU5|A0A3Q0CLU5_MESAU, tr|A0A3Q0CLV0|A0A3Q0CLV0_MESAU, tr|C6KH68|C6KH68_MESAU, tr|Q9JKD0|Q9JKD0_MESAU
tr|A0A1U8BZA7|A0A1U8BZA7_MESAU	A0A1U8BZA7	A0A1U8BZA7_MESAU	Hnrnpll	590	Mesocricetus auratus	4:Protein predicted	heterogeneous nuclear ribonucleoprotein L-like	0.8897	0.9977	0	2	0	0	0	0	0	2	0	0	0	0	0	2	0	0	0	0	0	8383.33	0	0	0	0	0	0	0	0	0	0
tr|A0A1U8BZC2|A0A1U8BZC2_MESAU	A0A1U8BZC2	A0A1U8BZC2_MESAU	Cdk5rap2	1896	Mesocricetus auratus	4:Protein predicted	CDK5 regulatory subunit-associated protein 2 isoform X1	1	0.9989	0	0	0	1	2	0	0	0	0	0	0	0	0	0	0	1	2	0	0	0	0	0	25336.3	0	0	0	0	0	0	0	tr|A0A3Q0CTP5|A0A3Q0CTP5_MESAU, tr|A0A3Q0CTP7|A0A3Q0CTP7_MESAU, tr|A0A3Q0CYB9|A0A3Q0CYB9_MESAU, tr|A0A3Q0CYJ5|A0A3Q0CYJ5_MESAU, tr|A0A3Q0CYT9|A0A3Q0CYT9_MESAU, tr|A0A3Q0CZJ7|A0A3Q0CZJ7_MESAU
tr|A0A1U8BZW0|A0A1U8BZW0_MESAU	A0A1U8BZW0	A0A1U8BZW0_MESAU	Gart	1008	Mesocricetus auratus	3:Protein inferred from homology	Trifunctional purine biosynthetic protein adenosine-3	1	0.999	0	0	0	1	2	0	0	0	0	1	2	0	0	0	0	1	2	0	0	0	0	15710.5	23258.8	0	0	0	0	0	0	0
tr|A0A1U8BZY7|A0A1U8BZY7_MESAU	A0A1U8BZY7	A0A1U8BZY7_MESAU	LOC101838491	204	Mesocricetus auratus	3:Protein inferred from homology	Ribosomal protein L15	1	0.999	2	2	1	5	6	1	2	2	1	5	6	1	2	2	1	5	6	1	41455.2	47961.8	38322.8	195265	94482.6	63636.8	0	0	0	194289	66460.3	0
tr|A0A1U8C0D4|A0A1U8C0D4_MESAU	A0A1U8C0D4	A0A1U8C0D4_MESAU	Knop1	510	Mesocricetus auratus	4:Protein predicted	lysine-rich nucleolar protein 1 isoform X1	1	0.999	31	43	24	26	19	16	0	0	0	0	0	0	31	43	24	26	19	16	487658	554512	548222	716825	511758	573860	156606	159530	152085	206179	142849	168632	tr|A0A1U8CAV8|A0A1U8CAV8_MESAU
tr|A0A1U8C0F5|A0A1U8C0F5_MESAU	A0A1U8C0F5	A0A1U8C0F5_MESAU	Rpl27a	147	Mesocricetus auratus	3:Protein inferred from homology	60S ribosomal protein L27a	1	0.999	14	20	7	12	11	6	0	0	0	0	0	0	14	20	7	12	11	6	1.40876e+06	828535	344069	1.81805e+06	883720	264981	617638	570149	283209	1.13887e+06	582788	235755	tr|A0A3Q0CGW3|A0A3Q0CGW3_MESAU
tr|A0A1U8C0N7|A0A1U8C0N7_MESAU	A0A1U8C0N7	A0A1U8C0N7_MESAU	Krt10	552	Mesocricetus auratus	3:Protein inferred from homology	keratin, type I cytoskeletal 10 isoform X2	1	0.999	3	1	10	5	0	4	0	0	0	0	0	0	34	10	62	67	4	33	5283.31	0	154497	68342.8	0	20812.6	0	0	137451	34470.6	0	19967.6	tr|A0A1U8C3P8|A0A1U8C3P8_MESAU
tr|A0A1U8C0P7|A0A1U8C0P7_MESAU	A0A1U8C0P7	A0A1U8C0P7_MESAU	Coil	577	Mesocricetus auratus	4:Protein predicted	coilin	1	0.999	0	0	1	6	0	0	0	0	1	6	0	0	0	0	1	6	0	0	0	0	10439.9	79070.3	0	0	0	0	0	0	0	0
tr|A0A1U8C0T1|A0A1U8C0T1_MESAU	A0A1U8C0T1	A0A1U8C0T1_MESAU	Snf8	258	Mesocricetus auratus	3:Protein inferred from homology	Vacuolar-sorting protein SNF8	0.9481	0.999	0	0	0	2	2	2	0	0	0	2	2	2	0	0	0	2	2	2	0	0	0	17984.2	43148.3	24560.7	0	0	0	0	0	0
tr|A0A1U8C109|A0A1U8C109_MESAU	A0A1U8C109	A0A1U8C109_MESAU	Stard3	442	Mesocricetus auratus	4:Protein predicted	stAR-related lipid transfer protein 3	1	0.999	0	0	0	1	5	9	0	0	0	1	5	9	0	0	0	1	5	9	0	0	0	39959.4	81014.9	117615	0	0	0	22455.5	25260.4	35311.3
tr|A0A1U8C123|A0A1U8C123_MESAU	A0A1U8C123	A0A1U8C123_MESAU	Snca	137	Mesocricetus auratus	3:Protein inferred from homology	Alpha-synuclein	0.9482	0.999	0	0	0	0	0	2	0	0	0	0	0	0	0	0	0	0	0	2	0	0	0	0	11942.1	23358.9	0	0	0	0	0	0	tr|A0A1U8CC65|A0A1U8CC65_MESAU
tr|A0A1U8C161|A0A1U8C161_MESAU	A0A1U8C161	A0A1U8C161_MESAU	Tdrd3	745	Mesocricetus auratus	4:Protein predicted	tudor domain-containing protein 3 isoform X1	1	0.999	0	0	0	9	21	16	0	0	0	0	0	0	0	0	0	9	21	16	0	0	0	193940	431204	361646	0	0	0	49915.9	69941.7	74452.5	tr|A0A3Q0CRJ3|A0A3Q0CRJ3_MESAU, tr|A0A3Q0CTB0|A0A3Q0CTB0_MESAU
tr|A0A1U8C164|A0A1U8C164_MESAU	A0A1U8C164	A0A1U8C164_MESAU	Stau1	495	Mesocricetus auratus	4:Protein predicted	double-stranded RNA-binding protein Staufen homolog 1 isoform X2	1	0.999	0	0	0	4	12	17	0	0	0	0	1	3	0	0	0	4	12	17	0	0	0	196439	239199	395674	0	0	0	50367.2	54734.5	80010.9
tr|A0A1U8C284|A0A1U8C284_MESAU	A0A1U8C284	A0A1U8C284_MESAU	Hcls1	465	Mesocricetus auratus	4:Protein predicted	hematopoietic lineage cell-specific protein	1	0.999	0	0	0	0	8	7	0	0	0	0	8	7	0	0	0	0	8	7	0	0	0	0	122436	84957.6	0	0	0	0	50882.9	48705.4
tr|A0A1U8C2G3|A0A1U8C2G3_MESAU	A0A1U8C2G3	A0A1U8C2G3_MESAU	Dcbld2	775	Mesocricetus auratus	4:Protein predicted	discoidin, CUB and LCCL domain-containing protein 2	1	0.999	0	0	0	10	54	27	0	0	0	10	54	27	0	0	0	10	54	27	0	0	0	266364	1.43925e+06	705561	0	0	0	77019.7	300609	172370
tr|A0A1U8C353|A0A1U8C353_MESAU	A0A1U8C353	A0A1U8C353_MESAU	2002-09-01	361	Mesocricetus auratus	3:Protein inferred from homology	septin-2	1	0.999	0	0	0	1	3	2	0	0	0	1	3	2	0	0	0	1	3	2	0	0	0	43195.2	83407.3	55603.5	0	0	0	27462.2	31949	34130.3
tr|A0A1U8C3L7|A0A1U8C3L7_MESAU	A0A1U8C3L7	A0A1U8C3L7_MESAU	Gak	1272	Mesocricetus auratus	4:Protein predicted	cyclin-G-associated kinase isoform X2	0.9999	0.9919	0	0	0	0	1	1	0	0	0	0	0	0	0	0	0	0	1	1	0	0	0	0	24107.1	8796.75	0	0	0	0	0	0	tr|A0A1U8C3M1|A0A1U8C3M1_MESAU, tr|A0A1U8CE22|A0A1U8CE22_MESAU, tr|A0A3Q0D317|A0A3Q0D317_MESAU
tr|A0A1U8C4P5|A0A1U8C4P5_MESAU	A0A1U8C4P5	A0A1U8C4P5_MESAU	Cpeb1	481	Mesocricetus auratus	4:Protein predicted	cytoplasmic polyadenylation element-binding protein 1 isoform X1	1	0.999	0	0	0	0	3	3	0	0	0	0	0	0	0	0	0	0	3	3	0	0	0	0	56307.2	31802.3	0	0	0	0	19417.9	17464.7	tr|A0A3Q0D388|A0A3Q0D388_MESAU, tr|A0A3Q0D455|A0A3Q0D455_MESAU
tr|A0A1U8C4Q6|A0A1U8C4Q6_MESAU	A0A1U8C4Q6	A0A1U8C4Q6_MESAU	Rsrc1	393	Mesocricetus auratus	4:Protein predicted	serine/Arginine-related protein 53	1	0.999	4	9	0	2	2	0	4	9	0	2	2	0	4	9	0	2	2	0	69568.4	108708	0	55985.4	65144.1	19028.5	26298.9	31570.3	0	32500.3	20273.9	0
tr|A0A1U8C524|A0A1U8C524_MESAU	A0A1U8C524	A0A1U8C524_MESAU	Ccdc136	1207	Mesocricetus auratus	4:Protein predicted	coiled-coil domain-containing protein 136	0.5098	0.9827	0	0	0	0	1	0	0	0	0	0	1	0	0	0	0	0	1	0	0	0	0	0	8299.82	0	0	0	0	0	0	0
tr|A0A1U8C553|A0A1U8C553_MESAU	A0A1U8C553	A0A1U8C553_MESAU	Atxn2l	1077	Mesocricetus auratus	4:Protein predicted	ataxin-2-like protein isoform X4	1	0.999	0	0	0	2	4	1	0	0	0	2	4	1	0	0	0	48	58	61	0	0	0	32524.8	114268	88201.7	0	0	0	34795.3	56616.4	0
tr|A0A1U8C5S3|A0A1U8C5S3_MESAU	A0A1U8C5S3	A0A1U8C5S3_MESAU	Anln	1124	Mesocricetus auratus	4:Protein predicted	anillin isoform X2	1	0.999	0	0	0	4	17	18	0	0	0	0	0	0	0	0	0	4	17	18	0	0	0	62295.1	267975	283530	0	0	0	24878.6	40085.2	40792.6	tr|A0A3Q0CZW8|A0A3Q0CZW8_MESAU
tr|A0A1U8C662|A0A1U8C662_MESAU	A0A1U8C662	A0A1U8C662_MESAU	Rpl13	211	Mesocricetus auratus	3:Protein inferred from homology	60S ribosomal protein L13	1	0.999	2	5	1	1	4	0	2	5	1	1	4	0	2	5	1	1	4	0	41150.5	186266	35085.1	18116	148489	0	56041.9	81369.3	0	0	0	0
tr|A0A1U8C6A2|A0A1U8C6A2_MESAU	A0A1U8C6A2	A0A1U8C6A2_MESAU	Smu1	513	Mesocricetus auratus	4:Protein predicted	WD40 repeat-containing protein SMU1	0.9449	0.9989	1	0	0	0	0	0	1	0	0	0	0	0	1	0	0	0	0	0	3900.73	0	0	0	0	0	0	0	0	0	0	0
tr|A0A1U8C6E2|A0A1U8C6E2_MESAU	A0A1U8C6E2	A0A1U8C6E2_MESAU	Camsap2	1472	Mesocricetus auratus	3:Protein inferred from homology	calmodulin-regulated spectrin-associated protein 2 isoform X1	1	0.999	0	0	0	1	1	5	0	0	0	0	0	0	0	0	0	1	1	5	0	0	0	128358	133330	28208.1	0	0	0	0	40069.8	49180.8	tr|A0A1U8C6X7|A0A1U8C6X7_MESAU
tr|A0A1U8C6K6|A0A1U8C6K6_MESAU	A0A1U8C6K6	A0A1U8C6K6_MESAU	Dnmbp	1570	Mesocricetus auratus	4:Protein predicted	dynamin-binding protein isoform X1	0.9297	0.9986	0	0	0	0	2	0	0	0	0	0	2	0	0	0	0	0	2	0	0	0	0	0	23970.7	0	0	0	0	0	0	0
tr|A0A1U8C6V2|A0A1U8C6V2_MESAU	A0A1U8C6V2	A0A1U8C6V2_MESAU	Tnni1	187	Mesocricetus auratus	4:Protein predicted	troponin I, slow skeletal muscle isoform X2	0.9999	0.999	0	0	0	2	1	0	0	0	0	0	0	0	0	0	0	2	1	0	0	0	0	70005	27317.6	0	0	0	0	0	0	0	tr|A0A3Q0CVW1|A0A3Q0CVW1_MESAU, tr|A0A3Q0CX39|A0A3Q0CX39_MESAU
tr|A0A1U8C7E2|A0A1U8C7E2_MESAU	A0A1U8C7E2	A0A1U8C7E2_MESAU	Cyld	956	Mesocricetus auratus	3:Protein inferred from homology	ubiquitin carboxyl-terminal hydrolase CYLD isoform X1	1	0.999	0	0	0	0	3	0	0	0	0	0	0	0	0	0	0	0	3	0	0	0	0	0	26585.7	14646.7	0	0	0	0	0	0	tr|A0A1U8CI91|A0A1U8CI91_MESAU, tr|A0A3Q0D696|A0A3Q0D696_MESAU
tr|A0A1U8C7F5|A0A1U8C7F5_MESAU	A0A1U8C7F5	A0A1U8C7F5_MESAU	Abce1	599	Mesocricetus auratus	4:Protein predicted	ATP-binding cassette sub-family E member 1	1	0.999	1	2	1	6	10	0	1	2	1	5	6	0	1	2	1	6	10	0	11758.6	20193.7	0	139191	99876.2	16357.4	0	16408.2	0	36497.4	21848.7	0
tr|A0A1U8C7F9|A0A1U8C7F9_MESAU	A0A1U8C7F9	A0A1U8C7F9_MESAU	Picalm	642	Mesocricetus auratus	4:Protein predicted	phosphatidylinositol-binding clathrin assembly protein	1	0.999	0	0	0	3	5	5	0	0	0	3	2	2	0	0	0	3	5	5	0	0	0	45507.7	49331.4	65936.1	0	0	0	28592.4	24010.4	32105.1
tr|A0A1U8C7G1|A0A1U8C7G1_MESAU	A0A1U8C7G1	A0A1U8C7G1_MESAU	Aurkaip1	198	Mesocricetus auratus	4:Protein predicted	aurora kinase A-interacting protein	0.9219	0.9985	0	2	3	0	0	4	0	2	3	0	0	4	0	2	3	0	0	4	0	34235.8	133995	29802.4	29344.1	76037.7	0	0	0	0	0	0
tr|A0A1U8C7G2|A0A1U8C7G2_MESAU	A0A1U8C7G2	A0A1U8C7G2_MESAU	LOC101840010	437	Mesocricetus auratus	4:Protein predicted	LOW QUALITY PROTEIN: elongation factor 1-gamma-like	0.9454	0.9989	3	0	0	3	0	0	0	0	0	0	0	0	3	0	0	3	0	0	28417	0	0	38818	0	0	0	0	0	0	0	0	tr|A0A3Q0CM14|A0A3Q0CM14_MESAU
tr|A0A1U8C8L2|A0A1U8C8L2_MESAU	A0A1U8C8L2	A0A1U8C8L2_MESAU	Spata2	515	Mesocricetus auratus	4:Protein predicted	spermatogenesis-associated protein 2	1	0.999	0	0	0	0	5	12	0	0	0	0	5	12	0	0	0	0	5	12	0	0	0	23869.8	66620	198711	0	0	0	0	31697.5	44378.8
tr|A0A1U8C8T6|A0A1U8C8T6_MESAU	A0A1U8C8T6	A0A1U8C8T6_MESAU	Smarca4	1650	Mesocricetus auratus	4:Protein predicted	transcription activator BRG1 isoform X1	1	0.999	8	0	0	6	0	0	0	0	0	0	0	0	8	0	0	6	0	0	100947	0	0	116319	8300.25	0	28030.4	0	0	37369.4	0	0	tr|A0A3Q0CZY3|A0A3Q0CZY3_MESAU, tr|A0A3Q0D3A1|A0A3Q0D3A1_MESAU, tr|A0A3Q0D4A9|A0A3Q0D4A9_MESAU, tr|A0A3Q0D4U4|A0A3Q0D4U4_MESAU, tr|A0A3Q0D5B3|A0A3Q0D5B3_MESAU
tr|A0A1U8C8V1|A0A1U8C8V1_MESAU	A0A1U8C8V1	A0A1U8C8V1_MESAU	Kank2	853	Mesocricetus auratus	4:Protein predicted	KN motif and ankyrin repeat domain-containing protein 2	1	0.999	0	0	0	23	23	23	0	0	0	23	23	23	0	0	0	23	25	24	0	0	0	704321	484956	620920	0	0	0	103755	78416.4	94359.7
tr|A0A1U8C9B9|A0A1U8C9B9_MESAU	A0A1U8C9B9	A0A1U8C9B9_MESAU	Rps27	84	Mesocricetus auratus	3:Protein inferred from homology	40S ribosomal protein S27	0.9946	0.9959	1	1	0	1	0	1	0	0	0	0	0	0	7	9	4	2	2	3	26800	13626.1	0	63437.9	13128.1	16302.9	0	0	0	0	0	0
tr|A0A1U8C9M7|A0A1U8C9M7_MESAU	A0A1U8C9M7	A0A1U8C9M7_MESAU	Cep192	2553	Mesocricetus auratus	4:Protein predicted	centrosomal protein of 192 kDa isoform X1	1	0.9966	0	0	0	0	3	1	0	0	0	0	0	0	0	0	0	0	3	1	0	0	0	7335.17	69963.7	19044.8	0	0	0	0	0	0	tr|A0A3Q0CSS6|A0A3Q0CSS6_MESAU, tr|A0A3Q0CXN0|A0A3Q0CXN0_MESAU, tr|A0A3Q0CXR2|A0A3Q0CXR2_MESAU, tr|A0A3Q0CY00|A0A3Q0CY00_MESAU, tr|A0A3Q0CYX0|A0A3Q0CYX0_MESAU
tr|A0A1U8C9Q6|A0A1U8C9Q6_MESAU	A0A1U8C9Q6	A0A1U8C9Q6_MESAU	Trim56	742	Mesocricetus auratus	4:Protein predicted	E3 ubiquitin-protein ligase TRIM56	1	0.999	0	0	0	2	13	6	0	0	0	2	13	6	0	0	0	2	13	6	0	0	0	64400.4	159662	112513	0	0	0	28454.8	31414.1	26731.9
tr|A0A1U8CAH2|A0A1U8CAH2_MESAU	A0A1U8CAH2	A0A1U8CAH2_MESAU	Ccdc86	104	Mesocricetus auratus	4:Protein predicted	coiled-coil domain-containing protein 86	0.6736	0.9912	0	0	0	0	1	0	0	0	0	0	1	0	0	0	0	0	1	0	0	0	0	0	6722.71	0	0	0	0	0	0	0
tr|A0A1U8CAL6|A0A1U8CAL6_MESAU	A0A1U8CAL6	A0A1U8CAL6_MESAU	Rps27l	84	Mesocricetus auratus	3:Protein inferred from homology	40S ribosomal protein S27	0.9972	0.999	7	10	4	1	3	3	1	2	0	0	1	1	7	10	4	1	3	3	47187	57249.9	32632.9	51174	35326.8	21257.1	24924	30227.4	0	0	0	0
tr|A0A1U8CB49|A0A1U8CB49_MESAU	A0A1U8CB49	A0A1U8CB49_MESAU	Ctnnd1	968	Mesocricetus auratus	4:Protein predicted	catenin delta-1 isoform X6	1	0.999	0	0	0	7	22	18	0	0	0	0	0	0	0	0	0	7	22	18	0	0	0	139150	446285	392701	0	0	0	39512.6	83428.3	81121.6	tr|A0A1U8CE11|A0A1U8CE11_MESAU, tr|A0A3Q0D0A7|A0A3Q0D0A7_MESAU, tr|A0A3Q0D0B7|A0A3Q0D0B7_MESAU, tr|A0A3Q0D3J4|A0A3Q0D3J4_MESAU, tr|A0A3Q0D3J9|A0A3Q0D3J9_MESAU, tr|A0A3Q0D3L5|A0A3Q0D3L5_MESAU, tr|A0A3Q0D3Q6|A0A3Q0D3Q6_MESAU, tr|A0A3Q0D4K5|A0A3Q0D4K5_MESAU, tr|A0A3Q0D4N0|A0A3Q0D4N0_MESAU, tr|A0A3Q0D4N5|A0A3Q0D4N5_MESAU, tr|A0A3Q0D4N9|A0A3Q0D4N9_MESAU, tr|A0A3Q0D4P3|A0A3Q0D4P3_MESAU, tr|A0A3Q0D539|A…
tr|A0A1U8CBA6|A0A1U8CBA6_MESAU	A0A1U8CBA6	A0A1U8CBA6_MESAU	Luzp1	1071	Mesocricetus auratus	4:Protein predicted	leucine zipper protein 1	1	0.999	0	0	0	37	40	61	0	0	0	37	40	61	0	0	0	37	40	61	0	0	0	801172	759579	1.49729e+06	0	0	0	126819	109728	157030
tr|A0A1U8CBH0|A0A1U8CBH0_MESAU	A0A1U8CBH0	A0A1U8CBH0_MESAU	LOC101829818	215	Mesocricetus auratus	4:Protein predicted	nascent polypeptide-associated complex subunit alpha	1	0.999	0	3	0	4	8	6	0	3	0	4	8	6	0	3	0	4	8	6	0	11303.9	0	159655	204669	150444	0	0	0	85775.2	84930.1	63893.7
tr|A0A1U8CBJ7|A0A1U8CBJ7_MESAU	A0A1U8CBJ7	A0A1U8CBJ7_MESAU	Frmd4a	1043	Mesocricetus auratus	4:Protein predicted	FERM domain-containing protein 4A isoform X3	0.9957	0.9942	0	0	0	2	0	1	0	0	0	0	0	0	0	0	0	2	0	1	0	0	0	26741.9	0	24357.8	0	0	0	0	0	0	tr|A0A1U8CBN2|A0A1U8CBN2_MESAU, tr|A0A1U8CEF4|A0A1U8CEF4_MESAU
tr|A0A1U8CCF8|A0A1U8CCF8_MESAU	A0A1U8CCF8	A0A1U8CCF8_MESAU	Srrm2	2537	Mesocricetus auratus	4:Protein predicted	serine/arginine repetitive matrix protein 2 isoform X3	1	0.999	24	30	15	9	14	7	0	0	0	0	0	0	24	30	15	9	14	7	259218	429105	258503	247318	247072	105624	51381	68748	59960.8	48981.1	42976.3	38383.2	tr|A0A1U8CFA8|A0A1U8CFA8_MESAU, tr|A0A1U8CN03|A0A1U8CN03_MESAU
tr|A0A1U8CCK2|A0A1U8CCK2_MESAU	A0A1U8CCK2	A0A1U8CCK2_MESAU	Luc7l	371	Mesocricetus auratus	4:Protein predicted	putative RNA-binding protein Luc7-like 1	1	0.999	6	3	3	3	1	3	6	3	3	3	1	3	9	7	3	5	3	3	89310.5	41610.5	58858.2	101546	29117.4	29561.2	41495.3	31494.9	33650.6	57557.1	0	0
tr|A0A1U8CCZ5|A0A1U8CCZ5_MESAU	A0A1U8CCZ5	A0A1U8CCZ5_MESAU	Rbmx2	333	Mesocricetus auratus	4:Protein predicted	RNA-binding motif protein, X-linked 2	1	0.999	4	3	3	7	0	0	4	3	3	7	0	0	4	3	3	7	0	0	94206	46839.2	33175.4	112090	0	0	55319.6	28130.2	0	66179.1	0	0
tr|A0A1U8CD07|A0A1U8CD07_MESAU	A0A1U8CD07	A0A1U8CD07_MESAU	Dhx37	1152	Mesocricetus auratus	4:Protein predicted	probable ATP-dependent RNA helicase DHX37	1	0.9966	2	0	0	2	0	0	2	0	0	2	0	0	2	0	0	2	0	0	14146.5	0	0	38445.7	0	0	0	0	0	0	0	0
tr|A0A1U8CD11|A0A1U8CD11_MESAU	A0A1U8CD11	A0A1U8CD11_MESAU	Thoc2	1594	Mesocricetus auratus	4:Protein predicted	THO complex subunit 2 isoform X2	1	0.9965	0	0	0	1	0	1	0	0	0	0	0	0	0	0	0	1	0	1	0	0	0	20421	0	13521.9	0	0	0	0	0	0	tr|A0A3Q0CWQ0|A0A3Q0CWQ0_MESAU
tr|A0A1U8CD46|A0A1U8CD46_MESAU	A0A1U8CD46	A0A1U8CD46_MESAU	Rab34	260	Mesocricetus auratus	4:Protein predicted	ras-related protein Rab-34 isoform X1	1	0.999	0	0	0	0	6	0	0	0	0	0	0	0	0	0	0	0	6	0	0	0	0	0	51060.3	20706.4	0	0	0	0	0	0	tr|A0A1U8CDS3|A0A1U8CDS3_MESAU
tr|A0A1U8CDA7|A0A1U8CDA7_MESAU	A0A1U8CDA7	A0A1U8CDA7_MESAU	Evi2a	225	Mesocricetus auratus	4:Protein predicted	protein EVI2A	0.9482	0.999	0	0	0	0	1	0	0	0	0	0	1	0	0	0	0	0	1	0	0	0	0	10332.7	14714.9	0	0	0	0	0	0	0
tr|A0A1U8CDJ8|A0A1U8CDJ8_MESAU	A0A1U8CDJ8	A0A1U8CDJ8_MESAU	Hspa5	655	Mesocricetus auratus	3:Protein inferred from homology	78 kDa glucose-regulated protein	1	0.999	4	2	1	14	15	10	0	0	0	0	1	0	5	2	4	18	19	18	58565.5	20363.4	21428.3	266331	239431	179228	26563.5	13737.5	0	50198.9	44922.8	40115.8
tr|A0A1U8CDR4|A0A1U8CDR4_MESAU	A0A1U8CDR4	A0A1U8CDR4_MESAU	Lrrfip1	805	Mesocricetus auratus	4:Protein predicted	leucine-rich repeat flightless-interacting protein 1 isoform X14	1	0.999	0	0	0	1	6	5	0	0	0	0	0	0	0	0	0	1	6	5	0	0	0	29684.1	59729.1	54611.4	0	0	0	25217.7	33556	28279.2	tr|A0A1U8CQ71|A0A1U8CQ71_MESAU, tr|A0A3Q0D697|A0A3Q0D697_MESAU, tr|A0A3Q0D6A1|A0A3Q0D6A1_MESAU, tr|A0A3Q0D6A5|A0A3Q0D6A5_MESAU, tr|A0A3Q0D9G7|A0A3Q0D9G7_MESAU, tr|A0A3Q0D9H1|A0A3Q0D9H1_MESAU, tr|A0A3Q0D9H5|A0A3Q0D9H5_MESAU, tr|A0A3Q0DAD4|A0A3Q0DAD4_MESAU, tr|A0A3Q0DAD7|A0A3Q0DAD7_MESAU, tr|A0A3Q0DAF7|A0A3Q0DAF7_MESAU, tr|A0A3Q0DAG0|A0A3Q0DAG0_MESAU, tr|A0A3Q0DAG2|A0A3Q0DAG2_MESAU, tr|A0A3Q0DB17|A…
tr|A0A1U8CDX5|A0A1U8CDX5_MESAU	A0A1U8CDX5	A0A1U8CDX5_MESAU	Sh3bp4	961	Mesocricetus auratus	4:Protein predicted	SH3 domain-binding protein 4	1	0.999	0	0	0	0	9	5	0	0	0	0	9	5	0	0	0	0	9	5	0	0	0	504964	340408	263239	0	0	0	212265	201747	213369
tr|A0A1U8CE32|A0A1U8CE32_MESAU	A0A1U8CE32	A0A1U8CE32_MESAU	Rpl5	297	Mesocricetus auratus	3:Protein inferred from homology	60S ribosomal protein L5 isoform X1	0.9999	0.9989	0	1	0	0	2	0	0	0	0	0	0	0	0	1	0	0	2	0	0	5103.42	0	0	8926.83	0	0	0	0	0	0	0	tr|A0A3Q0D3H9|A0A3Q0D3H9_MESAU
tr|A0A1U8CEA2|A0A1U8CEA2_MESAU	A0A1U8CEA2	A0A1U8CEA2_MESAU	Comt	264	Mesocricetus auratus	4:Protein predicted	catechol O-methyltransferase	1	0.999	0	0	0	0	4	2	0	0	0	0	4	2	0	0	0	0	4	2	0	0	0	0	78099.3	33904.9	0	0	0	0	0	0
tr|A0A1U8CEA7|A0A1U8CEA7_MESAU	A0A1U8CEA7	A0A1U8CEA7_MESAU	Snap29	258	Mesocricetus auratus	4:Protein predicted	synaptosomal-associated protein 29	1	0.999	0	0	0	0	7	3	0	0	0	0	7	3	0	0	0	0	7	3	0	0	0	0	89427.6	57861.6	0	0	0	0	49816.8	39129
tr|A0A1U8CEI0|A0A1U8CEI0_MESAU	A0A1U8CEI0	A0A1U8CEI0_MESAU	Agfg1	507	Mesocricetus auratus	4:Protein predicted	arf-GAP domain and FG repeat-containing protein 1 isoform X2	1	0.999	0	0	0	4	20	9	0	0	0	0	0	0	0	0	0	4	20	9	0	0	0	243741	1.01139e+06	453518	0	0	0	87596.9	310433	171469	tr|A0A1U8CPZ2|A0A1U8CPZ2_MESAU, tr|A0A1U8CQZ1|A0A1U8CQZ1_MESAU, tr|A0A3Q0DA20|A0A3Q0DA20_MESAU, tr|A0A3Q0DAY0|A0A3Q0DAY0_MESAU, tr|A0A3Q0DBK7|A0A3Q0DBK7_MESAU
tr|A0A1U8CEK1|A0A1U8CEK1_MESAU	A0A1U8CEK1	A0A1U8CEK1_MESAU	Ndc80	645	Mesocricetus auratus	4:Protein predicted	kinetochore protein NDC80 homolog	0.9994	0.999	0	0	0	1	1	0	0	0	0	1	1	0	0	0	0	1	1	0	0	0	0	0	4358.79	0	0	0	0	0	0	0
tr|A0A1U8CEW3|A0A1U8CEW3_MESAU	A0A1U8CEW3	A0A1U8CEW3_MESAU	Llph	123	Mesocricetus auratus	4:Protein predicted	protein LLP homolog	1	0.999	4	7	4	3	4	4	4	7	4	3	4	4	4	7	4	3	4	4	127607	387673	139475	100073	199166	117756	0	297243	110804	0	171284	103120
tr|A0A1U8CFG8|A0A1U8CFG8_MESAU	A0A1U8CFG8	A0A1U8CFG8_MESAU	Trap1	706	Mesocricetus auratus	3:Protein inferred from homology	heat shock protein 75 kDa, mitochondrial	0.9995	0.9982	0	0	0	0	1	0	0	0	0	0	1	0	0	0	0	0	2	1	0	0	0	0	8783.4	0	0	0	0	0	0	0
tr|A0A1U8CFH6|A0A1U8CFH6_MESAU	A0A1U8CFH6	A0A1U8CFH6_MESAU	Rbm28	771	Mesocricetus auratus	4:Protein predicted	RNA-binding protein 28	0.8263	0.9962	0	0	0	2	0	1	0	0	0	2	0	1	0	0	0	2	0	1	0	0	0	16262.4	0	19227.5	0	0	0	0	0	0
tr|A0A1U8CFI8|A0A1U8CFI8_MESAU	A0A1U8CFI8	A0A1U8CFI8_MESAU	Pof1b	593	Mesocricetus auratus	4:Protein predicted	protein POF1B isoform X1	1	0.9984	1	0	3	2	0	1	0	0	0	0	0	0	1	0	3	2	0	1	17752	0	36184.3	41197.6	0	11759.3	0	0	19036.3	24370.3	0	0	tr|A0A3Q0DCM6|A0A3Q0DCM6_MESAU
tr|A0A1U8CFJ8|A0A1U8CFJ8_MESAU	A0A1U8CFJ8	A0A1U8CFJ8_MESAU	Cep89	794	Mesocricetus auratus	4:Protein predicted	centrosomal protein of 89 kDa	1	0.9986	0	0	0	1	4	3	0	0	0	1	4	3	0	0	0	1	4	3	0	0	0	0	40377.9	44527.9	0	0	0	0	20903.6	25683.6
tr|A0A1U8CFM4|A0A1U8CFM4_MESAU	A0A1U8CFM4	A0A1U8CFM4_MESAU	Unc45a	986	Mesocricetus auratus	4:Protein predicted	protein unc-45 homolog A	1	0.999	0	0	0	0	10	1	0	0	0	0	10	1	0	0	0	0	10	1	0	0	0	36585.9	150895	16795.3	0	0	0	0	0	0
tr|A0A1U8CFP2|A0A1U8CFP2_MESAU	A0A1U8CFP2	A0A1U8CFP2_MESAU	Zyx	574	Mesocricetus auratus	4:Protein predicted	zyxin isoform X1	1	0.999	0	0	0	1	4	1	0	0	0	1	1	1	0	0	0	1	4	1	0	0	0	33103.5	82708.6	44447.2	0	0	0	0	0	0
tr|A0A1U8CFP6|A0A1U8CFP6_MESAU	A0A1U8CFP6	A0A1U8CFP6_MESAU	LOC106021758	421	Mesocricetus auratus	4:Protein predicted	uncharacterized protein LOC106021758 isoform X3	1	0.9977	0	0	0	0	3	0	0	0	0	0	0	0	0	0	0	0	3	0	0	0	0	0	27335.7	0	0	0	0	0	0	0	tr|A0A3Q0D215|A0A3Q0D215_MESAU, tr|A0A3Q0D3K8|A0A3Q0D3K8_MESAU
tr|A0A1U8CFR7|A0A1U8CFR7_MESAU	A0A1U8CFR7	A0A1U8CFR7_MESAU	Mbnl1	399	Mesocricetus auratus	4:Protein predicted	muscleblind-like protein 1 isoform X1	1	0.999	0	0	0	0	5	5	0	0	0	0	0	0	0	0	0	0	5	5	0	0	0	31575	69972.6	72866.6	0	0	0	29026.1	37859	40312	tr|A0A3Q0CYV8|A0A3Q0CYV8_MESAU, tr|A0A3Q0CYY9|A0A3Q0CYY9_MESAU, tr|A0A3Q0D279|A0A3Q0D279_MESAU, tr|A0A3Q0D284|A0A3Q0D284_MESAU, tr|A0A3Q0D3E0|A0A3Q0D3E0_MESAU, tr|A0A3Q0D3E5|A0A3Q0D3E5_MESAU, tr|A0A3Q0D3S8|A0A3Q0D3S8_MESAU, tr|A0A3Q0D3T3|A0A3Q0D3T3_MESAU, tr|A0A3Q0D4A1|A0A3Q0D4A1_MESAU
tr|A0A1U8CFS1|A0A1U8CFS1_MESAU	A0A1U8CFS1	A0A1U8CFS1_MESAU	Tmsb10	44	Mesocricetus auratus	3:Protein inferred from homology	Thymosin beta	0.9039	0.9981	0	0	0	1	1	2	0	0	0	1	1	2	0	0	0	1	1	2	0	0	0	46604.9	59667.9	35473.7	0	0	0	0	0	0
tr|A0A1U8CFS7|A0A1U8CFS7_MESAU	A0A1U8CFS7	A0A1U8CFS7_MESAU	2006-09-01	376	Mesocricetus auratus	3:Protein inferred from homology	septin-6 isoform X5	0.8864	0.9977	0	0	0	0	1	0	0	0	0	0	0	0	0	0	0	0	1	0	0	0	0	0	4257.43	0	0	0	0	0	0	0	tr|A0A3Q0D7W5|A0A3Q0D7W5_MESAU, tr|A0A3Q0DBZ7|A0A3Q0DBZ7_MESAU, tr|A0A3Q0DC23|A0A3Q0DC23_MESAU, tr|A0A3Q0DCW8|A0A3Q0DCW8_MESAU
tr|A0A1U8CFT4|A0A1U8CFT4_MESAU	A0A1U8CFT4	A0A1U8CFT4_MESAU	Lsm14a	465	Mesocricetus auratus	4:Protein predicted	protein LSM14 homolog A	1	0.999	0	0	0	1	5	0	0	0	0	1	5	0	0	0	0	1	5	0	0	0	0	28014.2	49684.3	20847.6	0	0	0	0	0	0
tr|A0A1U8CG58|A0A1U8CG58_MESAU	A0A1U8CG58	A0A1U8CG58_MESAU	Rpl35	123	Mesocricetus auratus	3:Protein inferred from homology	60S ribosomal protein L35	1	0.999	3	5	3	4	2	1	3	5	3	4	2	1	3	5	3	4	2	1	117238	278206	67475.3	193771	219727	37085.5	72447.4	162463	48294.5	122334	0	26515.8
tr|A0A1U8CGH3|A0A1U8CGH3_MESAU	A0A1U8CGH3	A0A1U8CGH3_MESAU	Fam193b	779	Mesocricetus auratus	4:Protein predicted	protein FAM193B isoform X1	1	0.999	0	0	0	1	4	2	0	0	0	0	0	0	0	0	0	1	4	2	0	0	0	34565.7	56408.5	82262.9	0	0	0	0	53050.2	39553.1	tr|A0A1U8CGI6|A0A1U8CGI6_MESAU
tr|A0A1U8CGI7|A0A1U8CGI7_MESAU	A0A1U8CGI7	A0A1U8CGI7_MESAU	Gigyf2	1300	Mesocricetus auratus	4:Protein predicted	GRB10-interacting GYF protein 2	1	0.999	0	0	0	28	39	31	0	0	0	28	39	31	0	0	0	28	39	31	0	0	0	840763	1019715	608673	0	0	0	157665	206191	175787
tr|A0A1U8CH10|A0A1U8CH10_MESAU	A0A1U8CH10	A0A1U8CH10_MESAU	Ciapin1	309	Mesocricetus auratus	3:Protein inferred from homology	Anamorsin	0.9383	0.9988	0	0	0	0	2	1	0	0	0	0	2	1	0	0	0	0	2	1	0	0	0	0	150491	164212	0	0	0	0	0	0
tr|A0A1U8CHE9|A0A1U8CHE9_MESAU	A0A1U8CHE9	A0A1U8CHE9_MESAU	Cdc20	499	Mesocricetus auratus	4:Protein predicted	cell division cycle protein 20 homolog	1	0.999	0	0	0	0	6	5	0	0	0	0	6	5	0	0	0	0	6	5	0	0	0	0	41691.5	42068.3	0	0	0	0	14224.5	18101.2
tr|A0A1U8CHN2|A0A1U8CHN2_MESAU	A0A1U8CHN2	A0A1U8CHN2_MESAU	Coro1c	474	Mesocricetus auratus	3:Protein inferred from homology	Coronin	0.5761	0.9867	1	0	0	1	0	0	1	0	0	1	0	0	1	0	0	1	0	0	0	0	0	0	0	0	0	0	0	0	0	0
tr|A0A1U8CHX3|A0A1U8CHX3_MESAU	A0A1U8CHX3	A0A1U8CHX3_MESAU	Ddx54	871	Mesocricetus auratus	3:Protein inferred from homology	ATP-dependent RNA helicase DDX54	1	0.999	9	0	0	7	0	0	9	0	0	7	0	0	9	0	0	7	0	0	110131	0	0	170959	0	7253.33	29789.5	0	0	44323.8	0	0
tr|A0A1U8CI20|A0A1U8CI20_MESAU	A0A1U8CI20	A0A1U8CI20_MESAU	LOC101842568	681	Mesocricetus auratus	4:Protein predicted	Non-specific serine/threonine protein kinase	0.9991	0.9986	0	0	0	0	3	0	0	0	0	0	0	0	0	0	0	0	3	0	0	0	0	0	49692.3	0	0	0	0	0	0	0
tr|A0A1U8CI21|A0A1U8CI21_MESAU	A0A1U8CI21	A0A1U8CI21_MESAU	Xirp2	3303	Mesocricetus auratus	3:Protein inferred from homology	xin actin-binding repeat-containing protein 2 isoform X1	0.9989	0.9968	0	0	0	2	0	0	0	0	0	0	0	0	0	0	0	2	0	0	0	0	0	32905.5	0	0	0	0	0	0	0	0	tr|A0A3Q0D2C0|A0A3Q0D2C0_MESAU
tr|A0A1U8CI77|A0A1U8CI77_MESAU	A0A1U8CI77	A0A1U8CI77_MESAU	Tns3	1552	Mesocricetus auratus	4:Protein predicted	tensin-3	0.998	0.9984	0	0	0	0	1	0	0	0	0	0	1	0	0	0	0	1	2	0	0	0	0	0	11720.5	0	0	0	0	0	0	0
tr|A0A1U8CIN9|A0A1U8CIN9_MESAU	A0A1U8CIN9	A0A1U8CIN9_MESAU	LOC101838805	2550	Mesocricetus auratus	4:Protein predicted	myomegalin isoform X6	0.3264	0.9636	0	0	0	1	0	0	0	0	0	0	0	0	0	0	0	1	0	0	0	0	0	13299.1	0	0	0	0	0	0	0	0	tr|A0A1U8CTV0|A0A1U8CTV0_MESAU, tr|A0A1U8CUW9|A0A1U8CUW9_MESAU, tr|A0A3Q0D9M9|A0A3Q0D9M9_MESAU, tr|A0A3Q0D9P2|A0A3Q0D9P2_MESAU, tr|A0A3Q0DDC0|A0A3Q0DDC0_MESAU, tr|A0A3Q0DDC4|A0A3Q0DDC4_MESAU, tr|A0A3Q0DE64|A0A3Q0DE64_MESAU, tr|A0A3Q0DE69|A0A3Q0DE69_MESAU, tr|A0A3Q0DE81|A0A3Q0DE81_MESAU, tr|A0A3Q0DF87|A0A3Q0DF87_MESAU
tr|A0A1U8CIQ4|A0A1U8CIQ4_MESAU	A0A1U8CIQ4	A0A1U8CIQ4_MESAU	Tjp1	1812	Mesocricetus auratus	3:Protein inferred from homology	tight junction protein ZO-1 isoform X5	1	0.999	0	0	0	26	41	31	0	0	0	0	0	0	0	0	0	26	41	31	0	0	0	466637	572192	545534	0	0	0	53628.9	53231.4	58571.4	tr|A0A1U8CIZ4|A0A1U8CIZ4_MESAU, tr|A0A1U8CIZ8|A0A1U8CIZ8_MESAU, tr|A0A1U8CLF1|A0A1U8CLF1_MESAU, tr|A0A1U8CLF6|A0A1U8CLF6_MESAU, tr|A0A1U8CU55|A0A1U8CU55_MESAU, tr|A0A1U8CU64|A0A1U8CU64_MESAU, tr|A0A1U8CV79|A0A1U8CV79_MESAU, tr|A0A1U8CV84|A0A1U8CV84_MESAU
tr|A0A1U8CIQ9|A0A1U8CIQ9_MESAU	A0A1U8CIQ9	A0A1U8CIQ9_MESAU	Notch2	2470	Mesocricetus auratus	4:Protein predicted	neurogenic locus notch homolog protein 2	1	0.999	0	0	0	1	8	3	0	0	0	1	8	3	0	0	0	1	8	3	0	0	0	23232.8	103064	79978.9	0	0	0	0	45798.4	29970.7
tr|A0A1U8CIT7|A0A1U8CIT7_MESAU	A0A1U8CIT7	A0A1U8CIT7_MESAU	Sf3a3	342	Mesocricetus auratus	4:Protein predicted	splicing factor 3A subunit 3	1	0.999	2	0	0	1	4	1	2	0	0	1	4	1	2	0	0	1	4	1	13744.4	0	0	15567.8	31602	21479.4	0	0	0	0	0	0
tr|A0A1U8CIW5|A0A1U8CIW5_MESAU	A0A1U8CIW5	A0A1U8CIW5_MESAU	Zcchc17	240	Mesocricetus auratus	4:Protein predicted	nucleolar protein of 40 kDa isoform X1	1	0.999	10	6	4	6	3	3	0	0	0	0	0	0	10	6	4	6	3	3	236181	137475	120287	281375	91942.2	97968.2	145025	92869.8	90897.6	159339	69727.4	74747.7	tr|A0A3Q0D1X0|A0A3Q0D1X0_MESAU, tr|A0A3Q0D611|A0A3Q0D611_MESAU
tr|A0A1U8CIZ2|A0A1U8CIZ2_MESAU	A0A1U8CIZ2	A0A1U8CIZ2_MESAU	Tle2	685	Mesocricetus auratus	4:Protein predicted	transducin-like enhancer protein 2 isoform X6	0.5292	0.984	0	0	0	2	5	2	0	0	0	2	5	2	0	0	0	2	5	2	0	0	0	149442	485755	337495	0	0	0	0	0	0
tr|A0A1U8CJ88|A0A1U8CJ88_MESAU	A0A1U8CJ88	A0A1U8CJ88_MESAU	Ankrd13c	556	Mesocricetus auratus	4:Protein predicted	ankyrin repeat domain-containing protein 13C	1	0.999	0	0	0	0	4	1	0	0	0	0	4	1	0	0	0	0	4	1	0	0	0	0	48492.7	42037.5	0	0	0	0	28273.8	24165.7
tr|A0A1U8CJE3|A0A1U8CJE3_MESAU	A0A1U8CJE3	A0A1U8CJE3_MESAU	Dlg5	1922	Mesocricetus auratus	3:Protein inferred from homology	disks large homolog 5 isoform X1	1	0.9903	0	1	0	1	3	1	0	0	0	0	0	0	0	1	0	1	3	1	0	32333.1	0	0	38969.3	13829.6	0	0	0	0	0	0	tr|A0A3Q0DDP7|A0A3Q0DDP7_MESAU
tr|A0A1U8CJI2|A0A1U8CJI2_MESAU	A0A1U8CJI2	A0A1U8CJI2_MESAU	LOC101824459	294	Mesocricetus auratus	3:Protein inferred from homology	LOW QUALITY PROTEIN: 40S ribosomal protein S2-like	1	0.999	3	2	0	0	7	5	0	0	0	0	0	0	3	2	0	0	7	5	23840.6	13990.9	0	15193.8	87976.8	49461.9	0	0	0	0	36910.1	36680.2	tr|A0A1U8D127|A0A1U8D127_MESAU
tr|A0A1U8CJW0|A0A1U8CJW0_MESAU	A0A1U8CJW0	A0A1U8CJW0_MESAU	Micall2	1052	Mesocricetus auratus	4:Protein predicted	MICAL-like protein 2 isoform X1	1	0.999	0	0	0	0	19	4	0	0	0	0	0	0	0	0	0	0	19	4	0	0	0	18072.1	206980	72642.9	0	0	0	0	34780.5	31352.9	tr|A0A1U8CJW1|A0A1U8CJW1_MESAU
tr|A0A1U8CKE4|A0A1U8CKE4_MESAU	A0A1U8CKE4	A0A1U8CKE4_MESAU	Nes	2003	Mesocricetus auratus	3:Protein inferred from homology	nestin	1	0.999	0	0	0	6	0	2	0	0	0	1	0	0	0	0	0	6	0	2	0	0	0	157004	68969.7	72637.3	0	0	0	0	0	0
tr|A0A1U8CKK8|A0A1U8CKK8_MESAU	A0A1U8CKK8	A0A1U8CKK8_MESAU	Pik3c3	887	Mesocricetus auratus	3:Protein inferred from homology	Phosphatidylinositol 3-kinase catalytic subunit type 3	0.9282	0.9986	0	0	0	0	1	0	0	0	0	0	1	0	0	0	0	0	1	0	0	0	0	0	11286	0	0	0	0	0	0	0
tr|A0A1U8CKN9|A0A1U8CKN9_MESAU	A0A1U8CKN9	A0A1U8CKN9_MESAU	LOC101831620	450	Mesocricetus auratus	3:Protein inferred from homology	Tubulin alpha chain	1	0.999	6	6	6	6	10	4	0	0	0	0	0	0	16	27	24	17	29	17	70043.8	188099	88555.1	142508	283419	151456	35342.8	92218.4	57046.5	68389.6	132795	71882
tr|A0A1U8CKS0|A0A1U8CKS0_MESAU	A0A1U8CKS0	A0A1U8CKS0_MESAU	Ddx3x	661	Mesocricetus auratus	3:Protein inferred from homology	ATP-dependent RNA helicase DDX3X isoform X1	1	0.999	3	12	0	54	64	54	0	0	0	0	0	0	3	13	0	57	66	56	21336.4	99124.3	0	2.51491e+06	2.76982e+06	3453133	0	25784.8	0	327531	385811	502638	tr|Q8K5D5|Q8K5D5_MESAU
tr|A0A1U8CL46|A0A1U8CL46_MESAU	A0A1U8CL46	A0A1U8CL46_MESAU	Arl6ip4	221	Mesocricetus auratus	4:Protein predicted	ADP-ribosylation factor-like protein 6-interacting protein 4	1	0.999	4	7	5	6	12	3	4	7	5	6	12	3	4	7	5	6	12	3	454995	257725	209598	580765	279466	150187	498712	218961	152793	398852	184850	148201
tr|A0A1U8CL95|A0A1U8CL95_MESAU	A0A1U8CL95	A0A1U8CL95_MESAU	Ddx3x	661	Mesocricetus auratus	3:Protein inferred from homology	ATP-dependent RNA helicase DDX3X isoform X2	1	0.999	0	0	0	1	0	0	0	0	0	1	0	0	3	13	0	48	62	52	0	0	0	33716.2	0	0	0	0	0	0	0	0
tr|A0A1U8CLB3|A0A1U8CLB3_MESAU	A0A1U8CLB3	A0A1U8CLB3_MESAU	Ttf1	887	Mesocricetus auratus	4:Protein predicted	transcription termination factor 1 isoform X2	1	0.999	9	8	1	5	1	0	0	0	0	0	0	0	9	8	1	5	1	0	146558	63296.8	34196.7	152805	6078.36	30699.2	37141.3	31571.3	0	44406.8	0	0	tr|A0A3Q0DGG8|A0A3Q0DGG8_MESAU
tr|A0A1U8CLC0|A0A1U8CLC0_MESAU	A0A1U8CLC0	A0A1U8CLC0_MESAU	Kiaa0754	1077	Mesocricetus auratus	4:Protein predicted	uncharacterized protein KIAA0754 homolog	1	0.999	0	0	0	0	4	0	0	0	0	0	4	0	0	0	0	0	4	0	0	0	0	0	44502.4	0	0	0	0	0	0	0
tr|A0A1U8CLH1|A0A1U8CLH1_MESAU	A0A1U8CLH1	A0A1U8CLH1_MESAU	Prdm10	1150	Mesocricetus auratus	4:Protein predicted	PR domain zinc finger protein 10	1	0.999	2	5	7	1	1	1	2	3	4	1	1	0	2	5	7	1	1	1	16137.7	67534.3	84971.6	31863.2	54142.5	36450.6	0	27618.6	34524.1	23646.6	19962.3	21507.5
tr|A0A1U8CLZ3|A0A1U8CLZ3_MESAU	A0A1U8CLZ3	A0A1U8CLZ3_MESAU	Uba1	1058	Mesocricetus auratus	3:Protein inferred from homology	ubiquitin-like modifier-activating enzyme 1	1	0.999	1	0	0	3	1	1	1	0	0	3	1	1	1	0	0	3	1	1	16900.9	0	0	49804.1	3419.24	9372.61	0	0	0	0	0	0
tr|A0A1U8CM38|A0A1U8CM38_MESAU	A0A1U8CM38	A0A1U8CM38_MESAU	Celf1	514	Mesocricetus auratus	4:Protein predicted	CUGBP Elav-like family member 1 isoform X1	1	0.9983	0	0	0	0	2	1	0	0	0	0	0	0	0	0	0	0	2	1	0	0	0	0	16981.6	20807.1	0	0	0	0	0	0	tr|A0A3Q0D430|A0A3Q0D430_MESAU, tr|A0A3Q0D4K7|A0A3Q0D4K7_MESAU, tr|A0A3Q0D4L5|A0A3Q0D4L5_MESAU, tr|A0A3Q0D522|A0A3Q0D522_MESAU
tr|A0A1U8CM96|A0A1U8CM96_MESAU	A0A1U8CM96	A0A1U8CM96_MESAU	Dsc2	898	Mesocricetus auratus	4:Protein predicted	desmocollin-2 isoform X1	0.9979	0.9917	0	0	0	0	2	0	0	0	0	0	0	0	0	0	0	0	2	0	0	0	0	0	13881.2	0	0	0	0	0	0	0	tr|A0A1U8CPS9|A0A1U8CPS9_MESAU, tr|A0A3Q0DDN6|A0A3Q0DDN6_MESAU
tr|A0A1U8CMD0|A0A1U8CMD0_MESAU	A0A1U8CMD0	A0A1U8CMD0_MESAU	Fam120c	1120	Mesocricetus auratus	4:Protein predicted	constitutive coactivator of PPAR-gamma-like protein 2 isoform X1	0.7043	0.9924	0	0	0	0	1	0	0	0	0	0	0	0	0	0	0	0	1	0	0	0	0	0	11810.5	0	0	0	0	0	0	0	tr|A0A3Q0CDF9|A0A3Q0CDF9_MESAU, tr|A0A3Q0CEG6|A0A3Q0CEG6_MESAU
tr|A0A1U8CN38|A0A1U8CN38_MESAU	A0A1U8CN38	A0A1U8CN38_MESAU	Usp6nl	822	Mesocricetus auratus	4:Protein predicted	USP6 N-terminal-like protein	1	0.999	0	0	0	2	5	1	0	0	0	2	5	1	0	0	0	2	5	1	0	0	0	43398.9	75328.5	24552.6	0	0	0	24171.5	27226.5	0
tr|A0A1U8CNG5|A0A1U8CNG5_MESAU	A0A1U8CNG5	A0A1U8CNG5_MESAU	LOC101837841	1474	Mesocricetus auratus	4:Protein predicted	trophinin isoform X1	1	0.999	0	0	0	1	5	3	0	0	0	0	0	0	0	0	0	1	5	3	0	0	0	51816.4	82478.7	90781.5	0	0	0	42876.9	48609.2	48588.1	tr|A0A3Q0CEJ9|A0A3Q0CEJ9_MESAU
tr|A0A1U8CP36|A0A1U8CP36_MESAU	A0A1U8CP36	A0A1U8CP36_MESAU	Flywch1	688	Mesocricetus auratus	4:Protein predicted	FLYWCH-type zinc finger-containing protein 1	0.5492	0.9852	0	0	0	1	0	0	0	0	0	1	0	0	0	0	0	1	0	0	0	0	0	21330.1	7356.16	0	0	0	0	0	0	0
tr|A0A1U8CPE9|A0A1U8CPE9_MESAU	A0A1U8CPE9	A0A1U8CPE9_MESAU	Smc4	1286	Mesocricetus auratus	3:Protein inferred from homology	Structural maintenance of chromosomes protein	1	0.9985	0	0	0	0	2	0	0	0	0	0	2	0	0	0	0	0	2	0	0	0	0	0	3132.96	0	0	0	0	0	0	0
tr|A0A1U8CPH6|A0A1U8CPH6_MESAU	A0A1U8CPH6	A0A1U8CPH6_MESAU	Zdhhc5	715	Mesocricetus auratus	3:Protein inferred from homology	Palmitoyltransferase	1	0.999	0	0	0	2	14	1	0	0	0	2	11	1	0	0	0	2	14	1	0	0	0	90564.3	217171	25084.1	0	0	0	33032.2	67972.1	0
tr|A0A1U8CPI5|A0A1U8CPI5_MESAU	A0A1U8CPI5	A0A1U8CPI5_MESAU	Ssx2ip	616	Mesocricetus auratus	4:Protein predicted	afadin- and alpha-actinin-binding protein	0.9466	0.999	0	0	0	1	1	1	0	0	0	1	1	1	0	0	0	1	1	1	0	0	0	20458.6	17466	10965.6	0	0	0	0	0	0
tr|A0A1U8CQ43|A0A1U8CQ43_MESAU	A0A1U8CQ43	A0A1U8CQ43_MESAU	Erbin	1404	Mesocricetus auratus	4:Protein predicted	erbin isoform X3	1	0.999	0	0	0	5	33	12	0	0	0	0	0	0	0	0	0	5	33	12	0	0	0	135018	508220	273714	0	0	0	56487.4	97277.7	68084.3	tr|A0A1U8D1Z3|A0A1U8D1Z3_MESAU, tr|A0A3Q0CCK6|A0A3Q0CCK6_MESAU, tr|A0A3Q0CDB6|A0A3Q0CDB6_MESAU
tr|A0A1U8CQP7|A0A1U8CQP7_MESAU	A0A1U8CQP7	A0A1U8CQP7_MESAU	Abcf1	846	Mesocricetus auratus	4:Protein predicted	ATP-binding cassette sub-family F member 1 isoform X2	1	0.999	47	17	29	52	19	20	0	0	0	0	0	0	47	17	29	52	19	20	1.30486e+06	174465	477305	2.45778e+06	362644	507715	166632	43205.9	93960.2	312909	53608.6	84876.1	tr|A0A1U8CTP3|A0A1U8CTP3_MESAU
tr|A0A1U8CQR5|A0A1U8CQR5_MESAU	A0A1U8CQR5	A0A1U8CQR5_MESAU	Zfyve16	1526	Mesocricetus auratus	4:Protein predicted	Zinc finger FYVE domain-containing protein	1	0.999	0	0	0	1	4	3	0	0	0	0	0	0	0	0	0	1	4	3	0	0	0	41760	63448.9	32437.8	0	0	0	22867.8	24557.2	25622.6	tr|A0A1U8CQR9|A0A1U8CQR9_MESAU
tr|A0A1U8CQT0|A0A1U8CQT0_MESAU	A0A1U8CQT0	A0A1U8CQT0_MESAU	Ica1	482	Mesocricetus auratus	4:Protein predicted	islet cell autoantigen 1 isoform X1	1	0.999	0	0	0	0	3	5	0	0	0	0	0	0	0	0	0	0	3	5	0	0	0	0	58052.7	73228.3	0	0	0	0	41469.1	40903.8	tr|A0A1U8CRU1|A0A1U8CRU1_MESAU
tr|A0A1U8CQU0|A0A1U8CQU0_MESAU	A0A1U8CQU0	A0A1U8CQU0_MESAU	Cd3eap	436	Mesocricetus auratus	4:Protein predicted	DNA-directed RNA polymerase I subunit RPA34	1	0.999	20	2	4	21	0	1	20	2	4	21	0	1	20	2	4	21	0	1	301158	15543.8	41039.9	700977	6960.42	18719.9	81457.9	0	30438.3	157256	0	0
tr|A0A1U8CQU4|A0A1U8CQU4_MESAU	A0A1U8CQU4	A0A1U8CQU4_MESAU	Prrc2b	2238	Mesocricetus auratus	4:Protein predicted	protein PRRC2B isoform X5	1	0.999	0	0	0	6	28	22	0	0	0	0	0	0	0	0	0	6	28	23	0	0	0	306384	387127	282346	0	0	0	79077.2	81067.3	96721.9	tr|A0A1U8CTU4|A0A1U8CTU4_MESAU, tr|A0A3Q0CB46|A0A3Q0CB46_MESAU, tr|A0A3Q0CFC8|A0A3Q0CFC8_MESAU, tr|A0A3Q0CFZ3|A0A3Q0CFZ3_MESAU, tr|A0A3Q0CGA3|A0A3Q0CGA3_MESAU, tr|A0A3Q0CHG5|A0A3Q0CHG5_MESAU
tr|A0A1U8CRB0|A0A1U8CRB0_MESAU	A0A1U8CRB0	A0A1U8CRB0_MESAU	LOC106022742	117	Mesocricetus auratus	4:Protein predicted	elongator complex protein 1-like	0.9442	0.9989	0	0	0	2	0	0	0	0	0	2	0	0	0	0	0	2	0	0	0	0	0	14892.9	0	0	0	0	0	0	0	0
tr|A0A1U8CRE5|A0A1U8CRE5_MESAU	A0A1U8CRE5	A0A1U8CRE5_MESAU	Akap17a	563	Mesocricetus auratus	4:Protein predicted	A-kinase anchor protein 17A	0.9468	0.999	3	0	0	5	0	0	3	0	0	5	0	0	3	0	0	5	0	0	22764.6	0	0	33110.4	0	0	0	0	0	0	0	0
tr|A0A1U8CRI9|A0A1U8CRI9_MESAU	A0A1U8CRI9	A0A1U8CRI9_MESAU	Paip1	366	Mesocricetus auratus	4:Protein predicted	polyadenylate-binding protein-interacting protein 1	0.587	0.9873	0	0	0	0	1	0	0	0	0	0	1	0	0	0	0	0	1	0	0	0	0	0	5218.77	0	0	0	0	0	0	0
tr|A0A1U8CRR4|A0A1U8CRR4_MESAU	A0A1U8CRR4	A0A1U8CRR4_MESAU	Clic1	241	Mesocricetus auratus	3:Protein inferred from homology	Chloride intracellular channel protein	0.9165	0.9983	0	0	0	0	1	1	0	0	0	0	1	1	0	0	0	0	1	1	0	0	0	22452.8	23625.1	36555.2	0	0	0	0	0	0
tr|A0A1U8CSA6|A0A1U8CSA6_MESAU	A0A1U8CSA6	A0A1U8CSA6_MESAU	LOC106022937	242	Mesocricetus auratus	4:Protein predicted	low-density lipoprotein receptor-related protein 4-like	0.6223	0.989	0	0	0	0	1	0	0	0	0	0	1	0	0	0	0	0	1	0	0	0	0	0	15087.8	0	0	0	0	0	0	0
tr|A0A1U8CSH9|A0A1U8CSH9_MESAU	A0A1U8CSH9	A0A1U8CSH9_MESAU	LOC101824940	902	Mesocricetus auratus	4:Protein predicted	flap endonuclease GEN homolog 1-like	1	0.999	0	0	0	4	10	15	0	0	0	4	6	8	0	0	0	4	10	15	0	0	0	99814.2	65123.3	223229	0	0	0	48193.6	33278	45638.1
tr|A0A1U8CSM3|A0A1U8CSM3_MESAU	A0A1U8CSM3	A0A1U8CSM3_MESAU	Eps15l1	925	Mesocricetus auratus	4:Protein predicted	epidermal growth factor receptor substrate 15-like 1	1	0.999	0	0	0	9	19	6	0	0	0	9	19	6	0	0	0	9	19	6	0	0	0	202418	274216	241420	0	0	0	66940.4	70960.1	66645.3
tr|A0A1U8CSM8|A0A1U8CSM8_MESAU	A0A1U8CSM8	A0A1U8CSM8_MESAU	Tra2a	282	Mesocricetus auratus	4:Protein predicted	transformer-2 protein homolog alpha	0.5983	0.9879	0	1	0	0	0	0	0	1	0	0	0	0	0	1	0	0	0	0	0	14706.4	0	0	0	0	0	0	0	0	0	0
tr|A0A1U8CT53|A0A1U8CT53_MESAU	A0A1U8CT53	A0A1U8CT53_MESAU	LOC106023246	151	Mesocricetus auratus	3:Protein inferred from homology	Proteasome subunit alpha type	0.9275	0.9986	0	0	0	1	0	0	0	0	0	0	0	0	0	0	0	1	0	0	0	0	0	18242.4	0	0	0	0	0	0	0	0	tr|A0A3Q0CXQ5|A0A3Q0CXQ5_MESAU
tr|A0A1U8CTA8|A0A1U8CTA8_MESAU	A0A1U8CTA8	A0A1U8CTA8_MESAU	Epb41l2	1105	Mesocricetus auratus	4:Protein predicted	band 4.1-like protein 2 isoform X1	0.8597	0.997	0	0	0	0	1	0	0	0	0	0	0	0	0	0	0	0	1	0	0	0	0	22479.1	21167.5	0	0	0	0	0	0	0	tr|A0A3Q0CBP5|A0A3Q0CBP5_MESAU, tr|A0A3Q0CG64|A0A3Q0CG64_MESAU, tr|A0A3Q0CG74|A0A3Q0CG74_MESAU, tr|A0A3Q0CG76|A0A3Q0CG76_MESAU, tr|A0A3Q0CG78|A0A3Q0CG78_MESAU, tr|A0A3Q0CG81|A0A3Q0CG81_MESAU, tr|A0A3Q0CG92|A0A3Q0CG92_MESAU, tr|A0A3Q0CGN9|A0A3Q0CGN9_MESAU, tr|A0A3Q0CGP8|A0A3Q0CGP8_MESAU, tr|A0A3Q0CGQ5|A0A3Q0CGQ5_MESAU, tr|A0A3Q0CGQ8|A0A3Q0CGQ8_MESAU, tr|A0A3Q0CGR1|A0A3Q0CGR1_MESAU, tr|A0A3Q0CGY3|A…
tr|A0A1U8CTD3|A0A1U8CTD3_MESAU	A0A1U8CTD3	A0A1U8CTD3_MESAU	Ahi1	1052	Mesocricetus auratus	4:Protein predicted	jouberin isoform X3	1	0.999	0	0	0	0	11	0	0	0	0	0	0	0	0	0	0	0	11	0	0	0	0	0	96516	6093.34	0	0	0	0	0	0	tr|A0A3Q0CH20|A0A3Q0CH20_MESAU, tr|A0A3Q0CH27|A0A3Q0CH27_MESAU, tr|A0A3Q0CHD6|A0A3Q0CHD6_MESAU
tr|A0A1U8CTU9|A0A1U8CTU9_MESAU	A0A1U8CTU9	A0A1U8CTU9_MESAU	Nup214	2075	Mesocricetus auratus	4:Protein predicted	nuclear pore complex protein Nup214 isoform X1	1	0.999	0	0	0	1	3	2	0	0	0	0	0	0	0	0	0	1	3	2	0	0	0	20343.5	29325.3	25560.8	0	0	0	0	0	0	tr|A0A3Q0CHH6|A0A3Q0CHH6_MESAU
tr|A0A1U8CU98|A0A1U8CU98_MESAU	A0A1U8CU98	A0A1U8CU98_MESAU	LOC106022741	266	Mesocricetus auratus	4:Protein predicted	elongator complex protein 1-like	0.9998	0.9978	0	0	0	3	1	2	0	0	0	3	1	2	0	0	0	3	1	2	0	0	0	156676	30435.7	27074.6	0	0	0	0	0	0
tr|A0A1U8CV72|A0A1U8CV72_MESAU	A0A1U8CV72	A0A1U8CV72_MESAU	Matr3	793	Mesocricetus auratus	4:Protein predicted	matrin-3 isoform X2	1	0.999	3	0	0	0	0	0	0	0	0	0	0	0	3	0	0	0	0	0	37236.2	0	0	0	0	0	0	0	0	0	0	0	tr|A0A1U8CW69|A0A1U8CW69_MESAU, tr|A0A3Q0DB51|A0A3Q0DB51_MESAU
tr|A0A1U8CVR7|A0A1U8CVR7_MESAU	A0A1U8CVR7	A0A1U8CVR7_MESAU	Ythdf2	587	Mesocricetus auratus	4:Protein predicted	YTH domain-containing family protein 2	1	0.999	0	0	0	6	7	8	0	0	0	5	2	5	0	0	0	6	7	8	0	0	0	107230	131194	198797	0	0	0	46053.3	40595.7	48607.9
tr|A0A1U8CWV9|A0A1U8CWV9_MESAU	A0A1U8CWV9	A0A1U8CWV9_MESAU	Ajuba	548	Mesocricetus auratus	4:Protein predicted	LIM domain-containing protein ajuba	0.9302	0.9986	0	0	0	0	1	0	0	0	0	0	1	0	0	0	0	0	1	0	0	0	0	0	10214	0	0	0	0	0	0	0
tr|A0A1U8CXE8|A0A1U8CXE8_MESAU	A0A1U8CXE8	A0A1U8CXE8_MESAU	Hnrnpa2b1	353	Mesocricetus auratus	4:Protein predicted	heterogeneous nuclear ribonucleoproteins A2/B1 isoform X1	1	0.999	13	0	4	18	12	11	0	0	0	0	0	0	13	0	4	18	12	11	180017	0	30002.4	318022	138470	315535	39178.7	0	0	75310.2	61954.2	133022	tr|A0A3Q0C931|A0A3Q0C931_MESAU, tr|A0A3Q0CCM9|A0A3Q0CCM9_MESAU
tr|A0A1U8CYA7|A0A1U8CYA7_MESAU	A0A1U8CYA7	A0A1U8CYA7_MESAU	Thtpa	221	Mesocricetus auratus	3:Protein inferred from homology	Thiamine-triphosphatase	0.3723	0.9701	0	0	0	0	0	1	0	0	0	0	0	0	0	0	0	0	0	1	0	0	0	0	0	10735.1	0	0	0	0	0	0	tr|A0A3Q0DFW9|A0A3Q0DFW9_MESAU
tr|A0A1U8CZP3|A0A1U8CZP3_MESAU	A0A1U8CZP3	A0A1U8CZP3_MESAU	Flna	1076	Mesocricetus auratus	4:Protein predicted	filamin-A	1	0.999	2	0	0	2	7	4	2	0	0	2	7	4	2	0	0	10	26	18	15723.6	0	0	164003	233722	161179	0	0	0	76174.6	123527	107190
tr|A0A1U8D0E8|A0A1U8D0E8_MESAU	A0A1U8D0E8	A0A1U8D0E8_MESAU	LOC106022581	120	Mesocricetus auratus	4:Protein predicted	microtubule-associated protein 1B-like	1	0.999	0	0	0	7	5	3	0	0	0	7	5	3	0	0	0	7	5	3	0	0	0	47514.6	27726.6	23363.7	0	0	0	28103.6	15580.3	0
tr|A0A1U8D0J7|A0A1U8D0J7_MESAU	A0A1U8D0J7	A0A1U8D0J7_MESAU	Snrpn	240	Mesocricetus auratus	3:Protein inferred from homology	Small nuclear ribonucleoprotein-associated protein	1	0.999	0	0	0	0	8	0	0	0	0	0	0	0	0	0	0	0	8	0	0	0	0	0	38946.5	0	0	0	0	0	0	0	tr|A0A3Q0CF41|A0A3Q0CF41_MESAU
tr|A0A1U8D230|A0A1U8D230_MESAU	A0A1U8D230	A0A1U8D230_MESAU	Jup	745	Mesocricetus auratus	4:Protein predicted	junction plakoglobin	1	0.999	21	0	30	14	0	11	20	0	28	13	0	9	21	0	30	14	0	11	277299	0	578259	602705	41893.1	247306	57835.1	0	91735.1	102904	0	56780.9
tr|A0A1U8D2P1|A0A1U8D2P1_MESAU	A0A1U8D2P1	A0A1U8D2P1_MESAU	Eloa	775	Mesocricetus auratus	4:Protein predicted	elongin-A	0.9999	0.9989	3	0	0	3	0	0	3	0	0	3	0	0	3	0	0	3	0	0	18291.6	0	0	43614.4	6418.16	15037.7	0	0	0	0	0	0
tr|A0A1U8D301|A0A1U8D301_MESAU	A0A1U8D301	A0A1U8D301_MESAU	LOC106023059	224	Mesocricetus auratus	4:Protein predicted	low-density lipoprotein receptor-related protein 4-like	0.9995	0.9988	0	0	0	0	2	0	0	0	0	0	2	0	0	0	0	4	9	0	0	0	0	0	40096.6	0	0	0	0	0	0	0
tr|A0A1U8D3M7|A0A1U8D3M7_MESAU	A0A1U8D3M7	A0A1U8D3M7_MESAU	Sf3b5	86	Mesocricetus auratus	3:Protein inferred from homology	Splicing factor 3B subunit 5	0.9471	0.999	1	0	0	0	0	0	1	0	0	0	0	0	1	0	0	0	0	0	9169.44	0	0	0	0	0	0	0	0	0	0	0
tr|A0A1U8D4U1|A0A1U8D4U1_MESAU	A0A1U8D4U1	A0A1U8D4U1_MESAU	LOC106023206	472	Mesocricetus auratus	4:Protein predicted	G patch domain-containing protein 1	1	0.999	0	0	0	0	6	4	0	0	0	0	0	0	0	0	0	0	6	4	0	0	0	16510.9	56089.2	32281.4	0	0	0	9470.56	20273.1	18812.8	tr|A0A3Q0D5K4|A0A3Q0D5K4_MESAU
tr|A0A1U8D4V2|A0A1U8D4V2_MESAU	A0A1U8D4V2	A0A1U8D4V2_MESAU	LOC106023215	665	Mesocricetus auratus	4:Protein predicted	chromodomain-helicase-DNA-binding protein 4-like	1	0.999	22	25	9	31	18	6	11	10	3	7	7	1	22	25	9	31	18	6	343648	250376	189424	625673	247009	212810	78035.8	53576.5	58997.3	122658	56943.4	58270.4
tr|A0A3Q0C9A0|A0A3Q0C9A0_MESAU	A0A3Q0C9A0	A0A3Q0C9A0_MESAU	Eef1d	649	Mesocricetus auratus	3:Protein inferred from homology	elongation factor 1-delta	1	0.999	0	0	0	4	6	6	0	0	0	4	6	6	0	0	0	4	6	6	0	0	0	109444	130317	166720	0	0	0	37983.3	47767.4	57540.7
tr|A0A3Q0C9J7|A0A3Q0C9J7_MESAU	A0A3Q0C9J7	A0A3Q0C9J7_MESAU	Upf1	1113	Mesocricetus auratus	4:Protein predicted	regulator of nonsense transcripts 1 isoform X4	1	0.999	0	0	0	47	90	109	0	0	0	0	0	0	0	0	0	47	90	109	0	0	0	1.6193e+06	2.99007e+06	4341419	0	0	0	162524	260442	380426	tr|A0A3Q0CE02|A0A3Q0CE02_MESAU
tr|A0A3Q0C9T2|A0A3Q0C9T2_MESAU	A0A3Q0C9T2	A0A3Q0C9T2_MESAU	Smg9	520	Mesocricetus auratus	4:Protein predicted	protein SMG9	0.9082	0.9982	0	0	0	0	4	0	0	0	0	0	4	0	0	0	0	0	4	0	0	0	0	0	18053.3	12932.9	0	0	0	0	0	0
tr|A0A3Q0CBE7|A0A3Q0CBE7_MESAU	A0A3Q0CBE7	A0A3Q0CBE7_MESAU	LOC101836338	292	Mesocricetus auratus	4:Protein predicted	vacuolar protein sorting-associated protein 37A-like	1	0.999	0	0	0	3	6	7	0	0	0	0	0	0	0	0	0	3	6	7	0	0	0	124267	141557	150921	0	0	0	57415.1	43272.5	50160.9	tr|A0A3Q0CFT9|A0A3Q0CFT9_MESAU
tr|A0A3Q0CBS9|A0A3Q0CBS9_MESAU	A0A3Q0CBS9	A0A3Q0CBS9_MESAU	LOC110339728	184	Mesocricetus auratus	4:Protein predicted	GTP-binding protein Rheb	1	0.999	0	0	0	3	5	5	0	0	0	0	1	0	0	0	0	3	5	5	0	0	0	181514	281949	186582	0	0	0	81928.7	177520	122715
tr|A0A3Q0CBY7|A0A3Q0CBY7_MESAU	A0A3Q0CBY7	A0A3Q0CBY7_MESAU	LOC110339770	2129	Mesocricetus auratus	4:Protein predicted	titin-like	1	0.999	0	0	0	20	2	1	0	0	0	20	2	1	0	0	0	25	2	1	0	0	0	305460	77463	13604.3	0	0	0	50707.1	20202.4	0
tr|A0A3Q0CCA1|A0A3Q0CCA1_MESAU	A0A3Q0CCA1	A0A3Q0CCA1_MESAU	LOC110339856	213	Mesocricetus auratus	4:Protein predicted	dCTP pyrophosphatase 1-like	0.9479	0.999	1	0	0	0	0	0	0	0	0	0	0	0	1	0	0	0	0	0	3236.57	0	0	0	0	0	0	0	0	0	0	0	tr|A0A3Q0CXY7|A0A3Q0CXY7_MESAU
tr|A0A3Q0CCT9|A0A3Q0CCT9_MESAU	A0A3Q0CCT9	A0A3Q0CCT9_MESAU	Scrib	1635	Mesocricetus auratus	4:Protein predicted	protein scribble homolog	1	0.999	0	0	0	0	19	2	0	0	0	0	16	1	0	0	0	0	19	2	0	0	0	16643.9	299523	102303	0	0	0	0	77583.8	45495.1
tr|A0A3Q0CD83|A0A3Q0CD83_MESAU	A0A3Q0CD83	A0A3Q0CD83_MESAU	Actn4	933	Mesocricetus auratus	4:Protein predicted	alpha-actinin-4	1	0.999	2	0	12	10	3	2	0	0	0	1	0	0	2	0	12	10	3	2	41319.5	0	129092	196109	37880.3	14752.9	26724	0	49575.5	60858.7	21006.4	0
tr|A0A3Q0CDB4|A0A3Q0CDB4_MESAU	A0A3Q0CDB4	A0A3Q0CDB4_MESAU	Atrx	2506	Mesocricetus auratus	4:Protein predicted	transcriptional regulator ATRX	1	0.999	11	2	0	9	0	2	11	2	0	9	0	2	11	2	0	9	0	2	122946	3477.96	0	407475	0	1314626	101823	0	0	82453.6	0	0
tr|A0A3Q0CDG2|A0A3Q0CDG2_MESAU	A0A3Q0CDG2	A0A3Q0CDG2_MESAU	Mical3	2079	Mesocricetus auratus	4:Protein predicted	F-actin-methionine sulfoxide oxidase MICAL3	1	0.9989	0	0	0	1	4	1	0	0	0	1	4	1	0	0	0	1	4	1	0	0	0	48680.3	49999.7	13135.8	0	0	0	18945.3	36779.4	0
tr|A0A3Q0CDJ7|A0A3Q0CDJ7_MESAU	A0A3Q0CDJ7	A0A3Q0CDJ7_MESAU	Mapre1	268	Mesocricetus auratus	4:Protein predicted	microtubule-associated protein RP/EB family member 1	1	0.999	0	0	0	0	6	4	0	0	0	0	5	3	0	0	0	0	6	4	0	0	0	0	134830	37479	0	0	0	0	33898.8	47638.6
tr|A0A3Q0CDW9|A0A3Q0CDW9_MESAU	A0A3Q0CDW9	A0A3Q0CDW9_MESAU	Ccdc124	217	Mesocricetus auratus	4:Protein predicted	coiled-coil domain-containing protein 124	1	0.999	0	0	0	1	3	1	0	0	0	1	3	1	0	0	0	1	3	1	0	0	0	25561.3	49331.7	0	0	0	0	0	0	0
tr|A0A3Q0CE29|A0A3Q0CE29_MESAU	A0A3Q0CE29	A0A3Q0CE29_MESAU	Rpl18a	84	Mesocricetus auratus	4:Protein predicted	60S ribosomal protein L18a	0.9475	0.999	3	1	1	3	2	1	3	1	1	3	2	1	3	1	1	3	2	1	41485.3	30017.7	47763.5	126330	59756.7	42397.2	0	0	0	0	0	0
tr|A0A3Q0CE39|A0A3Q0CE39_MESAU	A0A3Q0CE39	A0A3Q0CE39_MESAU	Ktn1	1350	Mesocricetus auratus	4:Protein predicted	kinectin	1	0.999	43	0	1	50	8	6	43	0	1	50	8	6	43	0	1	50	8	6	486780	0	16506.3	1.63739e+06	203333	162723	94283.6	0	0	208374	44410.1	55893.2
tr|A0A3Q0CE42|A0A3Q0CE42_MESAU	A0A3Q0CE42	A0A3Q0CE42_MESAU	LOC101842215	379	Mesocricetus auratus	3:Protein inferred from homology	serpin B6	0.3943	0.9726	0	0	0	0	1	0	0	0	0	0	1	0	0	0	0	0	1	0	0	0	0	0	7109.37	0	0	0	0	0	0	0
tr|A0A3Q0CEK0|A0A3Q0CEK0_MESAU	A0A3Q0CEK0	A0A3Q0CEK0_MESAU	Scamp1	338	Mesocricetus auratus	3:Protein inferred from homology	Secretory carrier-associated membrane protein	1	0.999	0	0	0	0	2	0	0	0	0	0	2	0	0	0	0	0	2	0	0	0	0	47573.5	20235.2	0	0	0	0	0	0	0
tr|A0A3Q0CET9|A0A3Q0CET9_MESAU	A0A3Q0CET9	A0A3Q0CET9_MESAU	Ddx56	546	Mesocricetus auratus	4:Protein predicted	probable ATP-dependent RNA helicase DDX56	1	0.999	1	1	0	2	2	0	1	1	0	2	2	0	1	1	0	2	2	0	9129.24	10785.4	0	23622.9	10204.3	0	0	0	0	0	0	0
tr|A0A3Q0CEZ5|A0A3Q0CEZ5_MESAU	A0A3Q0CEZ5	A0A3Q0CEZ5_MESAU	Pgam1	254	Mesocricetus auratus	3:Protein inferred from homology	Phosphoglycerate mutase	0.9998	0.9917	1	0	1	0	0	0	1	0	1	0	0	0	1	0	1	0	0	0	10362.4	0	14902.4	31227.2	0	0	0	0	0	0	0	0
tr|A0A3Q0CF07|A0A3Q0CF07_MESAU	A0A3Q0CF07	A0A3Q0CF07_MESAU	Rpl10	214	Mesocricetus auratus	4:Protein predicted	60S ribosomal protein L10	1	0.999	1	5	2	4	2	1	1	1	2	4	1	1	1	5	2	4	2	1	17253.4	44020.6	22333.8	50810.7	42714.4	16866.8	0	31236.2	0	26113	23151.5	0
tr|A0A3Q0CFE8|A0A3Q0CFE8_MESAU	A0A3Q0CFE8	A0A3Q0CFE8_MESAU	Cep78	781	Mesocricetus auratus	4:Protein predicted	centrosomal protein of 78 kDa isoform X2	1	0.997	0	0	0	0	4	0	0	0	0	0	0	0	0	0	0	0	4	0	0	0	0	0	46803.1	7967.51	0	0	0	0	0	0	tr|A0A3Q0CFF8|A0A3Q0CFF8_MESAU, tr|A0A3Q0CKB3|A0A3Q0CKB3_MESAU
tr|A0A3Q0CFI8|A0A3Q0CFI8_MESAU	A0A3Q0CFI8	A0A3Q0CFI8_MESAU	Larp4	722	Mesocricetus auratus	4:Protein predicted	la-related protein 4	1	0.9987	0	0	0	0	3	4	0	0	0	0	3	4	0	0	0	0	3	4	0	0	0	0	22747.9	50214.1	0	0	0	0	13497	22370.5
tr|A0A3Q0CFL1|A0A3Q0CFL1_MESAU	A0A3Q0CFL1	A0A3Q0CFL1_MESAU	LOC101834250	551	Mesocricetus auratus	3:Protein inferred from homology	keratin, type II cytoskeletal 6A	1	0.999	6	0	6	3	1	2	6	0	6	3	1	2	37	5	107	57	5	34	259674	0	551308	331413	25195.6	185809	311320	0	441509	318847	0	140575
tr|A0A3Q0CFL5|A0A3Q0CFL5_MESAU	A0A3Q0CFL5	A0A3Q0CFL5_MESAU	Eif4b	611	Mesocricetus auratus	4:Protein predicted	eukaryotic translation initiation factor 4B	1	0.999	0	0	0	25	21	17	0	0	0	25	21	17	0	0	0	25	21	17	0	0	0	484519	432187	501792	0	0	0	152646	175392	234628
tr|A0A3Q0CFQ5|A0A3Q0CFQ5_MESAU	A0A3Q0CFQ5	A0A3Q0CFQ5_MESAU	Cast	755	Mesocricetus auratus	4:Protein predicted	calpastatin	1	0.999	0	0	0	9	12	5	0	0	0	9	12	5	0	0	0	9	12	5	0	0	0	166536	130051	130673	0	0	0	61330	64746.6	69574.2
tr|A0A3Q0CFR4|A0A3Q0CFR4_MESAU	A0A3Q0CFR4	A0A3Q0CFR4_MESAU	Fam129b	748	Mesocricetus auratus	4:Protein predicted	niban-like protein 1	1	0.999	0	0	0	0	8	2	0	0	0	0	8	2	0	0	0	0	8	2	0	0	0	0	89732.6	61328.9	0	0	0	0	26114.7	23429.5
tr|A0A3Q0CG35|A0A3Q0CG35_MESAU	A0A3Q0CG35	A0A3Q0CG35_MESAU	Lrsam1	727	Mesocricetus auratus	4:Protein predicted	E3 ubiquitin-protein ligase LRSAM1	1	0.999	0	0	0	0	8	0	0	0	0	0	8	0	0	0	0	0	8	0	0	0	0	0	62650.6	20156.5	0	0	0	0	0	0
tr|A0A3Q0CG68|A0A3Q0CG68_MESAU	A0A3Q0CG68	A0A3Q0CG68_MESAU	LOC106022825	334	Mesocricetus auratus	4:Protein predicted	putative RNA-binding protein Luc7-like 2	1	0.999	11	7	5	5	5	4	3	1	3	2	2	2	11	7	5	5	5	4	151673	128121	62435.2	219560	92206.6	44157.3	57208.1	50773.8	34696.8	82539.2	43555.6	24788.2
tr|A0A3Q0CG69|A0A3Q0CG69_MESAU	A0A3Q0CG69	A0A3Q0CG69_MESAU	LOC101831998	138	Mesocricetus auratus	4:Protein predicted	60S ribosomal protein L13-like	0.8471	0.9967	0	2	0	0	3	0	0	2	0	0	3	0	0	2	0	0	3	0	0	15128.4	0	0	8231.95	0	0	0	0	0	0	0
tr|A0A3Q0CG72|A0A3Q0CG72_MESAU	A0A3Q0CG72	A0A3Q0CG72_MESAU	Epn2	649	Mesocricetus auratus	4:Protein predicted	epsin-2	0.9977	0.9957	0	0	0	0	2	0	0	0	0	0	2	0	0	0	0	0	2	0	0	0	0	0	5519.57	0	0	0	0	0	0	0
tr|A0A3Q0CGA2|A0A3Q0CGA2_MESAU	A0A3Q0CGA2	A0A3Q0CGA2_MESAU	Pak1ip1	382	Mesocricetus auratus	4:Protein predicted	p21-activated protein kinase-interacting protein 1	1	0.999	4	0	0	0	1	0	4	0	0	0	1	0	4	0	0	0	1	0	38813.7	0	0	25164.1	18607.1	0	0	0	0	0	0	0
tr|A0A3Q0CGB1|A0A3Q0CGB1_MESAU	A0A3Q0CGB1	A0A3Q0CGB1_MESAU	LOC101843384	340	Mesocricetus auratus	4:Protein predicted	guanine nucleotide-binding protein G(I)/G(S)/G(T) subunit beta-1	1	0.999	2	1	1	2	0	0	0	0	0	1	0	0	2	1	1	2	0	0	21207	12795.5	25360.5	73059.1	19758.3	0	0	0	0	0	0	0
tr|A0A3Q0CGE1|A0A3Q0CGE1_MESAU	A0A3Q0CGE1	A0A3Q0CGE1_MESAU	Hspa4	840	Mesocricetus auratus	3:Protein inferred from homology	heat shock 70 kDa protein 4	1	0.999	0	1	0	0	2	1	0	1	0	0	2	1	0	1	0	0	2	1	0	36515.6	0	159106	49813.5	95377.1	0	0	0	0	24905.9	40353.2
tr|A0A3Q0CGH1|A0A3Q0CGH1_MESAU	A0A3Q0CGH1	A0A3Q0CGH1_MESAU	Hcfc2	718	Mesocricetus auratus	4:Protein predicted	host cell factor 2	0.8857	0.9976	0	0	0	1	3	0	0	0	0	1	3	0	0	0	0	1	3	0	0	0	0	16567.8	8152.6	0	0	0	0	0	0	0
tr|A0A3Q0CGK2|A0A3Q0CGK2_MESAU	A0A3Q0CGK2	A0A3Q0CGK2_MESAU	Metap2	478	Mesocricetus auratus	3:Protein inferred from homology	Methionine aminopeptidase 2	0.9999	0.999	3	0	0	1	0	0	0	0	0	1	0	0	3	0	0	1	0	0	18562.2	0	0	49059.3	0	0	0	0	0	0	0	0
tr|A0A3Q0CGM9|A0A3Q0CGM9_MESAU	A0A3Q0CGM9	A0A3Q0CGM9_MESAU	LOC110339817	636	Mesocricetus auratus	4:Protein predicted	rab11 family-interacting protein 1	1	0.999	0	0	0	7	7	1	0	0	0	0	0	0	0	0	0	7	7	1	0	0	0	39068.8	66150.3	17076.7	0	0	0	26272.9	20498.7	0	tr|A0A3Q0CLG5|A0A3Q0CLG5_MESAU
tr|A0A3Q0CGS7|A0A3Q0CGS7_MESAU	A0A3Q0CGS7	A0A3Q0CGS7_MESAU	Ankrd17	2592	Mesocricetus auratus	4:Protein predicted	ankyrin repeat domain-containing protein 17	1	0.999	0	0	0	26	39	35	0	0	0	26	39	35	0	0	0	56	67	58	0	0	0	802356	1.05858e+06	1.03545e+06	0	0	0	150255	164842	162454
tr|A0A3Q0CH36|A0A3Q0CH36_MESAU	A0A3Q0CH36	A0A3Q0CH36_MESAU	LOC106022953	295	Mesocricetus auratus	4:Protein predicted	eukaryotic peptide chain release factor GTP-binding subunit ERF3A	1	0.999	0	0	0	5	14	9	0	0	0	0	0	0	0	0	0	7	22	13	0	0	0	425322	783325	558674	0	0	0	225538	514753	283793
tr|A0A3Q0CHL2|A0A3Q0CHL2_MESAU	A0A3Q0CHL2	A0A3Q0CHL2_MESAU	Snrpe	92	Mesocricetus auratus	3:Protein inferred from homology	Small nuclear ribonucleoprotein E	0.9482	0.999	1	0	0	1	0	0	1	0	0	1	0	0	1	0	0	1	0	0	23819.7	0	0	16810	0	0	0	0	0	0	0	0
tr|A0A3Q0CHP1|A0A3Q0CHP1_MESAU	A0A3Q0CHP1	A0A3Q0CHP1_MESAU	LOC110339882	83	Mesocricetus auratus	4:Protein predicted	D-3-phosphoglycerate dehydrogenase-like	1	0.999	0	0	0	0	3	0	0	0	0	0	3	0	0	0	0	0	3	0	0	0	0	17115.9	23640.5	0	0	0	0	0	0	0
tr|A0A3Q0CHW0|A0A3Q0CHW0_MESAU	A0A3Q0CHW0	A0A3Q0CHW0_MESAU	Drg1	367	Mesocricetus auratus	4:Protein predicted	developmentally-regulated GTP-binding protein 1	0.9245	0.9985	0	0	0	0	1	0	0	0	0	0	1	0	0	0	0	0	1	0	0	0	0	9648.75	11199.5	0	0	0	0	0	0	0
tr|A0A3Q0CI02|A0A3Q0CI02_MESAU	A0A3Q0CI02	A0A3Q0CI02_MESAU	A2ml1	1200	Mesocricetus auratus	4:Protein predicted	alpha-2-macroglobulin-like protein 1	0.9291	0.9986	0	0	1	0	0	0	0	0	1	0	0	0	0	0	1	0	0	0	0	0	38096.8	13111.8	0	0	0	0	0	0	0	0
tr|A0A3Q0CI09|A0A3Q0CI09_MESAU	A0A3Q0CI09	A0A3Q0CI09_MESAU	LOC110340158	122	Mesocricetus auratus	4:Protein predicted	chromodomain-helicase-DNA-binding protein 4-like	1	0.9988	6	6	3	9	4	1	6	6	3	7	4	1	6	6	3	9	4	1	39720.9	31656.3	31142.4	73355.2	32678.7	33608.3	0	0	0	0	0	0
tr|A0A3Q0CI18|A0A3Q0CI18_MESAU	A0A3Q0CI18	A0A3Q0CI18_MESAU	CUNH12orf57	81	Mesocricetus auratus	4:Protein predicted	protein C10	0.8138	0.9958	0	0	0	0	1	0	0	0	0	0	1	0	0	0	0	0	1	0	0	0	0	19069	31710	0	0	0	0	0	0	0
tr|A0A3Q0CI28|A0A3Q0CI28_MESAU	A0A3Q0CI28	A0A3Q0CI28_MESAU	LOC110339996	168	Mesocricetus auratus	4:Protein predicted	proteasome assembly chaperone 1-like	0.8923	0.9978	0	0	0	4	0	0	0	0	0	0	0	0	0	0	0	4	0	0	0	0	0	16703.7	6364.63	0	0	0	0	0	0	0	tr|A0A3Q0CXV3|A0A3Q0CXV3_MESAU
tr|A0A3Q0CI94|A0A3Q0CI94_MESAU	A0A3Q0CI94	A0A3Q0CI94_MESAU	Syne1	8720	Mesocricetus auratus	4:Protein predicted	nesprin-1	1	0.984	2	0	0	0	1	1	2	0	0	0	1	1	2	0	0	0	1	1	14304.3	0	0	45181.1	107044	98089.3	0	0	0	0	0	0
tr|A0A3Q0CIA4|A0A3Q0CIA4_MESAU	A0A3Q0CIA4	A0A3Q0CIA4_MESAU	Washc2c	1322	Mesocricetus auratus	4:Protein predicted	WASH complex subunit 2C	1	0.999	0	0	0	16	27	11	0	0	0	16	27	11	0	0	0	16	27	11	0	0	0	280097	375809	220907	0	0	0	42904.4	39054	36192.5
tr|A0A3Q0CID6|A0A3Q0CID6_MESAU	A0A3Q0CID6	A0A3Q0CID6_MESAU	Clmp	479	Mesocricetus auratus	4:Protein predicted	CXADR-like membrane protein	0.5215	0.9835	0	0	0	0	2	0	0	0	0	0	2	0	0	0	0	0	2	0	1.39254e+06	0	0	0	311405	432374	0	0	0	0	0	0
tr|A0A3Q0CIE6|A0A3Q0CIE6_MESAU	A0A3Q0CIE6	A0A3Q0CIE6_MESAU	LOC101825128	833	Mesocricetus auratus	4:Protein predicted	coiled-coil domain-containing protein 15 isoform X2	1	0.999	0	0	0	1	5	2	0	0	0	0	1	0	0	0	0	1	5	2	0	0	0	0	100020	17490.6	0	0	0	0	0	0
tr|A0A3Q0CIH4|A0A3Q0CIH4_MESAU	A0A3Q0CIH4	A0A3Q0CIH4_MESAU	Ezr	586	Mesocricetus auratus	4:Protein predicted	ezrin	1	0.999	0	0	0	2	8	3	0	0	0	2	8	3	0	0	1	4	14	6	0	0	0	61589	150311	81102.5	0	0	0	33386.7	38209.8	45530
tr|A0A3Q0CIN3|A0A3Q0CIN3_MESAU	A0A3Q0CIN3	A0A3Q0CIN3_MESAU	Nop2	792	Mesocricetus auratus	3:Protein inferred from homology	probable 28S rRNA (Cytosine(4447)-C(5))-methyltransferase	1	0.999	19	7	9	15	5	9	19	7	9	15	5	9	19	7	9	15	5	9	307884	69459.7	211911	514984	93414.6	193046	78119.8	39673.7	57556.3	133587	38244.3	65993.3
tr|A0A3Q0CIS4|A0A3Q0CIS4_MESAU	A0A3Q0CIS4	A0A3Q0CIS4_MESAU	Edc3	508	Mesocricetus auratus	4:Protein predicted	enhancer of mRNA-decapping protein 3	1	0.999	0	0	0	18	27	23	0	0	0	18	27	23	0	0	0	18	27	23	0	0	0	298316	615214	641381	0	0	0	54955.4	85712	101962
tr|A0A3Q0CIX7|A0A3Q0CIX7_MESAU	A0A3Q0CIX7	A0A3Q0CIX7_MESAU	Mccc1	715	Mesocricetus auratus	4:Protein predicted	methylcrotonoyl-CoA carboxylase subunit alpha, mitochondrial	1	0.999	79	215	86	66	142	50	79	215	86	66	142	50	79	215	86	66	142	50	3711417	10816020	4206124	3796241	8.06013e+06	1.91321e+06	459165	1.21462e+06	527225	500418	931326	237281
tr|A0A3Q0CJ02|A0A3Q0CJ02_MESAU	A0A3Q0CJ02	A0A3Q0CJ02_MESAU	LOC110339861	258	Mesocricetus auratus	4:Protein predicted	activating signal cointegrator 1	1	0.999	0	0	0	2	3	10	0	0	0	2	3	10	0	0	0	2	3	10	0	0	0	133017	72415.3	183241	0	0	0	45536	28247.9	67670.8
tr|A0A3Q0CJ48|A0A3Q0CJ48_MESAU	A0A3Q0CJ48	A0A3Q0CJ48_MESAU	Tenm3	2646	Mesocricetus auratus	4:Protein predicted	teneurin-3	0.9445	0.9989	0	0	0	0	1	0	0	0	0	0	1	0	0	0	0	0	1	0	0	0	0	0	25939.1	0	0	0	0	0	0	0
tr|A0A3Q0CJG7|A0A3Q0CJG7_MESAU	A0A3Q0CJG7	A0A3Q0CJG7_MESAU	Chd7	2985	Mesocricetus auratus	4:Protein predicted	chromodomain-helicase-DNA-binding protein 7 isoform X1	1	0.9986	4	0	0	3	0	0	0	0	0	0	0	0	4	0	0	3	0	0	46400	0	0	43423.7	0	0	16564.4	0	0	23043.4	0	0	tr|A0A3Q0CJN7|A0A3Q0CJN7_MESAU
tr|A0A3Q0CJJ1|A0A3Q0CJJ1_MESAU	A0A3Q0CJJ1	A0A3Q0CJJ1_MESAU	LOC101839806	465	Mesocricetus auratus	4:Protein predicted	ribosomal L1 domain-containing protein 1	1	0.999	47	11	16	47	19	7	36	5	11	35	13	5	47	11	16	47	19	7	1.56901e+06	235996	330436	3066878	395664	306925	413983	134681	163384	994788	166592	137149
tr|A0A3Q0CJR9|A0A3Q0CJR9_MESAU	A0A3Q0CJR9	A0A3Q0CJR9_MESAU	LOC101839796	264	Mesocricetus auratus	3:Protein inferred from homology	keratin, type II cytoskeletal 75-like	0.9555	0.9657	0	0	1	0	0	0	0	0	1	0	0	0	14	3	80	25	2	14	0	0	11657.8	0	0	0	0	0	0	0	0	0
tr|A0A3Q0CJS9|A0A3Q0CJS9_MESAU	A0A3Q0CJS9	A0A3Q0CJS9_MESAU	Rangap1	586	Mesocricetus auratus	4:Protein predicted	ran GTPase-activating protein 1	0.9999	0.9965	0	0	0	0	2	3	0	0	0	0	2	3	0	0	0	0	2	3	0	0	0	0	22735.1	19926.2	0	0	0	0	0	0
tr|A0A3Q0CJU5|A0A3Q0CJU5_MESAU	A0A3Q0CJU5	A0A3Q0CJU5_MESAU	Tsn	228	Mesocricetus auratus	4:Protein predicted	translin	0.9482	0.999	2	0	0	1	0	0	2	0	0	1	0	0	2	0	0	1	0	0	6462.02	0	0	7246.13	0	0	0	0	0	0	0	0
tr|A0A3Q0CJY0|A0A3Q0CJY0_MESAU	A0A3Q0CJY0	A0A3Q0CJY0_MESAU	Mycbp2	4702	Mesocricetus auratus	4:Protein predicted	E3 ubiquitin-protein ligase MYCBP2 isoform X1	1	0.999	1	0	0	10	0	1	0	0	0	0	0	0	1	0	0	10	0	1	18869.8	0	0	152738	0	21589.8	0	0	0	0	0	0	tr|A0A3Q0CQE0|A0A3Q0CQE0_MESAU, tr|A0A3Q0CQE8|A0A3Q0CQE8_MESAU
tr|A0A3Q0CK01|A0A3Q0CK01_MESAU	A0A3Q0CK01	A0A3Q0CK01_MESAU	Sdcbp	298	Mesocricetus auratus	4:Protein predicted	syntenin-1 isoform X1	0.9479	0.999	0	0	0	0	3	1	0	0	0	0	0	0	0	0	0	0	3	1	0	0	0	0	19871.9	20216.3	0	0	0	0	0	0	tr|A0A3Q0CLP0|A0A3Q0CLP0_MESAU
tr|A0A3Q0CK05|A0A3Q0CK05_MESAU	A0A3Q0CK05	A0A3Q0CK05_MESAU	Pacsin2	488	Mesocricetus auratus	4:Protein predicted	protein kinase C and casein kinase substrate in neurons protein 2	1	0.999	0	0	0	2	24	9	0	0	0	2	24	9	0	0	0	2	24	9	0	0	0	83499.8	600042	202165	0	0	0	36414	122698	63629.9
tr|A0A3Q0CK30|A0A3Q0CK30_MESAU	A0A3Q0CK30	A0A3Q0CK30_MESAU	Igf2r	2404	Mesocricetus auratus	4:Protein predicted	cation-independent mannose-6-phosphate receptor	1	0.999	0	0	0	7	109	70	0	0	0	7	109	70	0	0	0	7	109	70	0	0	0	402837	2.73787e+06	1.42667e+06	0	0	0	45751.1	165709	108211
tr|A0A3Q0CK35|A0A3Q0CK35_MESAU	A0A3Q0CK35	A0A3Q0CK35_MESAU	Atxn10	475	Mesocricetus auratus	4:Protein predicted	ataxin-10	1	0.9989	0	0	0	0	2	1	0	0	0	0	2	1	0	0	0	0	2	1	0	0	0	0	42033.9	42281.1	0	0	0	0	0	0
tr|A0A3Q0CK73|A0A3Q0CK73_MESAU	A0A3Q0CK73	A0A3Q0CK73_MESAU	Farsb	589	Mesocricetus auratus	4:Protein predicted	phenylalanine--tRNA ligase beta subunit	1	0.9986	0	0	0	3	2	1	0	0	0	3	2	1	0	0	0	3	2	1	0	0	0	29525.1	13347.6	16939.3	0	0	0	0	0	0
tr|A0A3Q0CK83|A0A3Q0CK83_MESAU	A0A3Q0CK83	A0A3Q0CK83_MESAU	LOC106020784	989	Mesocricetus auratus	4:Protein predicted	chromodomain-helicase-DNA-binding protein 4	1	0.999	6	3	6	4	5	2	3	2	4	2	4	1	9	5	12	6	7	2	133786	62331.5	100319	163733	90486.6	59733.2	73060.4	50771.3	70916.8	81117.9	52716.5	53586.9
tr|A0A3Q0CK84|A0A3Q0CK84_MESAU	A0A3Q0CK84	A0A3Q0CK84_MESAU	Prune2	3065	Mesocricetus auratus	4:Protein predicted	protein prune homolog 2 isoform X2	1	0.999	0	0	0	34	56	11	0	0	0	0	0	0	0	0	0	34	56	11	0	0	0	972776	884032	262740	0	0	0	74563.8	67789.6	42049.7	tr|A0A3Q0CKC3|A0A3Q0CKC3_MESAU
tr|A0A3Q0CKH3|A0A3Q0CKH3_MESAU	A0A3Q0CKH3	A0A3Q0CKH3_MESAU	Psat1	370	Mesocricetus auratus	3:Protein inferred from homology	Phosphoserine aminotransferase	1	0.9989	0	0	0	1	3	0	0	0	0	1	3	0	0	0	0	1	3	0	0	0	0	43740.3	176260	72211.8	0	0	0	0	0	0
tr|A0A3Q0CKP1|A0A3Q0CKP1_MESAU	A0A3Q0CKP1	A0A3Q0CKP1_MESAU	Rrp1	441	Mesocricetus auratus	4:Protein predicted	ribosomal RNA processing protein 1 homolog A	0.9983	0.9944	0	2	0	0	0	0	0	2	0	0	0	0	0	2	0	0	0	0	0	11514.5	0	0	0	0	0	0	0	0	0	0
tr|A0A3Q0CKR7|A0A3Q0CKR7_MESAU	A0A3Q0CKR7	A0A3Q0CKR7_MESAU	Slc38a1	485	Mesocricetus auratus	4:Protein predicted	sodium-coupled neutral amino acid transporter 1	0.9346	0.9987	0	0	0	0	1	0	0	0	0	0	1	0	0	0	0	0	1	0	0	0	0	0	20911.1	0	0	0	0	0	0	0
tr|A0A3Q0CKS1|A0A3Q0CKS1_MESAU	A0A3Q0CKS1	A0A3Q0CKS1_MESAU	Myo1c	1021	Mesocricetus auratus	3:Protein inferred from homology	unconventional myosin-Ic	1	0.999	0	1	1	0	11	4	0	0	1	0	6	0	0	1	1	0	11	4	0	6500.79	17594.3	37565	178526	102367	0	0	0	23646.6	29894.6	26764.3
tr|A0A3Q0CKS4|A0A3Q0CKS4_MESAU	A0A3Q0CKS4	A0A3Q0CKS4_MESAU	Smyd4	799	Mesocricetus auratus	4:Protein predicted	SET and MYND domain-containing protein 4	0.3201	0.9626	0	0	0	1	1	0	0	0	0	1	1	0	0	0	0	1	1	0	0	0	0	19223.5	12760.1	0	0	0	0	0	0	0
tr|A0A3Q0CKU2|A0A3Q0CKU2_MESAU	A0A3Q0CKU2	A0A3Q0CKU2_MESAU	Secisbp2	851	Mesocricetus auratus	4:Protein predicted	selenocysteine insertion sequence-binding protein 2	1	0.999	0	0	0	17	18	11	0	0	0	17	18	11	0	0	0	17	18	11	0	0	0	205402	253913	217776	0	0	0	50690.4	38419.9	47547.6
tr|A0A3Q0CLC2|A0A3Q0CLC2_MESAU	A0A3Q0CLC2	A0A3Q0CLC2_MESAU	Mprip	2424	Mesocricetus auratus	4:Protein predicted	myosin phosphatase Rho-interacting protein	1	0.9986	0	0	0	0	4	1	0	0	0	0	4	1	0	0	0	0	4	1	0	0	0	33208.7	75652.7	19730.4	0	0	0	21285.5	30207.9	0
tr|A0A3Q0CLN3|A0A3Q0CLN3_MESAU	A0A3Q0CLN3	A0A3Q0CLN3_MESAU	Slc25a3	357	Mesocricetus auratus	3:Protein inferred from homology	phosphate carrier protein, mitochondrial	0.9435	0.9989	0	1	1	1	0	2	0	1	1	1	0	2	0	1	1	1	0	2	0	26567.5	12690.6	20359.1	0	9718.88	0	0	0	0	0	0
tr|A0A3Q0CLN9|A0A3Q0CLN9_MESAU	A0A3Q0CLN9	A0A3Q0CLN9_MESAU	Nedd1	659	Mesocricetus auratus	4:Protein predicted	protein NEDD1	0.9449	0.9989	0	0	0	0	1	0	0	0	0	0	1	0	0	0	0	0	1	0	0	0	0	0	10940.6	18048.8	0	0	0	0	0	0
tr|A0A3Q0CLR6|A0A3Q0CLR6_MESAU	A0A3Q0CLR6	A0A3Q0CLR6_MESAU	Rpl7	248	Mesocricetus auratus	4:Protein predicted	60S ribosomal protein L7	1	0.999	3	2	0	0	2	3	3	2	0	0	2	3	3	2	0	0	2	3	48088.1	26428.4	0	25593.8	24193.3	23480.1	0	0	0	0	0	0
tr|A0A3Q0CLU3|A0A3Q0CLU3_MESAU	A0A3Q0CLU3	A0A3Q0CLU3_MESAU	Rc3h1	1129	Mesocricetus auratus	4:Protein predicted	roquin-1	1	0.999	0	0	0	4	17	10	0	0	0	4	12	9	0	0	0	4	17	10	0	0	0	64915.5	260235	184659	0	0	0	29271.1	32996.2	33408.3
tr|A0A3Q0CM21|A0A3Q0CM21_MESAU	A0A3Q0CM21	A0A3Q0CM21_MESAU	Gga1	637	Mesocricetus auratus	4:Protein predicted	ADP-ribosylation factor-binding protein GGA1	0.9998	0.9959	0	0	0	1	1	0	0	0	0	1	1	0	0	0	0	1	1	0	0	0	0	10855.1	22659.2	65646.4	0	0	0	0	0	0
tr|A0A3Q0CM76|A0A3Q0CM76_MESAU	A0A3Q0CM76	A0A3Q0CM76_MESAU	Dync1h1	4645	Mesocricetus auratus	4:Protein predicted	cytoplasmic dynein 1 heavy chain 1	1	0.999	2	0	7	5	10	15	2	0	7	5	10	15	2	0	7	5	10	15	24176.5	0	142999	156859	175799	322403	30757.6	0	53708	40692.5	41830.6	65374
tr|A0A3Q0CM78|A0A3Q0CM78_MESAU	A0A3Q0CM78	A0A3Q0CM78_MESAU	Hsp90aa1	553	Mesocricetus auratus	4:Protein predicted	LOW QUALITY PROTEIN: heat shock protein HSP 90-alpha	1	0.999	8	1	0	6	3	0	8	1	0	6	3	0	11	1	0	8	8	2	94203.6	15446.6	0	125442	6313.69	0	0	0	0	0	0	0
tr|A0A3Q0CM90|A0A3Q0CM90_MESAU	A0A3Q0CM90	A0A3Q0CM90_MESAU	Slc3a2	570	Mesocricetus auratus	4:Protein predicted	4F2 cell-surface antigen heavy chain isoform X2	1	0.999	0	0	0	0	10	0	0	0	0	0	0	0	0	0	0	0	10	0	0	0	0	0	120511	19781.8	0	0	0	0	0	0	tr|A0A3Q0CP92|A0A3Q0CP92_MESAU
tr|A0A3Q0CMC8|A0A3Q0CMC8_MESAU	A0A3Q0CMC8	A0A3Q0CMC8_MESAU	LOC110340547	102	Mesocricetus auratus	4:Protein predicted	60S ribosomal protein L35a-like	0.9241	0.9985	0	1	0	0	2	0	0	0	0	0	0	0	0	1	0	0	2	0	0	9944.3	0	0	9330.61	0	0	0	0	0	0	0	tr|A0A3Q0CSJ7|A0A3Q0CSJ7_MESAU
tr|A0A3Q0CMJ1|A0A3Q0CMJ1_MESAU	A0A3Q0CMJ1	A0A3Q0CMJ1_MESAU	Bin2	522	Mesocricetus auratus	4:Protein predicted	bridging integrator 2	1	0.999	0	0	0	10	26	5	0	0	0	10	26	5	0	0	0	10	28	5	0	0	0	267224	449238	166722	0	0	0	72497.8	116025	75129.7
tr|A0A3Q0CMK8|A0A3Q0CMK8_MESAU	A0A3Q0CMK8	A0A3Q0CMK8_MESAU	Pcbp2	362	Mesocricetus auratus	4:Protein predicted	poly(RC)-binding protein 2	1	0.999	1	4	0	6	13	6	1	1	0	5	10	4	1	5	0	9	21	9	10106.8	25390.3	0	238307	443273	474693	0	15206	0	103499	175957	208949
tr|A0A3Q0CMK9|A0A3Q0CMK9_MESAU	A0A3Q0CMK9	A0A3Q0CMK9_MESAU	Klc1	528	Mesocricetus auratus	4:Protein predicted	kinesin light chain 1	1	0.999	0	0	0	1	2	1	0	0	0	1	1	1	0	0	0	1	2	1	0	0	0	62883	48853.7	42231.8	0	0	0	35928.3	29233.8	33151.7
tr|A0A3Q0CMM0|A0A3Q0CMM0_MESAU	A0A3Q0CMM0	A0A3Q0CMM0_MESAU	Cdc42bpb	1130	Mesocricetus auratus	4:Protein predicted	serine/threonine-protein kinase MRCK beta	0.9923	0.9893	0	0	0	0	0	1	0	0	0	0	0	1	0	0	0	0	0	1	0	0	0	0	0	14486.9	0	0	0	0	0	0
tr|A0A3Q0CMN1|A0A3Q0CMN1_MESAU	A0A3Q0CMN1	A0A3Q0CMN1_MESAU	Smg6	1399	Mesocricetus auratus	4:Protein predicted	telomerase-binding protein EST1A	1	0.9989	0	0	0	0	2	0	0	0	0	0	2	0	0	0	0	0	2	0	0	0	0	0	64241.3	29946.9	0	0	0	0	0	0
tr|A0A3Q0CMN9|A0A3Q0CMN9_MESAU	A0A3Q0CMN9	A0A3Q0CMN9_MESAU	Cep152	1743	Mesocricetus auratus	4:Protein predicted	centrosomal protein of 152 kDa	1	0.9987	0	0	0	0	2	0	0	0	0	0	2	0	0	0	0	0	2	0	0	0	0	0	8823.78	0	0	0	0	0	0	0
tr|A0A3Q0CMQ0|A0A3Q0CMQ0_MESAU	A0A3Q0CMQ0	A0A3Q0CMQ0_MESAU	Amph	862	Mesocricetus auratus	4:Protein predicted	amphiphysin isoform X2	1	0.999	0	0	0	26	78	50	0	0	0	0	0	0	0	0	0	26	80	50	0	0	0	839760	2.82658e+06	1694210	0	0	0	151639	439994	292158	tr|A0A3Q0CUR5|A0A3Q0CUR5_MESAU
tr|A0A3Q0CMS7|A0A3Q0CMS7_MESAU	A0A3Q0CMS7	A0A3Q0CMS7_MESAU	Prpf8	2335	Mesocricetus auratus	4:Protein predicted	pre-mRNA-processing-splicing factor 8	1	0.999	3	1	0	5	0	0	3	1	0	5	0	0	3	1	0	5	0	0	50943.9	21530.7	0	77011.4	20326.3	0	17500.1	0	0	24882.8	0	0
tr|A0A3Q0CMX1|A0A3Q0CMX1_MESAU	A0A3Q0CMX1	A0A3Q0CMX1_MESAU	Anapc1	1659	Mesocricetus auratus	4:Protein predicted	anaphase-promoting complex subunit 1	0.8851	0.9976	0	0	0	0	1	0	0	0	0	0	1	0	0	0	0	0	1	0	0	0	0	0	13411.1	0	0	0	0	0	0	0
tr|A0A3Q0CMX8|A0A3Q0CMX8_MESAU	A0A3Q0CMX8	A0A3Q0CMX8_MESAU	Snap23	210	Mesocricetus auratus	3:Protein inferred from homology	Synaptosomal-associated protein	1	0.999	0	0	0	0	4	3	0	0	0	0	4	3	0	0	0	0	4	3	0	0	0	7294.64	76547.4	50249.9	0	0	0	0	45981.4	40585
tr|A0A3Q0CMZ7|A0A3Q0CMZ7_MESAU	A0A3Q0CMZ7	A0A3Q0CMZ7_MESAU	Kif16b	1855	Mesocricetus auratus	3:Protein inferred from homology	kinesin-like protein KIF16B isoform X1	1	0.999	0	0	0	1	1	4	0	0	0	0	0	0	0	0	0	1	1	4	0	0	0	79759	30557.2	429262	0	0	0	51844.1	63146.8	119818	tr|A0A3Q0CNC0|A0A3Q0CNC0_MESAU
tr|A0A3Q0CN01|A0A3Q0CN01_MESAU	A0A3Q0CN01	A0A3Q0CN01_MESAU	Dnah2	4347	Mesocricetus auratus	4:Protein predicted	dynein heavy chain 2, axonemal	0.7616	0.9943	0	2	8	0	6	1	0	2	8	0	6	1	0	2	8	0	6	1	0	111249	44897.4	0	40454.8	22228.8	0	0	0	0	0	0
tr|A0A3Q0CN53|A0A3Q0CN53_MESAU	A0A3Q0CN53	A0A3Q0CN53_MESAU	Bub1	1049	Mesocricetus auratus	4:Protein predicted	mitotic checkpoint serine/threonine-protein kinase BUB1	0.7233	0.993	0	0	0	0	1	0	0	0	0	0	1	0	0	0	0	0	1	0	0	0	0	0	8885.51	0	0	0	0	0	0	0
tr|A0A3Q0CN65|A0A3Q0CN65_MESAU	A0A3Q0CN65	A0A3Q0CN65_MESAU	Ckap2l	746	Mesocricetus auratus	4:Protein predicted	cytoskeleton-associated protein 2-like	1	0.999	0	0	0	0	6	3	0	0	0	0	6	3	0	0	0	0	6	3	0	0	0	0	68610.5	92358	0	0	0	0	28069.4	27619
tr|A0A3Q0CNC3|A0A3Q0CNC3_MESAU	A0A3Q0CNC3	A0A3Q0CNC3_MESAU	Cnot8	292	Mesocricetus auratus	4:Protein predicted	CCR4-NOT transcription complex subunit 8	1	0.999	0	0	0	7	5	7	0	0	0	7	5	7	0	0	0	7	5	7	0	0	0	229502	221686	352237	0	0	0	65983	64722.5	98743.3
tr|A0A3Q0CNC7|A0A3Q0CNC7_MESAU	A0A3Q0CNC7	A0A3Q0CNC7_MESAU	Rrbp1	993	Mesocricetus auratus	4:Protein predicted	ribosome-binding protein 1	1	0.999	0	0	0	18	20	27	0	0	0	18	20	27	0	0	0	18	20	27	0	0	0	284528	410315	422164	0	0	0	53123.3	48972.1	57149.1
tr|A0A3Q0CND6|A0A3Q0CND6_MESAU	A0A3Q0CND6	A0A3Q0CND6_MESAU	Neb	7205	Mesocricetus auratus	4:Protein predicted	nebulin	1	0.999	0	0	0	6	0	0	0	0	0	6	0	0	0	0	0	6	0	0	0	0	0	62745.2	0	0	0	0	0	0	0	0
tr|A0A3Q0CNE4|A0A3Q0CNE4_MESAU	A0A3Q0CNE4	A0A3Q0CNE4_MESAU	Ate1	563	Mesocricetus auratus	3:Protein inferred from homology	Arginyl-tRNA--protein transferase 1	1	0.999	8	0	1	7	0	0	0	0	0	0	0	0	8	0	1	7	0	0	85934	0	23603.7	91748.8	14998.3	0	28238.6	0	0	37936.1	0	0	tr|A0A3Q0CTX0|A0A3Q0CTX0_MESAU, tr|A0A3Q0CTY6|A0A3Q0CTY6_MESAU, tr|A0A3Q0CU48|A0A3Q0CU48_MESAU, tr|A0A3Q0CVD1|A0A3Q0CVD1_MESAU
tr|A0A3Q0CNK2|A0A3Q0CNK2_MESAU	A0A3Q0CNK2	A0A3Q0CNK2_MESAU	Ccdc112	531	Mesocricetus auratus	4:Protein predicted	coiled-coil domain-containing protein 112	0.9157	0.9983	0	0	0	0	1	0	0	0	0	0	1	0	0	0	0	0	1	0	0	0	0	0	9258.68	0	0	0	0	0	0	0
tr|A0A3Q0CNP4|A0A3Q0CNP4_MESAU	A0A3Q0CNP4	A0A3Q0CNP4_MESAU	Ubr2	1754	Mesocricetus auratus	3:Protein inferred from homology	E3 ubiquitin-protein ligase	0.937	0.9988	0	0	0	1	0	0	0	0	0	1	0	0	0	0	0	1	0	0	0	0	0	14159.5	0	0	0	0	0	0	0	0
tr|A0A3Q0CNS0|A0A3Q0CNS0_MESAU	A0A3Q0CNS0	A0A3Q0CNS0_MESAU	Zmat2	199	Mesocricetus auratus	4:Protein predicted	zinc finger matrin-type protein 2	1	0.9989	0	0	0	0	3	1	0	0	0	0	3	1	0	0	0	0	3	1	0	0	0	0	57426.5	41704.7	0	0	0	0	0	0
tr|A0A3Q0CNY3|A0A3Q0CNY3_MESAU	A0A3Q0CNY3	A0A3Q0CNY3_MESAU	Kmt2a	3916	Mesocricetus auratus	3:Protein inferred from homology	Histone-lysine N-methyltransferase	0.5797	0.9869	2	0	0	0	0	0	2	0	0	0	0	0	2	0	0	0	0	0	24674.1	0	0	23133.8	0	0	0	0	0	0	0	0
tr|A0A3Q0CNZ7|A0A3Q0CNZ7_MESAU	A0A3Q0CNZ7	A0A3Q0CNZ7_MESAU	Sec23b	767	Mesocricetus auratus	3:Protein inferred from homology	Protein transport protein SEC23	1	0.9988	0	0	0	1	1	0	0	0	0	0	0	0	0	0	0	1	1	0	0	0	0	31880.4	14983.8	0	0	0	0	0	0	0	tr|A0A3Q0D389|A0A3Q0D389_MESAU
tr|A0A3Q0CNZ9|A0A3Q0CNZ9_MESAU	A0A3Q0CNZ9	A0A3Q0CNZ9_MESAU	Phldb1	1498	Mesocricetus auratus	4:Protein predicted	pleckstrin homology-like domain family B member 1	0.9476	0.999	0	0	0	0	2	0	0	0	0	0	2	0	0	0	0	0	2	0	0	0	0	0	7669.49	0	0	0	0	0	0	0
tr|A0A3Q0CPB3|A0A3Q0CPB3_MESAU	A0A3Q0CPB3	A0A3Q0CPB3_MESAU	Rbm25	918	Mesocricetus auratus	4:Protein predicted	RNA-binding protein 25	0.3817	0.9712	0	0	0	0	1	0	0	0	0	0	1	0	0	0	0	0	1	0	0	0	0	0	6042.96	0	0	0	0	0	0	0
tr|A0A3Q0CPK6|A0A3Q0CPK6_MESAU	A0A3Q0CPK6	A0A3Q0CPK6_MESAU	Nemf	1073	Mesocricetus auratus	4:Protein predicted	nuclear export mediator factor NEMF	1	0.999	4	0	0	1	0	2	4	0	0	1	0	2	4	0	0	1	0	2	33122.4	0	0	24160.7	14066.9	19296.6	0	0	0	0	0	0
tr|A0A3Q0CPN1|A0A3Q0CPN1_MESAU	A0A3Q0CPN1	A0A3Q0CPN1_MESAU	Pkm	552	Mesocricetus auratus	3:Protein inferred from homology	Pyruvate kinase	1	0.999	37	51	44	41	40	38	35	48	43	39	38	37	37	51	44	41	40	38	575255	899219	730525	1949078	1.39357e+06	1.30686e+06	84628.3	113610	93078.4	217157	167731	165113
tr|A0A3Q0CPT5|A0A3Q0CPT5_MESAU	A0A3Q0CPT5	A0A3Q0CPT5_MESAU	Usp36	1110	Mesocricetus auratus	3:Protein inferred from homology	ubiquitin carboxyl-terminal hydrolase 36	1	0.999	18	20	21	35	18	23	18	20	21	35	18	23	18	20	21	35	18	23	263902	275909	413830	1.01875e+06	252781	426574	48463.9	53184.2	69097.6	134476	50637.9	87008.8
tr|A0A3Q0CPZ2|A0A3Q0CPZ2_MESAU	A0A3Q0CPZ2	A0A3Q0CPZ2_MESAU	Snx5	404	Mesocricetus auratus	3:Protein inferred from homology	Sorting nexin	0.9479	0.999	0	0	0	1	3	0	0	0	0	1	3	0	0	0	0	1	3	0	0	0	0	24657.6	19852.5	0	0	0	0	0	0	0
tr|A0A3Q0CPZ4|A0A3Q0CPZ4_MESAU	A0A3Q0CPZ4	A0A3Q0CPZ4_MESAU	Jpt1	154	Mesocricetus auratus	4:Protein predicted	hematological and neurological expressed 1 protein	1	0.999	0	0	0	1	16	4	0	0	0	1	16	4	0	0	0	1	16	4	0	0	0	112146	332465	173338	0	0	0	48674.8	113792	111672
tr|A0A3Q0CQ14|A0A3Q0CQ14_MESAU	A0A3Q0CQ14	A0A3Q0CQ14_MESAU	Alyref	255	Mesocricetus auratus	4:Protein predicted	THO complex subunit 4	1	0.998	2	0	0	0	0	1	2	0	0	0	0	1	2	0	0	0	0	1	21889.2	0	0	0	0	21044.5	0	0	0	0	0	0
tr|A0A3Q0CQ71|A0A3Q0CQ71_MESAU	A0A3Q0CQ71	A0A3Q0CQ71_MESAU	Nmt1	496	Mesocricetus auratus	3:Protein inferred from homology	Glycylpeptide N-tetradecanoyltransferase	1	0.999	0	0	0	2	5	3	0	0	0	2	3	3	0	0	0	4	8	6	0	0	0	85615.4	210729	132596	0	0	0	46272.9	97547.7	71931.4
tr|A0A3Q0CQ73|A0A3Q0CQ73_MESAU	A0A3Q0CQ73	A0A3Q0CQ73_MESAU	Eftud2	972	Mesocricetus auratus	4:Protein predicted	116 kDa U5 small nuclear ribonucleoprotein component isoform X1	0.6948	0.992	1	0	0	1	0	0	0	0	0	0	0	0	1	0	0	1	0	0	13511.8	0	0	16841.2	0	0	0	0	0	0	0	0	tr|A0A3Q0CQI8|A0A3Q0CQI8_MESAU
tr|A0A3Q0CQ80|A0A3Q0CQ80_MESAU	A0A3Q0CQ80	A0A3Q0CQ80_MESAU	Eif4enif1	979	Mesocricetus auratus	4:Protein predicted	eukaryotic translation initiation factor 4E transporter	1	0.999	0	0	0	13	44	22	0	0	0	13	44	22	0	0	0	13	44	22	0	0	0	500475	1.08882e+06	439248	0	0	0	108737	170886	96800.8
tr|A0A3Q0CQ96|A0A3Q0CQ96_MESAU	A0A3Q0CQ96	A0A3Q0CQ96_MESAU	Stat3	769	Mesocricetus auratus	3:Protein inferred from homology	Signal transducer and activator of transcription	1	0.999	0	0	0	9	15	7	0	0	0	9	15	7	0	0	0	9	15	7	0	0	0	173884	222631	111124	0	0	0	44370.7	32497.8	28697.3
tr|A0A3Q0CQD4|A0A3Q0CQD4_MESAU	A0A3Q0CQD4	A0A3Q0CQD4_MESAU	Kpna2	529	Mesocricetus auratus	3:Protein inferred from homology	Importin subunit alpha	0.9482	0.999	2	0	0	1	0	0	2	0	0	1	0	0	2	0	0	1	0	0	6106.82	0	0	5065.99	0	0	0	0	0	0	0	0
tr|A0A3Q0CQG3|A0A3Q0CQG3_MESAU	A0A3Q0CQG3	A0A3Q0CQG3_MESAU	Cdc27	502	Mesocricetus auratus	4:Protein predicted	cell division cycle protein 27 homolog	0.8011	0.9955	0	0	0	0	0	1	0	0	0	0	0	1	0	0	0	0	0	1	0	0	0	0	0	6007.21	0	0	0	0	0	0
tr|A0A3Q0CQG7|A0A3Q0CQG7_MESAU	A0A3Q0CQG7	A0A3Q0CQG7_MESAU	Actr2	427	Mesocricetus auratus	3:Protein inferred from homology	Actin-related protein 2	0.5807	0.987	1	0	0	0	0	0	1	0	0	0	0	0	1	0	0	0	0	0	9608.9	0	0	0	0	0	0	0	0	0	0	0
tr|A0A3Q0CQH8|A0A3Q0CQH8_MESAU	A0A3Q0CQH8	A0A3Q0CQH8_MESAU	Nav1	2157	Mesocricetus auratus	4:Protein predicted	neuron navigator 1	1	0.999	0	0	0	6	17	18	0	0	0	6	17	18	0	0	0	6	17	18	0	0	0	205111	183931	295634	0	0	0	37182.6	30206.4	47949.1
tr|A0A3Q0CQI7|A0A3Q0CQI7_MESAU	A0A3Q0CQI7	A0A3Q0CQI7_MESAU	Arhgap17	834	Mesocricetus auratus	4:Protein predicted	rho GTPase-activating protein 17	0.8459	0.9967	0	0	0	0	2	0	0	0	0	0	2	0	0	0	0	0	2	0	0	0	0	0	9305.93	0	0	0	0	0	0	0
tr|A0A3Q0CQJ3|A0A3Q0CQJ3_MESAU	A0A3Q0CQJ3	A0A3Q0CQJ3_MESAU	Snx2	523	Mesocricetus auratus	4:Protein predicted	sorting nexin-2	1	0.999	0	0	0	0	6	5	0	0	0	0	6	5	0	0	0	2	15	9	0	0	0	0	145245	98642.2	0	0	0	0	57389.1	45099.2
tr|A0A3Q0CQJ9|A0A3Q0CQJ9_MESAU	A0A3Q0CQJ9	A0A3Q0CQJ9_MESAU	Hsd17b4	770	Mesocricetus auratus	4:Protein predicted	peroxisomal multifunctional enzyme type 2	0.9376	0.9988	0	0	0	1	0	0	0	0	0	1	0	0	0	0	0	1	0	0	0	0	0	29464.6	16392.1	25756.4	0	0	0	0	0	0
tr|A0A3Q0CQL3|A0A3Q0CQL3_MESAU	A0A3Q0CQL3	A0A3Q0CQL3_MESAU	Dpysl3	683	Mesocricetus auratus	4:Protein predicted	dihydropyrimidinase-related protein 3	1	0.999	0	0	0	34	43	44	0	0	0	31	38	40	0	0	0	34	43	44	0	0	0	949298	1.31387e+06	1.38821e+06	0	0	0	122998	165220	182701
tr|A0A3Q0CQR7|A0A3Q0CQR7_MESAU	A0A3Q0CQR7	A0A3Q0CQR7_MESAU	CUNH11orf57	297	Mesocricetus auratus	4:Protein predicted	uncharacterized protein C11orf57 homolog	1	0.999	6	5	1	2	1	3	6	5	1	2	1	3	6	5	1	2	1	3	150371	90668.9	62748.8	177153	90368.7	56807.7	131014	74723.2	0	150855	68724.4	0
tr|A0A3Q0CR35|A0A3Q0CR35_MESAU	A0A3Q0CR35	A0A3Q0CR35_MESAU	Ttk	907	Mesocricetus auratus	4:Protein predicted	dual specificity protein kinase TTK	0.9999	0.9952	0	0	0	1	1	0	0	0	0	1	1	0	0	0	0	1	1	0	0	0	0	21802.1	11368	0	0	0	0	0	0	0
tr|A0A3Q0CRA4|A0A3Q0CRA4_MESAU	A0A3Q0CRA4	A0A3Q0CRA4_MESAU	Tmod3	352	Mesocricetus auratus	4:Protein predicted	tropomodulin-3	0.9262	0.9985	0	0	0	0	1	0	0	0	0	0	1	0	0	0	0	0	1	0	0	0	0	0	9110.19	0	0	0	0	0	0	0
tr|A0A3Q0CRD1|A0A3Q0CRD1_MESAU	A0A3Q0CRD1	A0A3Q0CRD1_MESAU	Eri2	686	Mesocricetus auratus	4:Protein predicted	ERI1 exoribonuclease 2	0.3314	0.9644	0	0	0	1	0	0	0	0	0	1	0	0	0	0	0	1	0	0	0	0	0	111506	0	0	0	0	0	0	0	0
tr|A0A3Q0CRG2|A0A3Q0CRG2_MESAU	A0A3Q0CRG2	A0A3Q0CRG2_MESAU	Anapc16	110	Mesocricetus auratus	4:Protein predicted	anaphase-promoting complex subunit 16	0.6248	0.9891	0	0	0	0	1	0	0	0	0	0	1	0	0	0	0	0	1	0	0	0	0	0	13126.4	0	0	0	0	0	0	0
tr|A0A3Q0CRS5|A0A3Q0CRS5_MESAU	A0A3Q0CRS5	A0A3Q0CRS5_MESAU	Srp68	525	Mesocricetus auratus	4:Protein predicted	signal recognition particle subunit SRP68	1	0.999	0	0	0	5	14	8	0	0	0	5	14	8	0	0	0	5	14	8	0	0	0	77901.9	229314	127715	0	0	0	30870.9	48455.4	40011.9
tr|A0A3Q0CRV1|A0A3Q0CRV1_MESAU	A0A3Q0CRV1	A0A3Q0CRV1_MESAU	Diaph3	1123	Mesocricetus auratus	4:Protein predicted	LOW QUALITY PROTEIN: protein diaphanous homolog 3	0.9297	0.9986	0	0	0	0	1	0	0	0	0	0	1	0	0	0	0	0	1	0	0	0	0	0	6931.64	0	0	0	0	0	0	0
tr|A0A3Q0CRX2|A0A3Q0CRX2_MESAU	A0A3Q0CRX2	A0A3Q0CRX2_MESAU	Smurf2	748	Mesocricetus auratus	4:Protein predicted	E3 ubiquitin-protein ligase	1	0.9984	0	0	0	0	3	1	0	0	0	0	2	0	0	0	0	0	3	1	0	0	0	0	42205.6	32706.9	0	0	0	0	18635.5	23961.2
tr|A0A3Q0CS82|A0A3Q0CS82_MESAU	A0A3Q0CS82	A0A3Q0CS82_MESAU	Dock7	2142	Mesocricetus auratus	3:Protein inferred from homology	dedicator of cytokinesis protein 7 isoform X1	1	0.9989	0	0	0	2	0	0	0	0	0	0	0	0	0	0	0	2	0	0	0	0	0	37925.5	0	0	0	0	0	0	0	0	tr|A0A3Q0CS87|A0A3Q0CS87_MESAU, tr|A0A3Q0CX57|A0A3Q0CX57_MESAU, tr|A0A3Q0CXA7|A0A3Q0CXA7_MESAU, tr|A0A3Q0CXC6|A0A3Q0CXC6_MESAU, tr|A0A3Q0CXD5|A0A3Q0CXD5_MESAU, tr|A0A3Q0CYH8|A0A3Q0CYH8_MESAU
tr|A0A3Q0CSF3|A0A3Q0CSF3_MESAU	A0A3Q0CSF3	A0A3Q0CSF3_MESAU	Cacybp	229	Mesocricetus auratus	4:Protein predicted	calcyclin-binding protein	1	0.9982	1	0	0	3	3	0	1	0	0	3	3	0	1	0	0	3	3	0	15526.9	0	0	27329	13588.1	0	0	0	0	0	0	0
tr|A0A3Q0CSH3|A0A3Q0CSH3_MESAU	A0A3Q0CSH3	A0A3Q0CSH3_MESAU	Prrc2c	2831	Mesocricetus auratus	4:Protein predicted	protein PRRC2C isoform X7	1	0.999	0	0	0	0	2	0	0	0	0	0	2	0	0	0	0	64	94	68	0	0	0	0	6330.84	0	0	0	0	0	0	0
tr|A0A3Q0CSM0|A0A3Q0CSM0_MESAU	A0A3Q0CSM0	A0A3Q0CSM0_MESAU	Lsm14b	385	Mesocricetus auratus	4:Protein predicted	protein LSM14 homolog B isoform X4	1	0.999	0	0	0	0	2	1	0	0	0	0	0	0	0	0	0	0	2	1	0	0	0	0	31745.4	16495.7	0	0	0	0	0	0	tr|A0A3Q0CXG4|A0A3Q0CXG4_MESAU, tr|A0A3Q0CXL3|A0A3Q0CXL3_MESAU, tr|A0A3Q0CYT3|A0A3Q0CYT3_MESAU
tr|A0A3Q0CSM9|A0A3Q0CSM9_MESAU	A0A3Q0CSM9	A0A3Q0CSM9_MESAU	Ahnak	119	Mesocricetus auratus	4:Protein predicted	neuroblast differentiation-associated protein AHNAK	1	0.999	0	0	0	28	23	13	0	0	0	28	23	13	0	0	0	28	23	13	0	0	0	1688395	856407	539358	0	0	0	754094	557986	327649
tr|A0A3Q0CSV1|A0A3Q0CSV1_MESAU	A0A3Q0CSV1	A0A3Q0CSV1_MESAU	Pcnt	2873	Mesocricetus auratus	4:Protein predicted	pericentrin	1	0.999	0	0	0	8	10	0	0	0	0	8	10	0	0	0	0	8	10	0	0	0	0	160813	114071	0	0	0	0	46559.7	29565.1	0
tr|A0A3Q0CT27|A0A3Q0CT27_MESAU	A0A3Q0CT27	A0A3Q0CT27_MESAU	Sec24a	1086	Mesocricetus auratus	4:Protein predicted	protein transport protein Sec24A	0.5482	0.9851	0	0	0	0	1	1	0	0	0	0	1	1	0	0	0	0	1	1	0	0	0	0	0	0	0	0	0	0	0	0
tr|A0A3Q0CT59|A0A3Q0CT59_MESAU	A0A3Q0CT59	A0A3Q0CT59_MESAU	Cblb	984	Mesocricetus auratus	4:Protein predicted	E3 ubiquitin-protein ligase CBL-B	0.9981	0.9974	0	0	0	0	1	0	0	0	0	0	1	0	0	0	0	0	1	0	0	0	0	0	21579.7	0	0	0	0	0	0	0
tr|A0A3Q0CT96|A0A3Q0CT96_MESAU	A0A3Q0CT96	A0A3Q0CT96_MESAU	Pfkp	793	Mesocricetus auratus	3:Protein inferred from homology	ATP-dependent 6-phosphofructokinase	1	0.999	0	0	0	0	4	0	0	0	0	0	0	0	0	0	0	0	4	0	0	0	0	6124.59	32309.4	0	0	0	0	0	0	0	tr|A0A3Q0CUN7|A0A3Q0CUN7_MESAU
tr|A0A3Q0CTD3|A0A3Q0CTD3_MESAU	A0A3Q0CTD3	A0A3Q0CTD3_MESAU	Nck1	377	Mesocricetus auratus	4:Protein predicted	Cytoplasmic protein	1	0.999	0	0	0	9	21	19	0	0	0	2	5	8	0	0	0	9	21	19	0	0	0	258254	694968	555060	0	0	0	68511.1	127876	108420
tr|A0A3Q0CTE1|A0A3Q0CTE1_MESAU	A0A3Q0CTE1	A0A3Q0CTE1_MESAU	Rars	661	Mesocricetus auratus	3:Protein inferred from homology	arginine--tRNA ligase, cytoplasmic	1	0.999	0	0	0	0	11	0	0	0	0	0	3	0	0	0	0	0	11	0	0	0	0	16979.3	87486.5	18297.1	0	0	0	0	0	0
tr|A0A3Q0CTF1|A0A3Q0CTF1_MESAU	A0A3Q0CTF1	A0A3Q0CTF1_MESAU	Map4	2175	Mesocricetus auratus	4:Protein predicted	Microtubule-associated protein	0.9999	0.999	0	0	0	2	0	0	0	0	0	0	0	0	0	0	0	36	33	26	0	0	0	36364.5	0	0	0	0	0	0	0	0	tr|A0A3Q0CTF6|A0A3Q0CTF6_MESAU, tr|A0A3Q0CY97|A0A3Q0CY97_MESAU, tr|A0A3Q0CZA8|A0A3Q0CZA8_MESAU
tr|A0A3Q0CTK8|A0A3Q0CTK8_MESAU	A0A3Q0CTK8	A0A3Q0CTK8_MESAU	LOC101831400	396	Mesocricetus auratus	4:Protein predicted	phosphatidylinositol 3-kinase regulatory subunit gamma	1	0.9988	0	0	0	0	2	7	0	0	0	0	2	7	0	0	0	1	6	10	0	0	0	18998.4	43173.2	80625.8	0	0	0	0	23978.9	36021.9
tr|A0A3Q0CTL9|A0A3Q0CTL9_MESAU	A0A3Q0CTL9	A0A3Q0CTL9_MESAU	Plxna1	1912	Mesocricetus auratus	4:Protein predicted	plexin-A1	1	0.999	0	0	0	0	40	1	0	0	0	0	30	1	0	0	0	0	40	1	0	0	0	31514	589254	25134.7	0	0	0	14444.8	51112.4	14608.3
tr|A0A3Q0CTQ5|A0A3Q0CTQ5_MESAU	A0A3Q0CTQ5	A0A3Q0CTQ5_MESAU	Tacc2	2818	Mesocricetus auratus	4:Protein predicted	transforming acidic coiled-coil-containing protein 2 isoform X7	1	0.999	0	0	0	29	28	24	0	0	0	0	0	0	0	0	0	29	28	24	0	0	0	879471	749021	1098859	0	0	0	161500	143284	213376	tr|A0A3Q0CVC2|A0A3Q0CVC2_MESAU
tr|A0A3Q0CU68|A0A3Q0CU68_MESAU	A0A3Q0CU68	A0A3Q0CU68_MESAU	Hsp90ab1	811	Mesocricetus auratus	3:Protein inferred from homology	heat shock protein HSP 90-beta	1	0.999	24	18	3	19	31	8	14	8	1	9	11	2	24	18	3	19	31	8	222911	291600	71043.3	504879	961054	392092	44990.5	74446.1	47455.3	91294	138603	80303.6
tr|A0A3Q0CUC8|A0A3Q0CUC8_MESAU	A0A3Q0CUC8	A0A3Q0CUC8_MESAU	Pak2	524	Mesocricetus auratus	4:Protein predicted	Non-specific serine/threonine protein kinase	1	0.999	0	0	0	19	40	27	0	0	0	12	28	18	0	0	0	19	40	27	0	0	0	363524	720964	624538	0	0	0	101657	129832	133305
tr|A0A3Q0CUG5|A0A3Q0CUG5_MESAU	A0A3Q0CUG5	A0A3Q0CUG5_MESAU	Myo1e	1114	Mesocricetus auratus	3:Protein inferred from homology	unconventional myosin-Ie	1	0.999	0	0	0	3	6	6	0	0	0	2	6	6	0	0	0	3	6	6	0	0	0	198159	164491	154471	0	0	0	121572	88474	133103
tr|A0A3Q0CUI3|A0A3Q0CUI3_MESAU	A0A3Q0CUI3	A0A3Q0CUI3_MESAU	Tra2b	288	Mesocricetus auratus	4:Protein predicted	transformer-2 protein homolog beta	0.9481	0.999	2	2	1	1	0	0	2	2	1	1	0	0	2	2	1	1	0	0	22067.3	31589.2	38110	31967.1	17272	0	0	0	0	0	0	0
tr|A0A3Q0CUL4|A0A3Q0CUL4_MESAU	A0A3Q0CUL4	A0A3Q0CUL4_MESAU	Rpl4	418	Mesocricetus auratus	4:Protein predicted	60S ribosomal protein L4	1	0.999	3	15	4	5	9	3	3	15	4	5	9	3	3	15	4	5	9	3	414790	493996	30427.7	563119	550488	64597.8	233008	244414	0	277226	271746	166798
tr|A0A3Q0CUT2|A0A3Q0CUT2_MESAU	A0A3Q0CUT2	A0A3Q0CUT2_MESAU	Pik3c2a	1686	Mesocricetus auratus	3:Protein inferred from homology	phosphatidylinositol 4-phosphate 3-kinase C2 domain-containing subunit alpha	0.9993	0.9974	0	0	0	0	0	2	0	0	0	0	0	2	0	0	0	0	0	2	0	0	0	0	12473.1	34759	0	0	0	0	0	0
tr|A0A3Q0CUT3|A0A3Q0CUT3_MESAU	A0A3Q0CUT3	A0A3Q0CUT3_MESAU	Stk10	1000	Mesocricetus auratus	4:Protein predicted	serine/threonine-protein kinase 10	1	0.999	0	0	0	7	8	6	0	0	0	7	8	6	0	0	0	7	8	6	0	0	0	72800.9	184152	207469	0	0	0	38426.3	64807.9	68112.3
tr|A0A3Q0CUU3|A0A3Q0CUU3_MESAU	A0A3Q0CUU3	A0A3Q0CUU3_MESAU	Ywhaz	245	Mesocricetus auratus	3:Protein inferred from homology	14-3-3 protein zeta/delta	1	0.9988	6	0	5	3	2	3	1	0	3	1	0	0	6	0	5	3	2	3	33193.6	0	53265.7	43152.6	12754.4	12864.5	17127.6	0	36399.3	31713.9	0	0
tr|A0A3Q0CUY5|A0A3Q0CUY5_MESAU	A0A3Q0CUY5	A0A3Q0CUY5_MESAU	Hspa2	633	Mesocricetus auratus	3:Protein inferred from homology	heat shock-related 70 kDa protein 2	1	0.9942	1	0	0	0	0	2	1	0	0	0	0	2	8	3	9	27	19	22	30112	0	0	0	96910.8	0	0	0	0	0	0	0
tr|A0A3Q0CV25|A0A3Q0CV25_MESAU	A0A3Q0CV25	A0A3Q0CV25_MESAU	Npepps	920	Mesocricetus auratus	3:Protein inferred from homology	Aminopeptidase	1	0.999	2	0	1	2	0	0	2	0	1	2	0	0	2	0	1	2	0	0	10566.7	0	0	27361.9	0	0	8346.3	0	0	14083.8	0	0
tr|A0A3Q0CV74|A0A3Q0CV74_MESAU	A0A3Q0CV74	A0A3Q0CV74_MESAU	Nob1	412	Mesocricetus auratus	3:Protein inferred from homology	RNA-binding protein NOB1	0.9999	0.9985	0	0	0	0	3	0	0	0	0	0	3	0	0	0	0	0	3	0	0	0	0	14878.7	26020.5	0	0	0	0	0	0	0
tr|A0A3Q0CV77|A0A3Q0CV77_MESAU	A0A3Q0CV77	A0A3Q0CV77_MESAU	Kars	241	Mesocricetus auratus	4:Protein predicted	lysine--tRNA ligase	1	0.999	2	0	0	0	0	0	2	0	0	0	0	0	2	0	0	0	0	0	28579.6	0	0	34479.5	0	0	0	0	0	0	0	0
tr|A0A3Q0CV89|A0A3Q0CV89_MESAU	A0A3Q0CV89	A0A3Q0CV89_MESAU	Ppfibp1	1032	Mesocricetus auratus	4:Protein predicted	liprin-beta-1	0.9481	0.999	0	0	0	0	1	0	0	0	0	0	1	0	0	0	0	0	1	0	0	0	0	8493.8	7616.92	0	0	0	0	0	0	0
tr|A0A3Q0CVH2|A0A3Q0CVH2_MESAU	A0A3Q0CVH2	A0A3Q0CVH2_MESAU	Twistnb	325	Mesocricetus auratus	4:Protein predicted	DNA-directed RNA polymerase I subunit RPA43	1	0.999	7	12	4	6	8	5	7	12	4	6	8	5	7	12	4	6	8	5	135996	76379.5	78972.2	246017	80508.6	105042	55079.9	27493.2	34469.2	86810.6	30805.8	39581
tr|A0A3Q0CVM6|A0A3Q0CVM6_MESAU	A0A3Q0CVM6	A0A3Q0CVM6_MESAU	Rpf2	273	Mesocricetus auratus	4:Protein predicted	ribosome production factor 2 homolog	1	0.999	9	2	2	7	3	1	9	2	2	7	3	1	9	2	2	7	3	1	125257	37663.6	24979	234810	26013.7	27121.8	43555.3	24546.3	0	76125	17130.1	0
tr|A0A3Q0CVQ1|A0A3Q0CVQ1_MESAU	A0A3Q0CVQ1	A0A3Q0CVQ1_MESAU	LOC101824306	869	Mesocricetus auratus	3:Protein inferred from homology	Calcium-transporting ATPase	0.9987	0.999	1	0	1	2	0	3	1	0	1	2	0	3	1	0	1	3	0	4	17595.8	0	21536	34468.7	15352.6	31799.5	0	0	0	0	0	0
tr|A0A3Q0CVS6|A0A3Q0CVS6_MESAU	A0A3Q0CVS6	A0A3Q0CVS6_MESAU	Cul4a	759	Mesocricetus auratus	3:Protein inferred from homology	cullin-4A	0.9477	0.999	0	0	0	0	1	0	0	0	0	0	0	0	0	0	0	0	1	0	0	0	0	0	8680.77	0	0	0	0	0	0	0	tr|A0A3Q0DB79|A0A3Q0DB79_MESAU
tr|A0A3Q0CVW9|A0A3Q0CVW9_MESAU	A0A3Q0CVW9	A0A3Q0CVW9_MESAU	Kif14	1629	Mesocricetus auratus	3:Protein inferred from homology	kinesin-like protein KIF14 isoform X2	0.5287	0.9839	0	0	0	0	0	3	0	0	0	0	0	0	0	0	0	0	0	3	0	0	0	16646.3	0	38588.2	0	0	0	0	0	0	tr|A0A3Q0CVZ2|A0A3Q0CVZ2_MESAU
tr|A0A3Q0CVX0|A0A3Q0CVX0_MESAU	A0A3Q0CVX0	A0A3Q0CVX0_MESAU	Eif3h	352	Mesocricetus auratus	3:Protein inferred from homology	Eukaryotic translation initiation factor 3 subunit H	1	0.999	1	0	0	0	7	6	1	0	0	0	7	6	1	0	0	0	7	6	13223.3	0	0	4706.85	150491	101568	0	0	0	0	59114.6	50113.2
tr|A0A3Q0CW64|A0A3Q0CW64_MESAU	A0A3Q0CW64	A0A3Q0CW64_MESAU	Ppp1cb	327	Mesocricetus auratus	3:Protein inferred from homology	Serine/threonine-protein phosphatase	0.9999	0.999	0	0	0	1	3	2	0	0	0	1	0	0	0	0	0	1	3	2	0	0	0	19508.6	13522.4	28459.8	0	0	0	0	12671.8	13098.6
tr|A0A3Q0CWD5|A0A3Q0CWD5_MESAU	A0A3Q0CWD5	A0A3Q0CWD5_MESAU	Vangl1	526	Mesocricetus auratus	3:Protein inferred from homology	Vang-like protein	1	0.999	0	0	0	0	6	9	0	0	0	0	6	9	0	0	0	0	6	9	0	0	0	0	84999.6	127516	0	0	0	0	32905.9	38139.7
tr|A0A3Q0CWD6|A0A3Q0CWD6_MESAU	A0A3Q0CWD6	A0A3Q0CWD6_MESAU	Eps8	819	Mesocricetus auratus	4:Protein predicted	epidermal growth factor receptor kinase substrate 8	1	0.999	0	0	0	0	9	6	0	0	0	0	9	6	0	0	0	0	9	6	0	0	0	32806	123036	123749	0	0	0	20596.6	34372.7	41972.5
tr|A0A3Q0CWG0|A0A3Q0CWG0_MESAU	A0A3Q0CWG0	A0A3Q0CWG0_MESAU	Myo6	1275	Mesocricetus auratus	3:Protein inferred from homology	unconventional myosin-VI isoform X2	1	0.999	0	1	0	92	194	160	0	0	0	0	1	0	0	1	0	92	194	160	0	8915.49	0	4.27365e+06	10742624	9901117	0	0	0	414670	1.03295e+06	908739
tr|A0A3Q0CWI2|A0A3Q0CWI2_MESAU	A0A3Q0CWI2	A0A3Q0CWI2_MESAU	Caprin2	1039	Mesocricetus auratus	4:Protein predicted	LOW QUALITY PROTEIN: caprin-2	0.9482	0.999	0	0	0	0	1	1	0	0	0	0	1	1	0	0	0	0	1	1	0	0	0	15264.5	11402.9	13603.2	0	0	0	0	0	0
tr|A0A3Q0CWJ5|A0A3Q0CWJ5_MESAU	A0A3Q0CWJ5	A0A3Q0CWJ5_MESAU	Sf3b3	1032	Mesocricetus auratus	4:Protein predicted	splicing factor 3B subunit 3	1	0.999	0	0	0	20	55	42	0	0	0	20	55	42	0	0	0	20	55	42	0	0	0	463079	1.60432e+06	1.66545e+06	0	0	0	89874.2	203127	216087
tr|A0A3Q0CWJ7|A0A3Q0CWJ7_MESAU	A0A3Q0CWJ7	A0A3Q0CWJ7_MESAU	Stxbp3	593	Mesocricetus auratus	3:Protein inferred from homology	syntaxin-binding protein 3	0.8494	0.9968	0	0	0	0	1	0	0	0	0	0	1	0	0	0	0	0	1	0	0	0	0	0	5632.65	0	0	0	0	0	0	0
tr|A0A3Q0CWR0|A0A3Q0CWR0_MESAU	A0A3Q0CWR0	A0A3Q0CWR0_MESAU	Usp10	793	Mesocricetus auratus	3:Protein inferred from homology	Ubiquitin carboxyl-terminal hydrolase	1	0.999	0	0	0	99	130	113	0	0	0	2	4	4	0	0	0	99	130	113	0	0	0	6.51767e+06	6100180	6.91638e+06	0	0	0	1.01131e+06	913515	1.08335e+06
tr|A0A3Q0CWS8|A0A3Q0CWS8_MESAU	A0A3Q0CWS8	A0A3Q0CWS8_MESAU	Itsn1	1714	Mesocricetus auratus	4:Protein predicted	intersectin-1	1	0.999	0	0	0	2	20	7	0	0	0	2	20	6	0	0	0	2	20	7	0	0	0	115006	194284	138023	0	0	0	36837.5	42200.7	39998.8
tr|A0A3Q0CWT8|A0A3Q0CWT8_MESAU	A0A3Q0CWT8	A0A3Q0CWT8_MESAU	LOC106021444	1576	Mesocricetus auratus	4:Protein predicted	protein SON	1	0.999	100	108	85	71	48	40	100	108	85	71	48	40	100	108	85	71	48	40	5703595	4593333	4518885	5.19285e+06	2.58933e+06	1861373	1.32032e+06	1.05978e+06	1.12827e+06	1349126	663240	466019
tr|A0A3Q0CWY8|A0A3Q0CWY8_MESAU	A0A3Q0CWY8	A0A3Q0CWY8_MESAU	C2cd3	2347	Mesocricetus auratus	4:Protein predicted	C2 domain-containing protein 3	0.9097	0.9982	0	0	0	1	0	0	0	0	0	1	0	0	0	0	0	1	0	0	0	0	0	16377.7	11101.7	0	0	0	0	0	0	0
tr|A0A3Q0CX14|A0A3Q0CX14_MESAU	A0A3Q0CX14	A0A3Q0CX14_MESAU	Rnf121	327	Mesocricetus auratus	4:Protein predicted	RING finger protein 121	0.9472	0.999	0	0	0	2	0	0	0	0	0	2	0	0	0	0	0	2	0	0	0	0	0	40216.6	0	0	0	0	0	0	0	0
tr|A0A3Q0CX23|A0A3Q0CX23_MESAU	A0A3Q0CX23	A0A3Q0CX23_MESAU	Pdcd11	1873	Mesocricetus auratus	4:Protein predicted	protein RRP5 homolog	1	0.999	29	2	4	23	2	0	29	2	4	23	2	0	29	2	4	23	2	0	261526	10538.6	44039.3	749375	23725	56801.2	36367.7	0	25882.8	64214.3	18211.8	23515
tr|A0A3Q0CX63|A0A3Q0CX63_MESAU	A0A3Q0CX63	A0A3Q0CX63_MESAU	Rbbp6	1790	Mesocricetus auratus	4:Protein predicted	E3 ubiquitin-protein ligase RBBP6	1	0.999	61	31	17	40	10	8	61	31	17	40	10	8	61	31	17	40	10	8	1.03602e+06	357933	338200	1505081	281745	240211	145352	66147.9	77211.7	200302	54433.1	48488
tr|A0A3Q0CXC5|A0A3Q0CXC5_MESAU	A0A3Q0CXC5	A0A3Q0CXC5_MESAU	Gga2	605	Mesocricetus auratus	4:Protein predicted	ADP-ribosylation factor-binding protein GGA2	1	0.999	0	0	0	3	5	8	0	0	0	3	5	8	0	0	0	3	5	8	0	0	0	50720	72335.3	62646	0	0	0	27113.3	25466.4	33671.1
tr|A0A3Q0CXD7|A0A3Q0CXD7_MESAU	A0A3Q0CXD7	A0A3Q0CXD7_MESAU	Stau1	489	Mesocricetus auratus	4:Protein predicted	double-stranded RNA-binding protein Staufen homolog 1 isoform X1	0.9999	0.9978	0	0	0	1	1	2	0	0	0	1	1	2	0	0	0	5	12	16	0	0	0	22488.8	26544.6	83729.9	0	0	0	0	0	0
tr|A0A3Q0CXJ3|A0A3Q0CXJ3_MESAU	A0A3Q0CXJ3	A0A3Q0CXJ3_MESAU	Rell1	272	Mesocricetus auratus	4:Protein predicted	RELT-like protein 1	1	0.999	0	0	0	0	15	4	0	0	0	0	15	4	0	0	0	0	15	4	0	0	0	0	175990	28894.1	0	0	0	0	0	0
tr|A0A3Q0CXL4|A0A3Q0CXL4_MESAU	A0A3Q0CXL4	A0A3Q0CXL4_MESAU	Ibtk	1353	Mesocricetus auratus	4:Protein predicted	inhibitor of Bruton tyrosine kinase	1	0.999	1	0	0	5	8	3	1	0	0	5	8	3	1	0	0	5	8	3	12582.8	0	0	101677	140300	82981	0	0	0	41341.8	53896.2	35524.6
tr|A0A3Q0CXL9|A0A3Q0CXL9_MESAU	A0A3Q0CXL9	A0A3Q0CXL9_MESAU	Phip	1821	Mesocricetus auratus	4:Protein predicted	PH-interacting protein	0.8269	0.9962	1	0	0	2	0	0	1	0	0	2	0	0	1	0	0	2	0	0	16103.5	0	0	23671	0	0	0	0	0	0	0	0
tr|A0A3Q0CXM5|A0A3Q0CXM5_MESAU	A0A3Q0CXM5	A0A3Q0CXM5_MESAU	Elp4	422	Mesocricetus auratus	4:Protein predicted	elongator complex protein 4	1	0.999	0	0	0	4	3	3	0	0	0	4	3	3	0	0	0	4	3	3	0	0	0	67045.2	33022.2	42579.5	0	0	0	33837.5	15716.1	23770
tr|A0A3Q0CXR0|A0A3Q0CXR0_MESAU	A0A3Q0CXR0	A0A3Q0CXR0_MESAU	Csnk1a1	346	Mesocricetus auratus	3:Protein inferred from homology	casein kinase I isoform X3	1	0.999	0	0	0	1	11	12	0	0	0	0	2	1	0	0	0	1	11	12	0	0	0	70414.3	217989	267440	0	0	0	34408.8	57763.9	77641.1
tr|A0A3Q0CXS8|A0A3Q0CXS8_MESAU	A0A3Q0CXS8	A0A3Q0CXS8_MESAU	Nars	559	Mesocricetus auratus	4:Protein predicted	asparagine--tRNA ligase, cytoplasmic	0.9478	0.999	0	0	0	1	1	0	0	0	0	1	1	0	0	0	0	1	1	0	0	0	0	23123.8	9370.78	0	0	0	0	0	0	0
tr|A0A3Q0CXT0|A0A3Q0CXT0_MESAU	A0A3Q0CXT0	A0A3Q0CXT0_MESAU	Yap1	135	Mesocricetus auratus	4:Protein predicted	transcriptional coactivator YAP1	0.9481	0.999	0	0	0	0	1	0	0	0	0	0	1	0	0	0	0	0	1	0	0	0	0	0	6519.58	0	0	0	0	0	0	0
tr|A0A3Q0CY28|A0A3Q0CY28_MESAU	A0A3Q0CY28	A0A3Q0CY28_MESAU	Tenm4	2839	Mesocricetus auratus	4:Protein predicted	teneurin-4	1	0.9984	0	0	0	0	4	0	0	0	0	0	4	0	0	0	0	0	4	0	0	0	0	0	31488.8	0	0	0	0	0	0	0
tr|A0A3Q0CY36|A0A3Q0CY36_MESAU	A0A3Q0CY36	A0A3Q0CY36_MESAU	Nat10	1025	Mesocricetus auratus	3:Protein inferred from homology	RNA cytidine acetyltransferase	1	0.999	10	1	1	12	4	9	10	1	1	12	4	9	10	1	1	12	4	9	112648	0	13604.4	188436	47403.3	92608.8	25956.8	0	0	40809.5	14583.7	27781.2
tr|A0A3Q0CY40|A0A3Q0CY40_MESAU	A0A3Q0CY40	A0A3Q0CY40_MESAU	Map6	957	Mesocricetus auratus	4:Protein predicted	microtubule-associated protein 6	1	0.999	0	0	0	11	22	23	0	0	0	11	22	23	0	0	0	11	22	23	0	0	0	356263	493431	368045	0	0	0	105150	143335	123849
tr|A0A3Q0CYB2|A0A3Q0CYB2_MESAU	A0A3Q0CYB2	A0A3Q0CYB2_MESAU	Txlng	528	Mesocricetus auratus	4:Protein predicted	gamma-taxilin	0.9999	0.9953	0	0	0	0	1	1	0	0	0	0	1	1	0	0	0	0	1	1	0	0	0	39683.5	7962.48	39328.3	0	0	0	0	0	0
tr|A0A3Q0CYD1|A0A3Q0CYD1_MESAU	A0A3Q0CYD1	A0A3Q0CYD1_MESAU	LOC101841734	327	Mesocricetus auratus	3:Protein inferred from homology	Annexin	0.8853	0.9976	0	0	4	0	0	0	0	0	4	0	0	0	0	0	4	0	0	0	0	0	20401.5	0	0	0	0	0	0	0	0	0
tr|A0A3Q0CYD2|A0A3Q0CYD2_MESAU	A0A3Q0CYD2	A0A3Q0CYD2_MESAU	Sh3kbp1	709	Mesocricetus auratus	4:Protein predicted	SH3 domain-containing kinase-binding protein 1	1	0.999	0	0	0	99	154	110	0	0	0	99	154	110	0	0	0	99	154	110	0	0	0	6.34715e+06	8484002	7966382	0	0	0	930150	1.33886e+06	1.16167e+06
tr|A0A3Q0CYQ9|A0A3Q0CYQ9_MESAU	A0A3Q0CYQ9	A0A3Q0CYQ9_MESAU	Nck2	380	Mesocricetus auratus	4:Protein predicted	Cytoplasmic protein	1	0.999	0	0	0	1	9	2	0	0	0	1	9	2	0	0	0	1	10	4	0	0	0	31415.1	114673	47520.4	0	0	0	19413.4	32152.6	24099.5
tr|A0A3Q0CYV7|A0A3Q0CYV7_MESAU	A0A3Q0CYV7	A0A3Q0CYV7_MESAU	Noc3l	946	Mesocricetus auratus	4:Protein predicted	nucleolar complex protein 3 homolog	1	0.999	4	5	0	6	4	0	4	5	0	6	4	0	4	5	0	6	4	0	66467.9	35953	0	93114.2	34390.4	0	26996.1	13336.1	0	34733.6	12604.2	0
tr|A0A3Q0CYZ2|A0A3Q0CYZ2_MESAU	A0A3Q0CYZ2	A0A3Q0CYZ2_MESAU	Rps14	151	Mesocricetus auratus	3:Protein inferred from homology	40S ribosomal protein S14	1	0.999	7	1	1	5	1	1	7	1	1	5	1	1	7	1	1	5	1	1	154201	27367.7	25006.2	280255	109547	40381.9	83461.4	0	0	126600	72408.2	59546.3
tr|A0A3Q0CZ84|A0A3Q0CZ84_MESAU	A0A3Q0CZ84	A0A3Q0CZ84_MESAU	Lats2	1038	Mesocricetus auratus	4:Protein predicted	Non-specific serine/threonine protein kinase	0.9992	0.9988	0	0	0	0	2	0	0	0	0	0	0	0	0	0	0	0	2	0	0	0	0	0	14976	0	0	0	0	0	0	0
tr|A0A3Q0CZI1|A0A3Q0CZI1_MESAU	A0A3Q0CZI1	A0A3Q0CZI1_MESAU	Rab23	237	Mesocricetus auratus	4:Protein predicted	ras-related protein Rab-23	1	0.999	0	0	0	0	4	0	0	0	0	0	4	0	0	0	0	0	4	0	0	0	0	0	28925.1	0	0	0	0	0	0	0
tr|A0A3Q0CZK8|A0A3Q0CZK8_MESAU	A0A3Q0CZK8	A0A3Q0CZK8_MESAU	Dst	7591	Mesocricetus auratus	4:Protein predicted	dystonin	1	0.999	0	0	0	22	9	0	0	0	0	22	9	0	0	0	0	22	18	0	0	0	0	373244	119938	16921	0	0	0	39549.1	30895.1	10147.8
tr|A0A3Q0CZL7|A0A3Q0CZL7_MESAU	A0A3Q0CZL7	A0A3Q0CZL7_MESAU	Eif5b	780	Mesocricetus auratus	4:Protein predicted	eukaryotic translation initiation factor 5B	1	0.999	68	19	36	69	33	22	68	19	36	69	33	22	68	19	36	69	33	22	1.40085e+06	266261	608642	3.31378e+06	431701	644673	176008	53580.9	104933	400414	65212.3	108351
tr|A0A3Q0CZM7|A0A3Q0CZM7_MESAU	A0A3Q0CZM7	A0A3Q0CZM7_MESAU	Rbpms2	207	Mesocricetus auratus	4:Protein predicted	RNA-binding protein with multiple splicing 2	0.9335	0.9987	0	0	0	0	5	0	0	0	0	0	5	0	0	0	0	0	5	0	0	0	0	0	19029.6	0	0	0	0	0	0	0
tr|A0A3Q0CZY9|A0A3Q0CZY9_MESAU	A0A3Q0CZY9	A0A3Q0CZY9_MESAU	Ipo7	1038	Mesocricetus auratus	4:Protein predicted	importin-7	1	0.999	0	0	0	1	4	0	0	0	0	1	4	0	0	0	0	1	4	0	0	0	0	53309	63638.2	0	0	0	0	20277.6	23893.1	0
tr|A0A3Q0D066|A0A3Q0D066_MESAU	A0A3Q0D066	A0A3Q0D066_MESAU	Nfx1	1114	Mesocricetus auratus	4:Protein predicted	transcriptional repressor NF-X1	1	0.999	0	0	0	1	1	2	0	0	0	0	1	2	0	0	0	1	1	2	0	0	0	64037.1	4193.87	5323.95	0	0	0	0	0	0
tr|A0A3Q0D078|A0A3Q0D078_MESAU	A0A3Q0D078	A0A3Q0D078_MESAU	Knl1	1913	Mesocricetus auratus	4:Protein predicted	kinetochore scaffold 1	1	0.9989	0	0	0	0	7	1	0	0	0	0	7	1	0	0	0	0	7	1	0	0	0	0	94146.5	49212.5	0	0	0	0	23509.8	22007.5
tr|A0A3Q0D085|A0A3Q0D085_MESAU	A0A3Q0D085	A0A3Q0D085_MESAU	Kpna3	521	Mesocricetus auratus	3:Protein inferred from homology	Importin subunit alpha	1	0.999	1	0	0	2	7	3	1	0	0	2	3	2	1	0	0	2	7	3	3944.03	0	0	31483.6	130563	143047	0	0	0	34328.5	32388.9	44155.9
tr|A0A3Q0D0N3|A0A3Q0D0N3_MESAU	A0A3Q0D0N3	A0A3Q0D0N3_MESAU	Bcas3	943	Mesocricetus auratus	4:Protein predicted	breast carcinoma-amplified sequence 3 isoform X2	1	0.9989	0	0	0	1	4	0	0	0	0	0	0	0	0	0	0	1	4	0	0	0	0	33295.5	47172	0	0	0	0	20757.8	23563.6	0	tr|A0A3Q0D1J9|A0A3Q0D1J9_MESAU, tr|A0A3Q0D204|A0A3Q0D204_MESAU
tr|A0A3Q0D0P9|A0A3Q0D0P9_MESAU	A0A3Q0D0P9	A0A3Q0D0P9_MESAU	Synrg	1356	Mesocricetus auratus	4:Protein predicted	synergin gamma	1	0.999	0	0	0	42	42	25	0	0	0	33	33	18	0	0	0	42	42	25	0	0	0	791527	974282	630646	0	0	0	94813.9	91413.4	77984.5
tr|A0A3Q0D0X2|A0A3Q0D0X2_MESAU	A0A3Q0D0X2	A0A3Q0D0X2_MESAU	Taok1	1001	Mesocricetus auratus	4:Protein predicted	LOW QUALITY PROTEIN: serine/threonine-protein kinase TAO1	1	0.999	29	20	30	17	20	33	19	16	23	12	13	25	29	20	30	17	20	33	239019	189400	688944	542889	419862	710452	62296.3	48000	93083.5	104379	71594	115301
tr|A0A3Q0D107|A0A3Q0D107_MESAU	A0A3Q0D107	A0A3Q0D107_MESAU	Top2a	1019	Mesocricetus auratus	3:Protein inferred from homology	DNA topoisomerase 2	0.9999	0.999	5	0	0	1	0	1	1	0	0	0	0	0	5	0	0	1	0	1	79934.6	0	0	38584.3	0	2.5246e+06	98447.9	0	0	104922	0	93918
tr|A0A3Q0D147|A0A3Q0D147_MESAU	A0A3Q0D147	A0A3Q0D147_MESAU	Hnrnpa3	379	Mesocricetus auratus	4:Protein predicted	heterogeneous nuclear ribonucleoprotein A3	1	0.999	6	0	3	6	7	9	6	0	3	6	7	9	6	0	3	6	7	9	70847.2	0	21141.1	203500	195647	312569	21200.3	0	0	57640.8	67767	103230
tr|A0A3Q0D153|A0A3Q0D153_MESAU	A0A3Q0D153	A0A3Q0D153_MESAU	Lasp1	262	Mesocricetus auratus	4:Protein predicted	LIM and SH3 domain protein 1	1	0.999	0	0	0	14	12	11	0	0	0	14	12	11	0	0	0	14	12	11	0	0	0	351772	717886	577163	0	0	0	109296	432648	310966
tr|A0A3Q0D155|A0A3Q0D155_MESAU	A0A3Q0D155	A0A3Q0D155_MESAU	Rpl19	119	Mesocricetus auratus	3:Protein inferred from homology	Ribosomal protein L19	0.9482	0.999	1	6	1	2	4	1	1	6	1	2	4	1	1	6	1	2	4	1	38232.6	174462	36194.7	57028.6	158758	26154.4	0	0	0	0	0	0
tr|A0A3Q0D170|A0A3Q0D170_MESAU	A0A3Q0D170	A0A3Q0D170_MESAU	Thada	1940	Mesocricetus auratus	4:Protein predicted	thyroid adenoma-associated protein	1	0.9989	0	0	0	0	4	0	0	0	0	0	1	0	0	0	0	0	4	0	0	0	0	13715.1	19785.4	0	0	0	0	0	0	0
tr|A0A3Q0D1E5|A0A3Q0D1E5_MESAU	A0A3Q0D1E5	A0A3Q0D1E5_MESAU	Smyd1	376	Mesocricetus auratus	4:Protein predicted	histone-lysine N-methyltransferase SMYD1	1	0.999	0	0	0	0	2	2	0	0	0	0	2	2	0	0	0	0	2	2	0	0	0	0	39468.2	39169	0	0	0	0	0	0
tr|A0A3Q0D1E7|A0A3Q0D1E7_MESAU	A0A3Q0D1E7	A0A3Q0D1E7_MESAU	Elp1	208	Mesocricetus auratus	4:Protein predicted	elongator complex protein 1	0.9449	0.9989	0	0	0	2	0	1	0	0	0	2	0	1	0	0	0	2	0	1	0	0	0	26652.1	0	13374.9	0	0	0	0	0	0
tr|A0A3Q0D1G3|A0A3Q0D1G3_MESAU	A0A3Q0D1G3	A0A3Q0D1G3_MESAU	Ocrl	900	Mesocricetus auratus	4:Protein predicted	inositol polyphosphate 5-phosphatase OCRL-1 isoform X1	1	0.999	0	0	0	2	6	2	0	0	0	0	0	0	0	0	0	2	6	2	0	0	0	20332.8	62266.6	21448	0	0	0	0	0	0	tr|A0A3Q0D2E7|A0A3Q0D2E7_MESAU
tr|A0A3Q0D1W0|A0A3Q0D1W0_MESAU	A0A3Q0D1W0	A0A3Q0D1W0_MESAU	Atad5	1836	Mesocricetus auratus	4:Protein predicted	ATPase family AAA domain-containing protein 5	1	0.9989	1	0	0	1	0	0	1	0	0	1	0	0	1	0	0	1	0	0	8355.27	0	0	29919.5	0	0	0	0	0	0	0	0
tr|A0A3Q0D1Z2|A0A3Q0D1Z2_MESAU	A0A3Q0D1Z2	A0A3Q0D1Z2_MESAU	Wasf2	496	Mesocricetus auratus	4:Protein predicted	wiskott-Aldrich syndrome protein family member 2	0.356	0.9679	0	0	0	1	0	0	0	0	0	1	0	0	0	0	0	1	0	0	0	0	0	20576.1	0	0	0	0	0	0	0	0
tr|A0A3Q0D1Z6|A0A3Q0D1Z6_MESAU	A0A3Q0D1Z6	A0A3Q0D1Z6_MESAU	Arhgap10	786	Mesocricetus auratus	4:Protein predicted	rho GTPase-activating protein 10	1	0.999	0	0	0	0	10	5	0	0	0	0	10	5	0	0	0	0	10	5	0	0	0	14760.3	94180.3	41526.8	0	0	0	0	21051.2	22590
tr|A0A3Q0D211|A0A3Q0D211_MESAU	A0A3Q0D211	A0A3Q0D211_MESAU	LOC101829714	289	Mesocricetus auratus	4:Protein predicted	Craniofacial development protein 1	0.793	0.9952	0	0	0	0	0	1	0	0	0	0	0	1	0	0	0	0	0	1	0	0	0	0	13318.1	14749.8	0	0	0	0	0	0
tr|A0A3Q0D252|A0A3Q0D252_MESAU	A0A3Q0D252	A0A3Q0D252_MESAU	Dgka	729	Mesocricetus auratus	3:Protein inferred from homology	Diacylglycerol kinase	1	0.999	0	0	0	0	6	1	0	0	0	0	6	1	0	0	0	0	6	1	0	0	0	0	116154	27486.7	0	0	0	0	0	0
tr|A0A3Q0D253|A0A3Q0D253_MESAU	A0A3Q0D253	A0A3Q0D253_MESAU	Aven	272	Mesocricetus auratus	4:Protein predicted	cell death regulator Aven	0.654	0.9904	0	0	0	0	1	1	0	0	0	0	1	1	0	0	0	0	1	1	0	0	0	0	7156.86	9958.76	0	0	0	0	0	0
tr|A0A3Q0D2A7|A0A3Q0D2A7_MESAU	A0A3Q0D2A7	A0A3Q0D2A7_MESAU	Nufip2	692	Mesocricetus auratus	4:Protein predicted	nuclear fragile X mental retardation-interacting protein 2	1	0.999	0	0	0	79	100	80	0	0	0	79	100	80	0	0	0	79	100	80	0	0	0	3.42032e+06	4898022	4.78777e+06	0	0	0	704641	1.0323e+06	1.04354e+06
tr|A0A3Q0D2B7|A0A3Q0D2B7_MESAU	A0A3Q0D2B7	A0A3Q0D2B7_MESAU	Crybg3	2493	Mesocricetus auratus	3:Protein inferred from homology	very large A-kinase anchor protein isoform X1	1	0.999	0	0	0	0	11	0	0	0	0	0	11	0	0	0	0	0	11	0	0	0	0	14784.3	168773	0	0	0	0	0	0	0
tr|A0A3Q0D2E0|A0A3Q0D2E0_MESAU	A0A3Q0D2E0	A0A3Q0D2E0_MESAU	Snx7	445	Mesocricetus auratus	4:Protein predicted	sorting nexin-7	1	0.999	0	0	0	4	15	10	0	0	0	4	15	10	0	0	0	4	15	10	0	0	0	110995	293079	275716	0	0	0	41584.7	63139.8	60203.5
tr|A0A3Q0D2E6|A0A3Q0D2E6_MESAU	A0A3Q0D2E6	A0A3Q0D2E6_MESAU	Myh11	1945	Mesocricetus auratus	3:Protein inferred from homology	myosin-11	0.9993	0.999	1	0	0	0	0	0	0	0	0	0	0	0	8	2	3	8	9	7	6728.65	0	0	0	0	0	0	0	0	0	0	0
tr|A0A3Q0D2I1|A0A3Q0D2I1_MESAU	A0A3Q0D2I1	A0A3Q0D2I1_MESAU	Cobll1	1230	Mesocricetus auratus	4:Protein predicted	cordon-bleu protein-like 1 isoform X3	0.941	0.9989	0	0	0	0	1	0	0	0	0	0	0	0	0	0	0	0	1	0	0	0	0	0	8973.15	0	0	0	0	0	0	0	tr|A0A3Q0D601|A0A3Q0D601_MESAU, tr|A0A3Q0D607|A0A3Q0D607_MESAU, tr|A0A3Q0D612|A0A3Q0D612_MESAU, tr|A0A3Q0D765|A0A3Q0D765_MESAU, tr|A0A3Q0D782|A0A3Q0D782_MESAU, tr|A0A3Q0D787|A0A3Q0D787_MESAU
tr|A0A3Q0D2S5|A0A3Q0D2S5_MESAU	A0A3Q0D2S5	A0A3Q0D2S5_MESAU	Cct3	545	Mesocricetus auratus	3:Protein inferred from homology	T-complex protein 1 subunit gamma	1	0.9989	0	0	0	0	7	0	0	0	0	0	7	0	0	0	0	0	7	0	0	0	0	5195.64	75898.5	0	0	0	0	0	0	0
tr|A0A3Q0D2S7|A0A3Q0D2S7_MESAU	A0A3Q0D2S7	A0A3Q0D2S7_MESAU	Git1	770	Mesocricetus auratus	4:Protein predicted	ARF GTPase-activating protein GIT1	1	0.999	0	0	0	1	2	0	0	0	0	1	2	0	0	0	0	1	2	0	0	0	0	15166.8	3834.19	0	0	0	0	0	0	0
tr|A0A3Q0D2U7|A0A3Q0D2U7_MESAU	A0A3Q0D2U7	A0A3Q0D2U7_MESAU	LOC110342775	264	Mesocricetus auratus	3:Protein inferred from homology	40S ribosomal protein S3a	0.9482	0.999	3	1	0	4	3	0	0	0	0	0	0	0	3	1	0	4	3	0	24350.8	14142.6	0	59812.4	38197.6	0	0	0	0	0	0	0	tr|A0A3Q0D7U6|A0A3Q0D7U6_MESAU
tr|A0A3Q0D2W4|A0A3Q0D2W4_MESAU	A0A3Q0D2W4	A0A3Q0D2W4_MESAU	Wapl	1199	Mesocricetus auratus	4:Protein predicted	wings apart-like protein homolog	0.3591	0.9684	0	0	0	0	1	0	0	0	0	0	1	0	0	0	0	0	1	0	0	0	0	50319.2	24988.9	0	0	0	0	0	0	0
tr|A0A3Q0D2W5|A0A3Q0D2W5_MESAU	A0A3Q0D2W5	A0A3Q0D2W5_MESAU	Fnbp1l	604	Mesocricetus auratus	4:Protein predicted	formin-binding protein 1-like	1	0.9989	0	0	0	0	8	4	0	0	0	0	8	4	0	0	0	0	8	4	0	0	0	19791.4	134822	76536.2	0	0	0	0	40035.8	37499.1
tr|A0A3Q0D2X8|A0A3Q0D2X8_MESAU	A0A3Q0D2X8	A0A3Q0D2X8_MESAU	Synpo2	1261	Mesocricetus auratus	4:Protein predicted	synaptopodin-2	0.9182	0.9984	0	0	0	2	3	1	0	0	0	2	3	1	0	0	0	2	3	1	0	0	0	27215	17553.6	22760.3	0	0	0	0	0	0
tr|A0A3Q0D353|A0A3Q0D353_MESAU	A0A3Q0D353	A0A3Q0D353_MESAU	Dnm1l	736	Mesocricetus auratus	3:Protein inferred from homology	dynamin-1-like protein	0.5225	0.9835	0	0	0	0	0	1	0	0	0	0	0	1	0	0	0	0	0	1	0	0	0	0	0	22795.3	0	0	0	0	0	0
tr|A0A3Q0D3F0|A0A3Q0D3F0_MESAU	A0A3Q0D3F0	A0A3Q0D3F0_MESAU	Atxn2	1137	Mesocricetus auratus	4:Protein predicted	ataxin-2 isoform X1	1	0.999	0	0	0	2	4	4	0	0	0	0	0	0	0	0	0	2	4	4	0	0	0	49727.5	138975	137685	0	0	0	28214.9	39624.2	54758.9	tr|A0A3Q0D812|A0A3Q0D812_MESAU
tr|A0A3Q0D3K2|A0A3Q0D3K2_MESAU	A0A3Q0D3K2	A0A3Q0D3K2_MESAU	Akap13	2680	Mesocricetus auratus	4:Protein predicted	A-kinase anchor protein 13	1	0.999	0	0	0	7	4	2	0	0	0	7	4	2	0	0	0	7	4	2	0	0	0	84387.7	16158.5	43529	0	0	0	27958.3	0	26217
tr|A0A3Q0D3N0|A0A3Q0D3N0_MESAU	A0A3Q0D3N0	A0A3Q0D3N0_MESAU	Znf800	663	Mesocricetus auratus	4:Protein predicted	zinc finger protein 800	0.9462	0.999	2	0	0	0	0	0	2	0	0	0	0	0	2	0	0	0	0	0	24214.3	0	0	0	0	0	0	0	0	0	0	0
tr|A0A3Q0D3Q7|A0A3Q0D3Q7_MESAU	A0A3Q0D3Q7	A0A3Q0D3Q7_MESAU	Arhgap1	439	Mesocricetus auratus	4:Protein predicted	rho GTPase-activating protein 1	0.9453	0.9989	0	0	0	0	5	0	0	0	0	0	5	0	0	0	0	0	5	0	0	0	0	0	40229.4	0	0	0	0	0	0	0
tr|A0A3Q0D3V0|A0A3Q0D3V0_MESAU	A0A3Q0D3V0	A0A3Q0D3V0_MESAU	Slain2	607	Mesocricetus auratus	4:Protein predicted	SLAIN motif-containing protein 2	1	0.999	0	0	0	13	18	16	0	0	0	13	18	16	0	0	0	13	18	16	0	0	0	374147	401264	629391	0	0	0	87090.6	102621	153624
tr|A0A3Q0D3Y2|A0A3Q0D3Y2_MESAU	A0A3Q0D3Y2	A0A3Q0D3Y2_MESAU	Paics	432	Mesocricetus auratus	3:Protein inferred from homology	multifunctional protein ADE2	1	0.999	1	0	0	0	2	0	1	0	0	0	2	0	1	0	0	0	2	0	16363.5	0	0	0	36232	14854.3	0	0	0	0	0	0
tr|A0A3Q0D3Y6|A0A3Q0D3Y6_MESAU	A0A3Q0D3Y6	A0A3Q0D3Y6_MESAU	Acacb	2458	Mesocricetus auratus	4:Protein predicted	acetyl-CoA carboxylase 2	1	0.999	5	81	32	2	51	2	5	81	32	2	50	2	54	220	113	46	119	35	39104.5	1.17244e+06	346892	74494.9	805857	56391.6	25379.7	78928.6	49152.5	22194.5	53546.4	20102.5
tr|A0A3Q0D415|A0A3Q0D415_MESAU	A0A3Q0D415	A0A3Q0D415_MESAU	Mcm5	734	Mesocricetus auratus	3:Protein inferred from homology	DNA helicase	0.9421	0.9989	1	0	0	0	0	0	1	0	0	0	0	0	1	0	0	0	0	0	5393.23	0	0	0	0	0	0	0	0	0	0	0
tr|A0A3Q0D458|A0A3Q0D458_MESAU	A0A3Q0D458	A0A3Q0D458_MESAU	Flnc	2619	Mesocricetus auratus	4:Protein predicted	filamin-C	1	0.9989	0	0	0	1	1	0	0	0	0	1	1	0	0	0	0	3	2	2	0	0	0	18658.7	0	0	0	0	0	0	0	0
tr|A0A3Q0D475|A0A3Q0D475_MESAU	A0A3Q0D475	A0A3Q0D475_MESAU	Lrp4	1388	Mesocricetus auratus	4:Protein predicted	low-density lipoprotein receptor-related protein 4	1	0.999	0	0	0	5	16	1	0	0	0	1	9	1	0	0	0	5	16	1	0	0	0	120706	296648	55542.1	0	0	0	45829.3	84910.6	41006.7
tr|A0A3Q0D499|A0A3Q0D499_MESAU	A0A3Q0D499	A0A3Q0D499_MESAU	Sestd1	696	Mesocricetus auratus	4:Protein predicted	SEC14 domain and spectrin repeat-containing protein 1	1	0.999	0	0	0	0	4	0	0	0	0	0	4	0	0	0	0	0	4	0	0	0	0	0	26511.2	0	0	0	0	0	0	0
tr|A0A3Q0D4H0|A0A3Q0D4H0_MESAU	A0A3Q0D4H0	A0A3Q0D4H0_MESAU	Rpgrip1l	1268	Mesocricetus auratus	4:Protein predicted	protein fantom isoform X1	1	0.999	0	0	0	1	13	7	0	0	0	0	0	0	0	0	0	1	13	7	0	0	0	68237.6	313124	248075	0	0	0	48358.5	82855.7	79065.3	tr|A0A3Q0D5C3|A0A3Q0D5C3_MESAU
tr|A0A3Q0D4J1|A0A3Q0D4J1_MESAU	A0A3Q0D4J1	A0A3Q0D4J1_MESAU	Snd1	910	Mesocricetus auratus	4:Protein predicted	Staphylococcal nuclease domain-containing protein	1	0.999	13	3	6	19	9	9	13	3	6	19	9	9	13	3	6	19	9	9	106207	34857.7	36017.2	332449	119873	356069	39595.3	21468.8	32824	56669.5	35882.8	46947
tr|A0A3Q0D4M6|A0A3Q0D4M6_MESAU	A0A3Q0D4M6	A0A3Q0D4M6_MESAU	Hnrnpa0	308	Mesocricetus auratus	4:Protein predicted	LOW QUALITY PROTEIN: heterogeneous nuclear ribonucleoprotein A0	1	0.999	1	0	0	5	6	8	1	0	0	5	6	8	1	0	0	5	6	8	14201.8	0	0	207388	202371	255739	0	0	0	75319.9	81049.2	103596
tr|A0A3Q0D4M9|A0A3Q0D4M9_MESAU	A0A3Q0D4M9	A0A3Q0D4M9_MESAU	Ckap5	2032	Mesocricetus auratus	4:Protein predicted	cytoskeleton-associated protein 5	1	0.999	0	0	0	3	24	6	0	0	0	3	24	6	0	0	0	3	24	6	0	0	0	140915	261601	198513	0	0	0	39173	44575.6	36740.2
tr|A0A3Q0D4N8|A0A3Q0D4N8_MESAU	A0A3Q0D4N8	A0A3Q0D4N8_MESAU	Capn2	727	Mesocricetus auratus	3:Protein inferred from homology	calpain-2 catalytic subunit	1	0.999	0	7	0	0	7	0	0	7	0	0	7	0	0	7	0	0	7	0	0	42522.8	0	40890.2	93442.4	25901.1	0	13130.1	0	24530.8	24371.9	13743.1
tr|A0A3Q0D4Q7|A0A3Q0D4Q7_MESAU	A0A3Q0D4Q7	A0A3Q0D4Q7_MESAU	Celf2	524	Mesocricetus auratus	4:Protein predicted	CUGBP Elav-like family member 2 isoform X2	1	0.999	0	0	0	0	5	5	0	0	0	0	0	0	0	0	0	0	5	5	0	0	0	19733.4	52665.1	61382.7	0	0	0	18377.9	19358.9	24433.4	tr|A0A3Q0D932|A0A3Q0D932_MESAU, tr|A0A3Q0D9K1|A0A3Q0D9K1_MESAU
tr|A0A3Q0D4T8|A0A3Q0D4T8_MESAU	A0A3Q0D4T8	A0A3Q0D4T8_MESAU	Copa	1224	Mesocricetus auratus	4:Protein predicted	Coatomer subunit alpha	1	0.999	2	1	1	13	6	4	0	0	0	6	0	0	2	1	1	13	6	4	18455.9	3451.35	35304.3	186858	98286.5	115577	0	0	0	59858.6	28423.3	45752.4
tr|A0A3Q0D4X8|A0A3Q0D4X8_MESAU	A0A3Q0D4X8	A0A3Q0D4X8_MESAU	Pcca	723	Mesocricetus auratus	4:Protein predicted	propionyl-CoA carboxylase alpha chain, mitochondrial	1	0.999	149	311	177	123	149	96	95	224	121	80	106	60	149	311	177	123	149	96	11103992	18894960	11873805	11828867	11441197	10190967	1.41013e+06	2.63149e+06	1.75843e+06	1.61801e+06	1509844	1.3534e+06
tr|A0A3Q0D513|A0A3Q0D513_MESAU	A0A3Q0D513	A0A3Q0D513_MESAU	Zcchc6	1544	Mesocricetus auratus	4:Protein predicted	terminal uridylyltransferase 7	1	0.999	0	0	0	8	11	16	0	0	0	8	10	15	0	0	0	8	11	16	0	0	0	182561	234249	309388	0	0	0	46292	45564.2	66770.6
tr|A0A3Q0D537|A0A3Q0D537_MESAU	A0A3Q0D537	A0A3Q0D537_MESAU	Gprin1	938	Mesocricetus auratus	4:Protein predicted	G protein-regulated inducer of neurite outgrowth 1	0.5283	0.9839	0	0	0	0	1	0	0	0	0	0	1	0	0	0	0	0	1	0	0	0	0	0	8314.4	0	0	0	0	0	0	0
tr|A0A3Q0D593|A0A3Q0D593_MESAU	A0A3Q0D593	A0A3Q0D593_MESAU	Tbc1d2	918	Mesocricetus auratus	4:Protein predicted	TBC1 domain family member 2A	1	0.999	0	0	0	25	39	37	0	0	0	25	39	37	0	0	0	25	39	37	0	0	0	655608	822213	975014	0	0	0	120458	119225	143215
tr|A0A3Q0D595|A0A3Q0D595_MESAU	A0A3Q0D595	A0A3Q0D595_MESAU	Txlna	557	Mesocricetus auratus	4:Protein predicted	alpha-taxilin	0.9482	0.999	0	0	0	0	2	0	0	0	0	0	2	0	0	0	0	0	2	0	0	0	0	0	16521.6	0	0	0	0	0	0	0
tr|A0A3Q0D5H5|A0A3Q0D5H5_MESAU	A0A3Q0D5H5	A0A3Q0D5H5_MESAU	Asap1	1127	Mesocricetus auratus	4:Protein predicted	arf-GAP with SH3 domain, ANK repeat and PH domain-containing protein 1	1	0.999	0	0	0	0	11	15	0	0	0	0	11	15	0	0	0	0	11	15	0	0	0	50139	123144	130634	0	0	0	25067.1	21989.1	24923.3
tr|A0A3Q0D5H6|A0A3Q0D5H6_MESAU	A0A3Q0D5H6	A0A3Q0D5H6_MESAU	LOC101834751	712	Mesocricetus auratus	3:Protein inferred from homology	methionine--tRNA ligase, cytoplasmic	1	0.999	0	1	0	0	3	0	0	1	0	0	3	0	0	1	0	0	3	0	0	11825.6	0	0	43404.6	26098	0	0	0	0	0	0
tr|A0A3Q0D5J1|A0A3Q0D5J1_MESAU	A0A3Q0D5J1	A0A3Q0D5J1_MESAU	R3hdm2	1011	Mesocricetus auratus	4:Protein predicted	R3H domain-containing protein 2	0.9999	0.9976	0	0	0	0	1	1	0	0	0	0	1	1	0	0	0	0	1	1	0	0	0	19533.6	25324.7	31204.6	0	0	0	0	0	0
tr|A0A3Q0D5K3|A0A3Q0D5K3_MESAU	A0A3Q0D5K3	A0A3Q0D5K3_MESAU	Eno1	434	Mesocricetus auratus	3:Protein inferred from homology	alpha-enolase	1	0.999	14	0	3	10	3	0	0	0	0	0	0	0	14	0	3	10	3	0	147472	0	56374.5	222198	20551.2	19030.1	37169.4	0	42300.5	65341	0	0
tr|A0A3Q0D5L8|A0A3Q0D5L8_MESAU	A0A3Q0D5L8	A0A3Q0D5L8_MESAU	Rbms2	406	Mesocricetus auratus	4:Protein predicted	RNA-binding motif, single-stranded-interacting protein 2	1	0.999	0	0	0	0	5	2	0	0	0	0	5	2	0	0	0	0	5	2	0	0	0	16292.3	61341.6	48670.2	0	0	0	0	41803.4	32836.7
tr|A0A3Q0D5S4|A0A3Q0D5S4_MESAU	A0A3Q0D5S4	A0A3Q0D5S4_MESAU	Sh3glb1	306	Mesocricetus auratus	4:Protein predicted	endophilin-B1	0.9482	0.999	0	0	0	0	3	0	0	0	0	0	3	0	0	0	0	0	3	0	0	0	0	0	9467.07	0	0	0	0	0	0	0
tr|A0A3Q0D680|A0A3Q0D680_MESAU	A0A3Q0D680	A0A3Q0D680_MESAU	Sh3d19	1064	Mesocricetus auratus	4:Protein predicted	SH3 domain-containing protein 19	1	0.999	0	0	0	3	3	4	0	0	0	3	3	4	0	0	0	3	3	4	0	0	0	48231	71141.8	88944.6	0	0	0	34080	46425.4	44774.3
tr|A0A3Q0D6L5|A0A3Q0D6L5_MESAU	A0A3Q0D6L5	A0A3Q0D6L5_MESAU	Sfpq	703	Mesocricetus auratus	4:Protein predicted	splicing factor, proline- and glutamine-rich	0.9995	0.9916	0	0	0	0	1	3	0	0	0	0	1	3	0	0	0	0	1	3	0	0	0	0	0	32035.1	0	0	0	0	0	0
tr|A0A3Q0D6S2|A0A3Q0D6S2_MESAU	A0A3Q0D6S2	A0A3Q0D6S2_MESAU	Pola1	1467	Mesocricetus auratus	3:Protein inferred from homology	DNA polymerase	0.9976	0.964	0	0	0	2	1	1	0	0	0	2	1	1	0	0	0	2	1	1	0	0	0	14980.6	8474.11	6021.36	0	0	0	0	0	0
tr|A0A3Q0D700|A0A3Q0D700_MESAU	A0A3Q0D700	A0A3Q0D700_MESAU	Ttn	33063	Mesocricetus auratus	4:Protein predicted	titin	1	0.999	36	1	0	205	23	7	36	1	0	200	23	7	36	1	0	205	23	7	322803	0	0	4.69382e+06	558780	280152	82511.1	0	0	177509	76639.4	81991.7
tr|A0A3Q0D778|A0A3Q0D778_MESAU	A0A3Q0D778	A0A3Q0D778_MESAU	Usp15	961	Mesocricetus auratus	3:Protein inferred from homology	ubiquitin carboxyl-terminal hydrolase 15	0.9992	0.9989	0	0	0	0	2	1	0	0	0	0	2	1	0	0	0	0	2	1	0	0	0	0	14596.5	0	0	0	0	0	0	0
tr|A0A3Q0D7C7|A0A3Q0D7C7_MESAU	A0A3Q0D7C7	A0A3Q0D7C7_MESAU	Larp7	683	Mesocricetus auratus	4:Protein predicted	la-related protein 7	1	0.999	18	10	7	6	3	0	18	10	7	6	3	0	18	10	7	6	3	0	177852	159793	81754	156900	106271	30908.3	43402.2	43676.5	30890.4	50852.5	38350.1	23145.2
tr|A0A3Q0D7D8|A0A3Q0D7D8_MESAU	A0A3Q0D7D8	A0A3Q0D7D8_MESAU	LOC101832479	1319	Mesocricetus auratus	4:Protein predicted	filaggrin-2	0.9481	0.999	3	0	9	4	0	0	3	0	9	4	0	0	3	0	9	4	0	0	23567.4	0	34499.5	68582.5	0	0	0	0	0	0	0	0
tr|A0A3Q0D7J6|A0A3Q0D7J6_MESAU	A0A3Q0D7J6	A0A3Q0D7J6_MESAU	Ash1l	2959	Mesocricetus auratus	4:Protein predicted	Histone-lysine N-methyltransferase	1	0.9984	1	0	0	2	0	0	1	0	0	1	0	0	1	0	0	2	0	0	0	0	0	35489.6	0	0	0	0	0	0	0	0
tr|A0A3Q0D7Q3|A0A3Q0D7Q3_MESAU	A0A3Q0D7Q3	A0A3Q0D7Q3_MESAU	Atp2a2	824	Mesocricetus auratus	3:Protein inferred from homology	Calcium-transporting ATPase	1	0.999	2	3	3	5	2	3	1	0	1	2	1	1	2	3	3	5	2	3	39195.8	14042.7	64958.1	118494	59127.8	122929	20841	0	34626.9	42372.9	31271.1	45230.7
tr|A0A3Q0D7Q4|A0A3Q0D7Q4_MESAU	A0A3Q0D7Q4	A0A3Q0D7Q4_MESAU	Capza2	227	Mesocricetus auratus	3:Protein inferred from homology	F-actin-capping protein subunit alpha	1	0.999	0	0	0	1	7	3	0	0	0	1	7	3	0	0	0	1	8	3	0	0	0	19604.9	89364.6	67737.8	0	0	0	0	36448.2	32686.1
tr|A0A3Q0D7V9|A0A3Q0D7V9_MESAU	A0A3Q0D7V9	A0A3Q0D7V9_MESAU	Copb2	905	Mesocricetus auratus	3:Protein inferred from homology	Coatomer subunit beta'	0.9997	0.9916	0	0	0	1	1	0	0	0	0	1	1	0	0	0	0	1	1	0	0	0	0	16469.9	20171	0	0	0	0	0	0	0
tr|A0A3Q0D7X2|A0A3Q0D7X2_MESAU	A0A3Q0D7X2	A0A3Q0D7X2_MESAU	Rpl11	170	Mesocricetus auratus	3:Protein inferred from homology	60S ribosomal protein L11	1	0.999	1	1	1	2	2	1	0	0	0	0	1	0	1	1	1	2	2	1	45781.6	82335.1	59290.7	161367	152700	83749.3	0	0	0	153071	126076	0
tr|A0A3Q0D7Y1|A0A3Q0D7Y1_MESAU	A0A3Q0D7Y1	A0A3Q0D7Y1_MESAU	Ubap2l	1135	Mesocricetus auratus	4:Protein predicted	ubiquitin-associated protein 2-like	1	0.999	0	0	0	147	170	143	0	0	0	147	170	143	0	0	0	154	181	154	0	0	0	8708903	9592485	9342600	0	0	0	1.81083e+06	1918080	1.82755e+06
tr|A0A3Q0D833|A0A3Q0D833_MESAU	A0A3Q0D833	A0A3Q0D833_MESAU	Eif4h	248	Mesocricetus auratus	4:Protein predicted	eukaryotic translation initiation factor 4H	1	0.999	1	0	0	0	2	4	1	0	0	0	2	4	1	0	0	0	2	4	11073	0	0	0	60264.8	26813.3	0	0	0	0	0	0
tr|A0A3Q0D848|A0A3Q0D848_MESAU	A0A3Q0D848	A0A3Q0D848_MESAU	Ppig	730	Mesocricetus auratus	4:Protein predicted	peptidyl-prolyl cis-trans isomerase G	1	0.999	12	11	11	13	7	5	12	11	11	13	7	5	12	11	11	13	7	5	123638	205247	148158	295700	159229	95436.6	70252.3	84805.8	60700.4	97634.3	69483.9	43133.7
tr|A0A3Q0D861|A0A3Q0D861_MESAU	A0A3Q0D861	A0A3Q0D861_MESAU	Ppp1cc	337	Mesocricetus auratus	3:Protein inferred from homology	Serine/threonine-protein phosphatase	0.9852	0.9887	0	0	0	0	1	0	0	0	0	0	1	0	0	0	0	0	4	2	0	0	0	16386.4	19821.1	20548.9	0	0	0	0	0	0
tr|A0A3Q0D870|A0A3Q0D870_MESAU	A0A3Q0D870	A0A3Q0D870_MESAU	Trio	3043	Mesocricetus auratus	4:Protein predicted	triple functional domain protein	1	0.9989	0	0	0	0	3	0	0	0	0	0	3	0	0	0	0	0	3	0	0	0	0	17130	31530.1	0	0	0	0	0	0	0
tr|A0A3Q0D882|A0A3Q0D882_MESAU	A0A3Q0D882	A0A3Q0D882_MESAU	Rpl6	242	Mesocricetus auratus	3:Protein inferred from homology	60S ribosomal protein L6	1	0.999	24	10	14	28	12	12	24	10	14	28	12	12	24	10	14	28	12	12	580754	132184	224572	1.28493e+06	127903	201686	246511	68211.8	113884	523616	54056.4	97534.5
tr|A0A3Q0D885|A0A3Q0D885_MESAU	A0A3Q0D885	A0A3Q0D885_MESAU	Slc39a10	847	Mesocricetus auratus	4:Protein predicted	zinc transporter ZIP10	0.9422	0.9989	0	0	0	0	3	0	0	0	0	0	3	0	0	0	0	0	3	0	0	0	0	0	13749.9	0	0	0	0	0	0	0
tr|A0A3Q0D8B6|A0A3Q0D8B6_MESAU	A0A3Q0D8B6	A0A3Q0D8B6_MESAU	Xrn1	1727	Mesocricetus auratus	4:Protein predicted	5'-3' exoribonuclease 1	1	0.999	0	0	0	26	64	23	0	0	0	26	64	23	0	0	0	26	64	23	0	0	0	815651	1.20375e+06	693904	0	0	0	99115.4	121914	84747.1
tr|A0A3Q0D8C4|A0A3Q0D8C4_MESAU	A0A3Q0D8C4	A0A3Q0D8C4_MESAU	Hp1bp3	521	Mesocricetus auratus	4:Protein predicted	heterochromatin protein 1-binding protein 3	1	0.999	8	0	0	2	0	0	5	0	0	1	0	0	8	0	0	2	0	0	36732.9	0	0	48164.4	0	0	19894.7	0	0	26347.5	0	0
tr|A0A3Q0D8F6|A0A3Q0D8F6_MESAU	A0A3Q0D8F6	A0A3Q0D8F6_MESAU	Fip1l1	604	Mesocricetus auratus	4:Protein predicted	pre-mRNA 3'-end-processing factor FIP1	1	0.9989	0	0	0	0	1	1	0	0	0	0	1	1	0	0	0	0	1	1	0	0	0	19515.9	5914.62	19825.4	0	0	0	0	0	0
tr|A0A3Q0D8G1|A0A3Q0D8G1_MESAU	A0A3Q0D8G1	A0A3Q0D8G1_MESAU	Ece1	769	Mesocricetus auratus	4:Protein predicted	endothelin-converting enzyme 1	1	0.999	0	0	0	0	3	2	0	0	0	0	3	2	0	0	0	0	3	2	0	0	0	0	282665	407330	0	0	0	0	264041	358302
tr|A0A3Q0D8R0|A0A3Q0D8R0_MESAU	A0A3Q0D8R0	A0A3Q0D8R0_MESAU	Nmt2	529	Mesocricetus auratus	3:Protein inferred from homology	Glycylpeptide N-tetradecanoyltransferase	1	0.999	0	0	0	14	29	19	0	0	0	12	26	16	0	0	0	14	29	19	0	0	0	206246	671157	416533	0	0	0	59271.5	149505	100035
tr|A0A3Q0D8U4|A0A3Q0D8U4_MESAU	A0A3Q0D8U4	A0A3Q0D8U4_MESAU	Eif4g3	1635	Mesocricetus auratus	4:Protein predicted	eukaryotic translation initiation factor 4 gamma 3	1	0.999	0	0	0	8	8	8	0	0	0	4	7	5	0	0	0	13	20	16	0	0	0	118651	93335.5	108359	0	0	0	34119.9	24137.5	28165.3
tr|A0A3Q0D8Y6|A0A3Q0D8Y6_MESAU	A0A3Q0D8Y6	A0A3Q0D8Y6_MESAU	U2surp	1029	Mesocricetus auratus	4:Protein predicted	U2 snRNP-associated SURP motif-containing protein	1	0.999	35	8	13	25	6	13	35	8	13	25	6	13	35	8	13	25	6	13	555995	123948	226136	1.02935e+06	82059.2	143841	73528.9	38018.5	52137.8	138269	25573.2	38954.9
tr|A0A3Q0D970|A0A3Q0D970_MESAU	A0A3Q0D970	A0A3Q0D970_MESAU	Robo1	1654	Mesocricetus auratus	4:Protein predicted	roundabout homolog 1	1	0.999	0	0	0	0	5	0	0	0	0	0	5	0	0	0	0	0	5	0	0	0	0	0	51860.2	18081.4	0	0	0	0	0	0
tr|A0A3Q0D971|A0A3Q0D971_MESAU	A0A3Q0D971	A0A3Q0D971_MESAU	Sf3b1	1304	Mesocricetus auratus	4:Protein predicted	splicing factor 3B subunit 1	1	0.999	0	0	0	2	3	5	0	0	0	2	3	5	0	0	0	2	3	5	0	0	0	47524.6	40883.5	82493.7	0	0	0	27047.4	15300.9	30017
tr|A0A3Q0D990|A0A3Q0D990_MESAU	A0A3Q0D990	A0A3Q0D990_MESAU	Cwf19l2	892	Mesocricetus auratus	4:Protein predicted	CWF19-like protein 2	0.5391	0.9846	0	0	0	0	0	1	0	0	0	0	0	1	0	0	0	0	0	1	0	0	0	0	0	12207.3	0	0	0	0	0	0
tr|A0A3Q0D9A3|A0A3Q0D9A3_MESAU	A0A3Q0D9A3	A0A3Q0D9A3_MESAU	Capzb	301	Mesocricetus auratus	3:Protein inferred from homology	F-actin-capping protein subunit beta	0.9999	0.9979	0	0	0	0	2	0	0	0	0	0	2	0	3	0	2	20	49	22	0	0	0	0	37408.6	0	0	0	0	0	0	0
tr|A0A3Q0D9C4|A0A3Q0D9C4_MESAU	A0A3Q0D9C4	A0A3Q0D9C4_MESAU	Epha2	977	Mesocricetus auratus	4:Protein predicted	Receptor protein-tyrosine kinase	0.9361	0.9988	0	0	0	0	1	0	0	0	0	0	1	0	0	0	0	0	1	0	0	0	0	0	36712.4	0	0	0	0	0	0	0
tr|A0A3Q0D9D3|A0A3Q0D9D3_MESAU	A0A3Q0D9D3	A0A3Q0D9D3_MESAU	Gapvd1	1464	Mesocricetus auratus	4:Protein predicted	GTPase-activating protein and VPS9 domain-containing protein 1 isoform X2	1	0.9781	0	0	0	1	2	0	0	0	0	0	0	0	0	0	0	1	2	0	0	0	0	27749.7	120884	0	0	0	0	38129.7	47296	0	tr|A0A3Q0DA94|A0A3Q0DA94_MESAU, tr|A0A3Q0DAC9|A0A3Q0DAC9_MESAU, tr|A0A3Q0DAZ9|A0A3Q0DAZ9_MESAU
tr|A0A3Q0D9H4|A0A3Q0D9H4_MESAU	A0A3Q0D9H4	A0A3Q0D9H4_MESAU	U2af2	475	Mesocricetus auratus	3:Protein inferred from homology	U2 snRNP auxiliary factor large subunit	1	0.999	6	3	0	2	1	0	0	0	0	0	0	0	6	3	0	2	1	0	63587.6	14441.5	0	71912.1	17313	0	24432.1	0	0	29036.1	9793.75	0	tr|A0A3Q0DDZ1|A0A3Q0DDZ1_MESAU
tr|A0A3Q0D9S4|A0A3Q0D9S4_MESAU	A0A3Q0D9S4	A0A3Q0D9S4_MESAU	Cald1	533	Mesocricetus auratus	4:Protein predicted	caldesmon	1	0.999	0	0	0	2	4	2	0	0	0	2	4	2	0	0	0	2	4	2	0	0	0	56958	64716.8	60419.7	0	0	0	30883.1	27908.3	32551.3
tr|A0A3Q0D9V4|A0A3Q0D9V4_MESAU	A0A3Q0D9V4	A0A3Q0D9V4_MESAU	Macf1	7451	Mesocricetus auratus	4:Protein predicted	microtubule-actin cross-linking factor 1 isoform X1	1	0.999	0	0	0	169	133	33	0	0	0	0	0	0	0	0	0	169	133	33	0	0	0	2951514	1704285	821833	0	0	0	100569	56735.4	54280.4	tr|A0A3Q0D9V7|A0A3Q0D9V7_MESAU, tr|A0A3Q0DEF3|A0A3Q0DEF3_MESAU, tr|A0A3Q0DEG3|A0A3Q0DEG3_MESAU, tr|A0A3Q0DFF7|A0A3Q0DFF7_MESAU
tr|A0A3Q0D9Y8|A0A3Q0D9Y8_MESAU	A0A3Q0D9Y8	A0A3Q0D9Y8_MESAU	Pkn2	944	Mesocricetus auratus	4:Protein predicted	serine/threonine-protein kinase N2	1	0.999	0	0	0	1	8	7	0	0	0	1	8	7	0	0	0	1	8	7	0	0	0	56582.5	121737	105815	0	0	0	29069	23738.8	30612.8
tr|A0A3Q0D9Y9|A0A3Q0D9Y9_MESAU	A0A3Q0D9Y9	A0A3Q0D9Y9_MESAU	Ppie	176	Mesocricetus auratus	4:Protein predicted	peptidyl-prolyl cis-trans isomerase E	0.6231	0.989	1	0	0	0	0	0	1	0	0	0	0	0	1	0	0	0	0	0	2981.07	0	0	0	0	0	0	0	0	0	0	0
tr|A0A3Q0DA31|A0A3Q0DA31_MESAU	A0A3Q0DA31	A0A3Q0DA31_MESAU	Metap1	293	Mesocricetus auratus	3:Protein inferred from homology	Methionine aminopeptidase	0.5797	0.9869	0	0	0	1	0	0	0	0	0	1	0	0	0	0	0	1	0	0	0	0	0	12632.5	0	0	0	0	0	0	0	0
tr|A0A3Q0DA41|A0A3Q0DA41_MESAU	A0A3Q0DA41	A0A3Q0DA41_MESAU	Mkl2	1057	Mesocricetus auratus	4:Protein predicted	MKL/myocardin-like protein 2	0.9966	0.9754	0	0	0	0	2	0	0	0	0	0	2	0	0	0	0	0	2	0	0	0	0	0	26214.4	0	0	0	0	0	0	0
tr|A0A3Q0DA51|A0A3Q0DA51_MESAU	A0A3Q0DA51	A0A3Q0DA51_MESAU	Kidins220	1782	Mesocricetus auratus	4:Protein predicted	kinase D-interacting substrate of 220 kDa	0.8989	0.9979	0	0	0	0	1	0	0	0	0	0	1	0	0	0	0	0	1	0	0	0	0	0	5232.8	0	0	0	0	0	0	0
tr|A0A3Q0DA60|A0A3Q0DA60_MESAU	A0A3Q0DA60	A0A3Q0DA60_MESAU	Ywhaq	245	Mesocricetus auratus	3:Protein inferred from homology	14-3-3 protein theta	1	0.9959	0	0	3	0	0	0	0	0	3	0	0	0	4	0	5	2	2	3	0	0	14114.7	0	0	0	0	0	0	0	0	0
tr|A0A3Q0DAB4|A0A3Q0DAB4_MESAU	A0A3Q0DAB4	A0A3Q0DAB4_MESAU	Rbm39	496	Mesocricetus auratus	4:Protein predicted	RNA-binding protein 39	1	0.999	12	12	8	13	7	3	12	12	8	13	7	3	12	12	8	13	7	3	301862	151461	123768	432959	200953	155297	111161	72547	67215.8	165274	57955.2	42974.8
tr|A0A3Q0DAC7|A0A3Q0DAC7_MESAU	A0A3Q0DAC7	A0A3Q0DAC7_MESAU	Ncl	699	Mesocricetus auratus	4:Protein predicted	nucleolin	1	0.999	4	1	1	6	6	3	1	0	0	0	2	1	4	1	1	6	6	3	63332	11949.3	32432.2	86855.2	92001.2	119038	22264.7	0	0	27618.4	27222.5	30752.1
tr|A0A3Q0DAG7|A0A3Q0DAG7_MESAU	A0A3Q0DAG7	A0A3Q0DAG7_MESAU	Apbb1ip	687	Mesocricetus auratus	4:Protein predicted	amyloid beta A4 precursor protein-binding family B member 1-interacting protein	1	0.9989	0	0	0	1	5	4	0	0	0	1	5	4	0	0	0	1	5	4	0	0	0	35282.5	92258.3	83902.5	0	0	0	0	41362.7	51399.4
tr|A0A3Q0DAN3|A0A3Q0DAN3_MESAU	A0A3Q0DAN3	A0A3Q0DAN3_MESAU	Cenpe	2535	Mesocricetus auratus	3:Protein inferred from homology	centromere-associated protein E	0.9963	0.9899	0	1	0	0	1	0	0	1	0	0	1	0	0	1	0	0	1	0	0	55750.6	0	0	132917	0	0	0	0	0	0	0
tr|A0A3Q0DAU5|A0A3Q0DAU5_MESAU	A0A3Q0DAU5	A0A3Q0DAU5_MESAU	Zc3hav1	990	Mesocricetus auratus	4:Protein predicted	zinc finger CCCH-type antiviral protein 1	1	0.999	0	0	0	10	60	21	0	0	0	10	60	21	0	0	0	10	60	21	0	0	0	483182	1.18356e+06	335306	0	0	0	95825.3	159174	85134.6
tr|A0A3Q0DAV2|A0A3Q0DAV2_MESAU	A0A3Q0DAV2	A0A3Q0DAV2_MESAU	Bin1	603	Mesocricetus auratus	4:Protein predicted	myc box-dependent-interacting protein 1	1	0.999	0	0	1	186	251	153	0	0	1	186	249	153	0	0	1	186	251	153	0	0	8190.41	16068747	18432654	15847944	0	0	0	3.16575e+06	4.02919e+06	3.24004e+06
tr|A0A3Q0DAV6|A0A3Q0DAV6_MESAU	A0A3Q0DAV6	A0A3Q0DAV6_MESAU	Dab2ip	1121	Mesocricetus auratus	4:Protein predicted	disabled homolog 2-interacting protein isoform X10	0.403	0.9736	0	0	0	2	5	5	0	0	0	2	5	5	0	0	0	2	5	5	0	0	0	28282.1	276783	257982	0	0	0	0	0	0
tr|A0A3Q0DAY5|A0A3Q0DAY5_MESAU	A0A3Q0DAY5	A0A3Q0DAY5_MESAU	LOC101838958	1736	Mesocricetus auratus	4:Protein predicted	E3 ubiquitin-protein ligase TRIP12	1	0.999	0	0	0	10	26	18	0	0	0	10	26	18	0	0	0	10	26	18	0	0	0	249584	320546	304169	0	0	0	39074.5	33785.9	42591.3
tr|A0A3Q0DB47|A0A3Q0DB47_MESAU	A0A3Q0DB47	A0A3Q0DB47_MESAU	Cyfip1	1295	Mesocricetus auratus	3:Protein inferred from homology	Cytoplasmic FMR1-interacting protein	0.7992	0.9954	0	0	0	0	3	0	0	0	0	0	3	0	0	0	0	0	3	0	0	0	0	0	22310.8	0	0	0	0	0	0	0
tr|A0A3Q0DB90|A0A3Q0DB90_MESAU	A0A3Q0DB90	A0A3Q0DB90_MESAU	CUNHXorf56	222	Mesocricetus auratus	4:Protein predicted	UPF0428 protein CXorf56 homolog	1	0.999	0	0	0	0	3	1	0	0	0	0	3	1	0	0	0	0	3	1	3513517	785543	0	1550421	414191	23066.7	0	0	0	0	0	0
tr|A0A3Q0DB91|A0A3Q0DB91_MESAU	A0A3Q0DB91	A0A3Q0DB91_MESAU	Golga4	2272	Mesocricetus auratus	4:Protein predicted	golgin subfamily A member 4	1	0.999	0	0	0	50	74	20	0	0	0	50	74	20	0	0	0	50	74	20	0	0	0	1.42062e+06	1.38704e+06	391068	0	0	0	199893	174218	94581.4
tr|A0A3Q0DB92|A0A3Q0DB92_MESAU	A0A3Q0DB92	A0A3Q0DB92_MESAU	Hspa9	679	Mesocricetus auratus	3:Protein inferred from homology	stress-70 protein, mitochondrial	1	0.999	2	2	1	0	0	0	2	0	0	0	0	0	2	2	1	0	0	0	35994.9	25309.8	13815.7	0	0	73167.9	0	0	0	0	0	0
tr|A0A3Q0DBL4|A0A3Q0DBL4_MESAU	A0A3Q0DBL4	A0A3Q0DBL4_MESAU	LOC110343207	211	Mesocricetus auratus	4:Protein predicted	E3 ubiquitin-protein ligase TRIP12-like	1	0.999	0	0	0	0	9	5	0	0	0	0	9	5	0	0	0	0	9	5	0	0	0	22047.2	140174	122575	0	0	0	0	40137.9	38226.7
tr|A0A3Q0DC05|A0A3Q0DC05_MESAU	A0A3Q0DC05	A0A3Q0DC05_MESAU	Ngdn	315	Mesocricetus auratus	4:Protein predicted	neuroguidin	0.9481	0.999	1	1	0	0	0	0	1	1	0	0	0	0	1	1	0	0	0	0	18068	4214.17	0	0	0	0	0	0	0	0	0	0
tr|A0A3Q0DC82|A0A3Q0DC82_MESAU	A0A3Q0DC82	A0A3Q0DC82_MESAU	Hadh	314	Mesocricetus auratus	4:Protein predicted	hydroxyacyl-coenzyme A dehydrogenase, mitochondrial	0.9482	0.999	1	0	0	0	0	0	1	0	0	0	0	0	1	0	0	0	0	0	6890.27	0	0	0	0	0	0	0	0	0	0	0
tr|A0A3Q0DCD4|A0A3Q0DCD4_MESAU	A0A3Q0DCD4	A0A3Q0DCD4_MESAU	Slc30a1	541	Mesocricetus auratus	4:Protein predicted	LOW QUALITY PROTEIN: zinc transporter 1	1	0.999	0	0	0	0	8	0	0	0	0	0	8	0	0	0	0	0	8	0	0	0	0	15476.7	116111	33335.6	0	0	0	0	36288.6	19811.4
tr|A0A3Q0DCL0|A0A3Q0DCL0_MESAU	A0A3Q0DCL0	A0A3Q0DCL0_MESAU	Dsg1	1069	Mesocricetus auratus	4:Protein predicted	desmoglein-1	1	0.999	11	0	4	9	0	3	11	0	4	9	0	3	11	0	4	9	0	3	79304.1	0	81400	320215	0	131867	47629.6	0	55419.8	185912	0	46170.5
tr|A0A3Q0DCP2|A0A3Q0DCP2_MESAU	A0A3Q0DCP2	A0A3Q0DCP2_MESAU	Afdn	1916	Mesocricetus auratus	4:Protein predicted	afadin	1	0.999	0	0	0	6	16	14	0	0	0	5	14	13	0	0	0	6	16	14	0	0	0	221496	250958	312574	0	0	0	41516.5	39654.1	59084.5
tr|A0A3Q0DCP7|A0A3Q0DCP7_MESAU	A0A3Q0DCP7	A0A3Q0DCP7_MESAU	Itgb1	658	Mesocricetus auratus	3:Protein inferred from homology	Integrin beta	1	0.999	0	0	0	3	18	13	0	0	0	3	18	13	0	0	0	3	18	13	0	0	0	97019.1	375315	218521	0	0	0	58559.1	132093	102165
tr|A0A3Q0DCT1|A0A3Q0DCT1_MESAU	A0A3Q0DCT1	A0A3Q0DCT1_MESAU	Camsap1	1580	Mesocricetus auratus	3:Protein inferred from homology	calmodulin-regulated spectrin-associated protein 1	1	0.999	0	0	0	3	3	5	0	0	0	3	2	4	0	0	0	3	3	5	0	0	0	34424.3	56794.2	112026	0	0	0	24503.4	18411.1	28020.6
tr|A0A3Q0DCU5|A0A3Q0DCU5_MESAU	A0A3Q0DCU5	A0A3Q0DCU5_MESAU	LOC106022234	138	Mesocricetus auratus	4:Protein predicted	anionic trypsin-2	0.8266	0.9962	0	0	0	1	0	0	0	0	0	1	0	0	0	0	0	1	0	0	0	0	0	23977.7	0	0	0	0	0	0	0	0
tr|A0A3Q0DCU9|A0A3Q0DCU9_MESAU	A0A3Q0DCU9	A0A3Q0DCU9_MESAU	Nkap	414	Mesocricetus auratus	4:Protein predicted	NF-kappa-B-activating protein	1	0.999	14	25	17	13	19	14	11	19	14	9	13	12	14	25	17	13	19	14	260780	654041	342291	478925	536593	377438	71686.7	120524	80135.3	92874.1	101379	69568.7
tr|A0A3Q0DCV8|A0A3Q0DCV8_MESAU	A0A3Q0DCV8	A0A3Q0DCV8_MESAU	Slc25a5	298	Mesocricetus auratus	3:Protein inferred from homology	ADP/ATP translocase 2	1	0.999	2	5	10	12	10	14	2	2	5	6	3	3	2	5	10	12	10	14	37919.3	55119	146431	226179	148741	268048	0	26799	63205	58380	50375	96856.2
tr|A0A3Q0DD63|A0A3Q0DD63_MESAU	A0A3Q0DD63	A0A3Q0DD63_MESAU	Ckap4	574	Mesocricetus auratus	4:Protein predicted	cytoskeleton-associated protein 4	0.9995	0.9982	0	0	0	0	2	0	0	0	0	0	2	0	0	0	0	0	2	0	0	0	0	0	6058.54	0	0	0	0	0	0	0
tr|A0A3Q0DD86|A0A3Q0DD86_MESAU	A0A3Q0DD86	A0A3Q0DD86_MESAU	Cactin	800	Mesocricetus auratus	4:Protein predicted	cactin	1	0.9978	1	2	0	0	2	0	1	2	0	0	2	0	1	2	0	0	2	0	17132.2	12166	0	16922.9	15708.5	0	0	0	0	0	0	0
tr|A0A3Q0DDP9|A0A3Q0DDP9_MESAU	A0A3Q0DDP9	A0A3Q0DDP9_MESAU	Lpcat1	534	Mesocricetus auratus	4:Protein predicted	lysophosphatidylcholine acyltransferase 1	1	0.999	0	0	0	0	3	4	0	0	0	0	3	4	0	0	0	0	3	4	0	0	0	0	50437.2	56405	0	0	0	0	35853.3	39008
tr|A0A3Q0DE01|A0A3Q0DE01_MESAU	A0A3Q0DE01	A0A3Q0DE01_MESAU	Gspt1	474	Mesocricetus auratus	4:Protein predicted	eukaryotic peptide chain release factor GTP-binding subunit ERF3A isoform X1	1	0.999	0	0	0	13	30	20	0	0	0	0	0	0	0	0	0	13	30	20	0	0	0	260796	1.0458e+06	436540	0	0	0	89272.6	212042	122617	tr|A0A3Q0DER3|A0A3Q0DER3_MESAU
tr|A0A3Q0DED6|A0A3Q0DED6_MESAU	A0A3Q0DED6	A0A3Q0DED6_MESAU	Phgdh	406	Mesocricetus auratus	4:Protein predicted	D-3-phosphoglycerate dehydrogenase	1	0.999	0	0	0	0	3	1	0	0	0	0	3	1	0	0	0	0	3	1	0	0	0	6320.7	44287.7	27248.8	0	0	0	0	28750.5	16824
tr|A0A3Q0DEE9|A0A3Q0DEE9_MESAU	A0A3Q0DEE9	A0A3Q0DEE9_MESAU	LOC101840967	693	Mesocricetus auratus	4:Protein predicted	type II inositol 1,4,5-trisphosphate 5-phosphatase	0.9999	0.9928	0	0	0	0	2	0	0	0	0	0	2	0	0	0	0	0	2	0	0	0	0	81903.3	54672.3	0	0	0	0	0	0	0
tr|A0A3Q0DEI7|A0A3Q0DEI7_MESAU	A0A3Q0DEI7	A0A3Q0DEI7_MESAU	LOC106022300	2307	Mesocricetus auratus	4:Protein predicted	A-kinase anchor protein 9	0.9998	0.9984	0	0	0	2	1	0	0	0	0	2	1	0	0	0	0	2	1	0	0	0	0	15611.4	22816.1	0	0	0	0	0	0	0
tr|A0A3Q0DEQ0|A0A3Q0DEQ0_MESAU	A0A3Q0DEQ0	A0A3Q0DEQ0_MESAU	Chd2	1827	Mesocricetus auratus	4:Protein predicted	chromodomain-helicase-DNA-binding protein 2	1	0.999	3	0	0	0	0	0	2	0	0	0	0	0	3	0	0	0	0	0	15237.3	0	0	20459.4	0	18519.8	0	0	0	0	0	0
tr|A0A3Q0DEU2|A0A3Q0DEU2_MESAU	A0A3Q0DEU2	A0A3Q0DEU2_MESAU	Tulp3	461	Mesocricetus auratus	3:Protein inferred from homology	Tubby-like protein	0.9482	0.999	0	0	0	0	4	0	0	0	0	0	4	0	0	0	0	0	4	0	0	0	0	0	21371.9	0	0	0	0	0	0	0
tr|A0A3Q0DFE5|A0A3Q0DFE5_MESAU	A0A3Q0DFE5	A0A3Q0DFE5_MESAU	Prune1	453	Mesocricetus auratus	4:Protein predicted	exopolyphosphatase PRUNE1	1	0.999	0	0	0	15	23	12	0	0	0	15	23	12	0	0	0	15	23	12	0	0	0	248843	316501	361441	0	0	0	61690.9	72364.2	87674.8
tr|A0A3Q0DFP7|A0A3Q0DFP7_MESAU	A0A3Q0DFP7	A0A3Q0DFP7_MESAU	Kiaa0368	1845	Mesocricetus auratus	4:Protein predicted	proteasome-associated protein ECM29 homolog	0.9998	0.999	2	0	0	0	0	0	2	0	0	0	0	0	2	0	0	0	0	0	13176.3	0	0	0	0	0	0	0	0	0	0	0
tr|A0A3Q0DG47|A0A3Q0DG47_MESAU	A0A3Q0DG47	A0A3Q0DG47_MESAU	Golga3	1488	Mesocricetus auratus	4:Protein predicted	golgin subfamily A member 3	1	0.999	0	0	0	44	42	31	0	0	0	25	29	19	0	0	0	44	42	31	0	0	0	790459	967002	610857	0	0	0	143132	126408	126084
tr|A0A3Q0DGM2|A0A3Q0DGM2_MESAU	A0A3Q0DGM2	A0A3Q0DGM2_MESAU	Acin1	1297	Mesocricetus auratus	4:Protein predicted	apoptotic chromatin condensation inducer in the nucleus	1	0.999	1	7	0	0	3	0	1	7	0	0	3	0	1	7	0	0	3	0	17576.5	87962.8	0	31959.3	45672.8	0	0	36743.1	0	19710.5	23951.4	0
tr|A0A3Q0DH51|A0A3Q0DH51_MESAU	A0A3Q0DH51	A0A3Q0DH51_MESAU	Kif5b	963	Mesocricetus auratus	3:Protein inferred from homology	Kinesin-like protein	1	0.999	0	0	2	4	5	0	0	0	2	1	4	0	0	0	2	4	5	0	0	0	20634.4	104686	80143.8	0	0	0	10813.8	22680.5	25300.8	0
tr|A0A3Q0DHX7|A0A3Q0DHX7_MESAU	A0A3Q0DHX7	A0A3Q0DHX7_MESAU	Tgm1	808	Mesocricetus auratus	4:Protein predicted	protein-glutamine gamma-glutamyltransferase K	0.9307	0.9986	0	0	0	2	0	0	0	0	0	2	0	0	0	0	0	2	0	0	0	0	0	18419.3	0	0	0	0	0	0	0	0
tr|A9QXE6|A9QXE6_MESAU	A9QXE6	A9QXE6_MESAU	Eif4g1	1592	Mesocricetus auratus	2:Experimental evidence at transcript level	Eukaryotic Translation initiation factor 4 gamma 1	1	0.999	0	0	0	87	110	106	0	0	0	75	91	88	0	0	0	87	110	106	0	0	0	3.57265e+06	4453047	5.85031e+06	0	0	0	397905	443873	642392
tr|A9XDF3|A9XDF3_MESAU	A9XDF3	A9XDF3_MESAU	HtrA1	480	Mesocricetus auratus	2:Experimental evidence at transcript level	Serine protease	1	0.999	0	2	0	0	2	0	0	2	0	0	2	0	0	2	0	0	2	0	0	21048.1	0	0	26092.2	0	0	0	0	0	0	0
tr|D7RXW0|D7RXW0_MESAU	D7RXW0	D7RXW0_MESAU		178	Mesocricetus auratus	2:Experimental evidence at transcript level	Tubulin alpha chain (Fragment)	1	0.999	10	12	8	9	12	11	6	8	6	5	8	8	10	14	10	10	14	12	187041	399866	190299	685175	747086	283558	81154.7	188783	86231.3	322166	344811	169264
tr|E7CXR7|E7CXR7_MESAU	E7CXR7	E7CXR7_MESAU	Arg1	323	Mesocricetus auratus	2:Experimental evidence at transcript level	Arginase	0.9331	0.9987	2	0	2	2	0	0	2	0	2	2	0	0	2	0	2	2	0	0	18860.7	0	15623.8	24638.2	0	0	0	0	0	0	0	0
tr|F1T2M2|F1T2M2_MESAU	F1T2M2	F1T2M2_MESAU	atp5a1	553	Mesocricetus auratus	2:Experimental evidence at transcript level	ATP synthase subunit alpha	1	0.999	6	7	9	5	10	5	6	7	9	5	10	5	6	7	9	5	10	5	52758.1	93743.8	112373	147998	202506	128305	21255.7	30579.1	30736.9	36034.9	35511	27478.6
tr|Q0QET9|Q0QET9_MESAU	Q0QET9	Q0QET9_MESAU	GAPDH	222	Mesocricetus auratus	2:Experimental evidence at transcript level	Glyceraldehyde-3-phosphate dehydrogenase (Fragment)	1	0.999	6	5	4	7	10	1	0	2	0	1	2	1	6	5	4	7	10	1	256946	83841.7	35331.8	349053	190362	12860.1	51266.9	49582.4	64542.7	50882.3	76347.3	20058.5
updated_nsP3_GGSGGS_miniTurbo_GGGSGG	updated_nsP3_GGSGGS_miniTurbo_GGGSGG	updated_nsP3_GGSGGS_miniTurbo_GGGSGG		753			updated_nsP3_GGSGGS_miniTurbo_GGGSGG	1	0.999	2	0	47	986	1054	1213	2	0	47	986	1054	1213	2	0	47	986	1054	1213	19367.9	0	724994	190359856	111536360	185833520	0	0	141336	25596106	15964205	22666924

## Sheet: GFP-G3BP1 mass spec data
Protein	Protein ID	Entry Name	Gene	Protein Length	Organism	Protein Existence	Description	Protein Probability	Top Peptide Probability	WT_ddU2OS_G3BP1_rep1_3127 Spectral Count	WT_ddU2OS_G3BP1_rep3_5361 Spectral Count	wt_G3BP1_rep4_6145 Spectral Count	nsp3_ddU2OS_G3BP1_rep1_3128 Spectral Count	nsp3_ddU2OS_G3BP1_rep3_5363 Spectral Count	G3BP1_nsP3_rep4_6143 Spectral Count	WT_ddU2OS_G3BP1_rep1_3127 Unique Spectral Count	WT_ddU2OS_G3BP1_rep3_5361 Unique Spectral Count	wt_G3BP1_rep4_6145 Unique Spectral Count	nsp3_ddU2OS_G3BP1_rep1_3128 Unique Spectral Count	nsp3_ddU2OS_G3BP1_rep3_5363 Unique Spectral Count	G3BP1_nsP3_rep4_6143 Unique Spectral Count	WT_ddU2OS_G3BP1_rep1_3127 Total Spectral Count	WT_ddU2OS_G3BP1_rep3_5361 Total Spectral Count	wt_G3BP1_rep4_6145 Total Spectral Count	nsp3_ddU2OS_G3BP1_rep1_3128 Total Spectral Count	nsp3_ddU2OS_G3BP1_rep3_5363 Total Spectral Count	G3BP1_nsP3_rep4_6143 Total Spectral Count	WT_ddU2OS_G3BP1_rep1_3127 Intensity	WT_ddU2OS_G3BP1_rep3_5361 Intensity	wt_G3BP1_rep4_6145 Intensity	nsp3_ddU2OS_G3BP1_rep1_3128 Intensity	nsp3_ddU2OS_G3BP1_rep3_5363 Intensity	G3BP1_nsP3_rep4_6143 Intensity	WT_ddU2OS_G3BP1_rep1_3127 MaxLFQ Intensity	WT_ddU2OS_G3BP1_rep3_5361 MaxLFQ Intensity	wt_G3BP1_rep4_6145 MaxLFQ Intensity	nsp3_ddU2OS_G3BP1_rep1_3128 MaxLFQ Intensity	nsp3_ddU2OS_G3BP1_rep3_5363 MaxLFQ Intensity	G3BP1_nsP3_rep4_6143 MaxLFQ Intensity	Indistinguishable Proteins
Core	Core protein	Core protein		156			Core protein	1	0.999	18	28	37	17	34	36	18	28	37	17	34	36	18	28	37	17	34	36	750979	1190855	888863	1223138	1.29166e+06	1.99193e+06	294582	430850	305218	420617	471584	515642
E1	E1 protein	E1 protein		503			E1 protein	0.9009	0.999						1						1						1						20958.3
E2	E2 protein	E2 protein		403			E2 protein	1	0.999						2						2						2						17111.2
EGFP-G3BP1_HUMAN	EGFP-G3BP1_HUMAN	EGFP-G3BP1_HUMAN		705			EGFP-G3BP1_HUMAN	1	0.999			2	547	684	752			2	492	599	634			2	547	684	752			47705.9	73870440	91114304	81517728			452832	6.8212e+06	5.70505e+06	7992716
nsP1	nsP1	nsP1		537			nsP1	1	0.999			3	50	37	44			3	50	37	44			3	50	37	44			24196.6	2314350	1.66702e+06	2.44728e+06				556633	364100	530799
nsP2	nsP2	nsP2		799			nsP2	1	0.999	7	13	10	144	124	172	7	13	10	144	124	172	7	13	10	144	124	172	255180	258010	130343	10289336	7.27484e+06	10493186	52633.3	66480.4	44485.2	1.21253e+06	977068	1.22654e+06
nsP4	nsP4	nsP4		614			nsP4	1	0.999			1	171	225	200			1	171	225	200			1	171	225	200			22719.4	18924280	22364450	25562966				3.94956e+06	4116677	4598787
sp|A0JLT2|MED19_HUMAN	A0JLT2	MED19_HUMAN	MED19	244	Homo sapiens	1:Experimental evidence at protein level	Mediator of RNA polymerase II transcription subunit 19	1	0.999	1	4	1	1	2	2	1	4	1	1	2	2	1	4	1	1	2	2	26810.2	39676	31748.8	49953.4	40690.5	37542.8		26290.5			26962.9	26773.1
sp|A0MZ66|SHOT1_HUMAN	A0MZ66	SHOT1_HUMAN	SHTN1	631	Homo sapiens	1:Experimental evidence at protein level	Shootin-1	1	0.9985					2	1					2	1					2	1					17625.1	11942.2
sp|A1A4S6|RHG10_HUMAN	A1A4S6	RHG10_HUMAN	ARHGAP10	786	Homo sapiens	1:Experimental evidence at protein level	Rho GTPase-activating protein 10	1	0.999				3	3	1				3	3	1				3	3	1				13223.8	35570.8
sp|A1KXE4|F168B_HUMAN	A1KXE4	F168B_HUMAN	FAM168B	195	Homo sapiens	1:Experimental evidence at protein level	Myelin-associated neurite-outgrowth inhibitor	0.7807	0.9975				1						1						1
sp|A1L020|MEX3A_HUMAN	A1L020	MEX3A_HUMAN	MEX3A	520	Homo sapiens	1:Experimental evidence at protein level	RNA-binding protein MEX3A	1	0.999						4						4						4						56315.6
sp|A1L0T0|HACL2_HUMAN	A1L0T0	HACL2_HUMAN	ILVBL	632	Homo sapiens	1:Experimental evidence at protein level	2-hydroxyacyl-CoA lyase 2	1	0.999				1		4				1		4				1		4				52870.3		162400
sp|A1X283|SPD2B_HUMAN	A1X283	SPD2B_HUMAN	SH3PXD2B	911	Homo sapiens	1:Experimental evidence at protein level	SH3 and PX domain-containing protein 2B	1	0.999				6	9	11				6	8	10				6	9	11				167406	278903	418314				79598.2	85061.6	96224.1
sp|A6NC78|GOG8I_HUMAN	A6NC78	GOG8I_HUMAN	GOLGA8IP	632	Homo sapiens	5:Protein uncertain	Putative golgin subfamily A member 8I	1	0.999				17	20	25										17	20	25				490378	886220	776950				137686	191533	177002
sp|A6NCC3|GOG8O_HUMAN	A6NCC3	GOG8O_HUMAN	GOLGA8O	632	Homo sapiens	1:Experimental evidence at protein level	Golgin subfamily A member 8O	0.9985	0.9989					1	1										7	8	9					26096.9	37910.1							sp|F8WBI6|GOG8N_HUMAN, sp|I6L899|GOG8R_HUMAN
sp|A6NCN2|KR87P_HUMAN	A6NCN2	KR87P_HUMAN	KRT87P	255	Homo sapiens	5:Protein uncertain	Putative keratin-87 protein	0.7926	0.9976		1												1						3514.99											sp|O43790|KRT86_HUMAN, sp|P78385|KRT83_HUMAN, sp|Q14533|KRT81_HUMAN
sp|A6ND36|FA83G_HUMAN	A6ND36	FA83G_HUMAN	FAM83G	823	Homo sapiens	1:Experimental evidence at protein level	Protein FAM83G	0.4503	0.989					1						1						1
sp|A6NHR9|SMHD1_HUMAN	A6NHR9	SMHD1_HUMAN	SMCHD1	2005	Homo sapiens	1:Experimental evidence at protein level	Structural maintenance of chromosomes flexible hinge domain-containing protein 1	1	0.999	1	2	1			4	1	2	1			4	1	2	1			4	9663.09	30186.7	8253.19			26555.8
sp|A6NN73|GOG8C_HUMAN	A6NN73	GOG8C_HUMAN	GOLGA8CP	597	Homo sapiens	3:Protein inferred from homology	Golgin subfamily A member 8C	0.9009	0.999				4		1										4		1				24402.5		19809.2							sp|Q08AF8|GOG8F_HUMAN
sp|B5ME19|EIFCL_HUMAN	B5ME19	EIFCL_HUMAN	EIF3CL	914	Homo sapiens	1:Experimental evidence at protein level	Eukaryotic translation initiation factor 3 subunit C-like protein	1	0.999	3			3	11	5							3			3	11	5	33855.2			62537.9	120271	101971	17374.9			32094.2	28979.8	31045.1	sp|Q99613|EIF3C_HUMAN
sp|E9PAV3|NACAM_HUMAN	E9PAV3	NACAM_HUMAN	NACA	2078	Homo sapiens	1:Experimental evidence at protein level	Nascent polypeptide-associated complex subunit alpha, muscle-specific form	1	0.999						2												2						62568.2							sp|Q13765|NACA_HUMAN
sp|E9PRG8|CK098_HUMAN	E9PRG8	CK098_HUMAN	C11orf98	123	Homo sapiens	4:Protein predicted	Uncharacterized protein C11orf98	1	0.999		4			3			4			3			4			3			44429.4			111643			24403.4			60582.1
sp|O00116|ADAS_HUMAN	O00116	ADAS_HUMAN	AGPS	658	Homo sapiens	1:Experimental evidence at protein level	Alkyldihydroxyacetonephosphate synthase, peroxisomal	1	0.999					4	3					4	3					4	3					53264.9	3257.86
sp|O00139|KIF2A_HUMAN	O00139	KIF2A_HUMAN	KIF2A	706	Homo sapiens	1:Experimental evidence at protein level	Kinesin-like protein KIF2A	1	0.9988					2	2					2	2					2	2					14645.6	35098.5
sp|O00159|MYO1C_HUMAN	O00159	MYO1C_HUMAN	MYO1C	1063	Homo sapiens	1:Experimental evidence at protein level	Unconventional myosin-Ic	1	0.999	5	1	3	15	17	27	5	1	3	15	17	27	5	1	3	15	17	27	61454.5	19259.7	31267.9	295620	309317	1.47337e+06	50239.1		34903.7	100731	89431	81755.6
sp|O00161|SNP23_HUMAN	O00161	SNP23_HUMAN	SNAP23	211	Homo sapiens	1:Experimental evidence at protein level	Synaptosomal-associated protein 23	1	0.999				7	6	4				7	6	4				7	6	4				130628	137197	124940				49303.2	64629.3	71917.1
sp|O00170|AIP_HUMAN	O00170	AIP_HUMAN	AIP	330	Homo sapiens	1:Experimental evidence at protein level	AH receptor-interacting protein	1	0.999				1	4	4				1	4	4				1	4	4				24294.7	26727.8	41200.1
sp|O00186|STXB3_HUMAN	O00186	STXB3_HUMAN	STXBP3	592	Homo sapiens	1:Experimental evidence at protein level	Syntaxin-binding protein 3	1	0.9989					3	2					3	2					3	2					43211.1	16674.8
sp|O00203|AP3B1_HUMAN	O00203	AP3B1_HUMAN	AP3B1	1094	Homo sapiens	1:Experimental evidence at protein level	AP-3 complex subunit beta-1	1	0.999				4	10	18				4	10	17				4	10	18				61472.4	117684	401684				37228.3	44400	57144
sp|O00213|APBB1_HUMAN	O00213	APBB1_HUMAN	APBB1	710	Homo sapiens	1:Experimental evidence at protein level	Amyloid beta precursor protein binding family B member 1	1	0.999				3	5	13				3	5	13				3	5	13				47041.1	49288.1	119191				37876.8	27850.2	37074.9
sp|O00299|CLIC1_HUMAN	O00299	CLIC1_HUMAN	CLIC1	241	Homo sapiens	1:Experimental evidence at protein level	Chloride intracellular channel protein 1	1	0.999					1	3					1	3					1	3					67052.4	17908.2
sp|O00303|EIF3F_HUMAN	O00303	EIF3F_HUMAN	EIF3F	357	Homo sapiens	1:Experimental evidence at protein level	Eukaryotic translation initiation factor 3 subunit F	0.9009	0.999					3						3						3						25652.7
sp|O00329|PK3CD_HUMAN	O00329	PK3CD_HUMAN	PIK3CD	1044	Homo sapiens	1:Experimental evidence at protein level	Phosphatidylinositol 4,5-bisphosphate 3-kinase catalytic subunit delta isoform	1	0.999				28	26	51				28	26	51				28	26	51				780817	616372	1.30582e+06				97511.1	87112.6	119494
sp|O00401|WASL_HUMAN	O00401	WASL_HUMAN	WASL	505	Homo sapiens	1:Experimental evidence at protein level	Neural Wiskott-Aldrich syndrome protein	1	0.999				6	1	8				6	1	8				6	1	8				42591.3	28746.4	86457.3				26904.5		33850.8
sp|O00429|DNM1L_HUMAN	O00429	DNM1L_HUMAN	DNM1L	736	Homo sapiens	1:Experimental evidence at protein level	Dynamin-1-like protein	1	0.9987						2						2						2						14205.9
sp|O00443|P3C2A_HUMAN	O00443	P3C2A_HUMAN	PIK3C2A	1686	Homo sapiens	1:Experimental evidence at protein level	Phosphatidylinositol 4-phosphate 3-kinase C2 domain-containing subunit alpha	1	0.999				1	5	16				1	5	16				1	5	16				31547	51058.7	191431					25577.2	28518.2
sp|O00459|P85B_HUMAN	O00459	P85B_HUMAN	PIK3R2	728	Homo sapiens	1:Experimental evidence at protein level	Phosphatidylinositol 3-kinase regulatory subunit beta	1	0.999				9	17	11				9	17	11				10	20	15				96530.1	159633	193645				35961.2	44682.4	43272.3
sp|O00483|NDUA4_HUMAN	O00483	NDUA4_HUMAN	NDUFA4	81	Homo sapiens	1:Experimental evidence at protein level	Cytochrome c oxidase subunit NDUFA4	0.5619	0.993						1						1						1						6083.87
sp|O00499|BIN1_HUMAN	O00499	BIN1_HUMAN	BIN1	593	Homo sapiens	1:Experimental evidence at protein level	Myc box-dependent-interacting protein 1	1	0.999				128	146	164				128	145	164				128	146	164				9530800	9464411	11483389				1.59504e+06	1.3299e+06	1.69893e+06
[truncated: 1,303 more rows]

## Sheet: GFP-G3BP1(1-135) mass spec data
Protein	Protein ID	Entry Name	Gene	Protein Length	Organism	Protein Existence	Description	Protein Probability	Top Peptide Probability	WT_1_135_rep2_4603 Spectral Count	WT_ddU2OS_1_135_rep3_5357 Spectral Count	WT_rep1_4033 Spectral Count	nsP3_mTb_rep1_4032 Spectral Count	nsp3_1_135_rep2_S1_A12_1_4605 Spectral Count	nsp3_ddU2OS_1_135_rep3_5359 Spectral Count	WT_1_135_rep2_4603 Unique Spectral Count	WT_ddU2OS_1_135_rep3_5357 Unique Spectral Count	WT_rep1_4033 Unique Spectral Count	nsP3_mTb_rep1_4032 Unique Spectral Count	nsp3_1_135_rep2_S1_A12_1_4605 Unique Spectral Count	nsp3_ddU2OS_1_135_rep3_5359 Unique Spectral Count	WT_1_135_rep2_4603 Total Spectral Count	WT_ddU2OS_1_135_rep3_5357 Total Spectral Count	WT_rep1_4033 Total Spectral Count	nsP3_mTb_rep1_4032 Total Spectral Count	nsp3_1_135_rep2_S1_A12_1_4605 Total Spectral Count	nsp3_ddU2OS_1_135_rep3_5359 Total Spectral Count	WT_1_135_rep2_4603 Intensity	WT_ddU2OS_1_135_rep3_5357 Intensity	WT_rep1_4033 Intensity	nsP3_mTb_rep1_4032 Intensity	nsp3_1_135_rep2_S1_A12_1_4605 Intensity	nsp3_ddU2OS_1_135_rep3_5359 Intensity	WT_1_135_rep2_4603 MaxLFQ Intensity	WT_ddU2OS_1_135_rep3_5357 MaxLFQ Intensity	WT_rep1_4033 MaxLFQ Intensity	nsP3_mTb_rep1_4032 MaxLFQ Intensity	nsp3_1_135_rep2_S1_A12_1_4605 MaxLFQ Intensity	nsp3_ddU2OS_1_135_rep3_5359 MaxLFQ Intensity	Indistinguishable Proteins
[truncated: 972 more rows]
